# Supplementary material for: Secondary Metabolism and Defense Responses Are Differently Regulated in Two Grapevine Cultivars during Ripening
Source: Int J Mol Sci. 2021 Mar 17;22(6):3045. doi: 10.3390/ijms22063045 (PMC8002507; doi:10.3390/ijms22063045)
Supplement: Supplementary file 1 [file ijms-22-03045-s001.zip]

Archive with 5 entries (5 files):
- supps resubmitted/Gambino Fig S1_S2.pdf
- supps resubmitted/Table S1.xlsx
- supps resubmitted/Table S2.xlsx
- supps resubmitted/Table S3.xlsx
- supps resubmitted/Table S4.xlsx
