# Supplementary material for: Secondary Metabolism and Defense Responses Are Differently Regulated in Two Grapevine Cultivars during Ripening
Source: Int J Mol Sci. 2021 Mar 17;22(6):3045. doi: 10.3390/ijms22063045 (PMC8002507; doi:10.3390/ijms22063045)
Supplement: Supplementary file 1 [file ijms-22-03045-s001.zip › supps resubmitted/Table S1.xlsx]

## Sheet: Table S1
Table S1. Summary statistics of RNA-sequencing data analysis.
Sample description	Cultivar	Stage	# Total reads count	# Mapped reads count	% mapped (RSEqc)
71-V1-31-rep1	Nebbiolo CVT71	E-L31	26881110	22872725	85.09
71-V1-31-rep2	Nebbiolo CVT71	E-L31	21709027	18546278	85.43
71-V1-31-rep3	Nebbiolo CVT71	E-L31	21969613	18677491	85.02
71-V1-35-rep1	Nebbiolo CVT71	E-L35	22223035	19001474	85.5
71-V1-35-rep2	Nebbiolo CVT71	E-L35	22295683	18252101	81.86
71-V1-35-rep3	Nebbiolo CVT71	E-L35	24331322	20093444	82.58
71-V1-38-rep1	Nebbiolo CVT71	E-L38	30730202	23989126	78.06
71-V1-38-rep2	Nebbiolo CVT71	E-L38	25197139	21165935	84
71-V1-38-rep3	Nebbiolo CVT71	E-L38	22519194	18789430	83.44
BA-31-rep1	Barbera CVT115	E-L31	25168970	21525143	85.5225
BA-31-rep2	Barbera CVT115	E-L31	22864953	19303174	84.4225
BA-31-rep3	Barbera CVT115	E-L31	22536942	19125846	84.8644
BA-35-rep1	Barbera CVT115	E-L35	21035894	18230194	86.6623
BA-35-rep2	Barbera CVT115	E-L35	23526941	19584203	83.2416
BA-35-rep3	Barbera CVT115	E-L35	21256957	18042534	84.8783
BA-38-rep1	Barbera CVT115	E-L38	22532688	19332519	85.7977
BA-38-rep2	Barbera CVT115	E-L38	26210357	21251688	81.0813
BA-38-rep3	Barbera CVT115	E-L38	23025619	19135648	83.1059
		Average*	2.36675e+07	1.98288e+07	83.9198
