# Supplementary material for: Secondary Metabolism and Defense Responses Are Differently Regulated in Two Grapevine Cultivars during Ripening
Source: Int J Mol Sci. 2021 Mar 17;22(6):3045. doi: 10.3390/ijms22063045 (PMC8002507; doi:10.3390/ijms22063045)
Supplement: Supplementary file 1 [file ijms-22-03045-s001.zip › supps resubmitted/Table S2.xlsx]

## Sheet: BA vs NE E-L31
Table S2. Functional categories of genes differentially expressed in the comparison between 'Barbera' (BA) and 'Nebbiolo' (NE) berry collected at E-L31 (berry pea size). P value < 0.05, log2FC >1.
		FPKM Nebbiolo CVT 71			FPKM Barbera CVT 115
GGDB 12X V1	log2(FoldChange)	Rep 1	Rep2	Rep3	Rep 1	Rep2	Rep3	Functional annotation	Functional category	Network	Gene Ontology	Plant Ontology	Pfam	InterPro domain ID
VIT_00s0231g00020	9.50808	0.0963823	0	0	23.9314	23.82	22.4287	Zinc finger (C3HC4-type ring finger)	TRANSCRIPTION FACTORS	vv60078Other_zf-C3HC4	GO:0005515;protein binding;F|GO:0008270;zinc ion binding;F|GO:0046872;metal ion binding;F	0	0
VIT_02s0087g00280	8.62304	0.0315739	0	0	4.27853	4.4039	3.76617	Glycosyl transferase family 1 protein	CARBOHYDRATE METABOLISM		GO:0009058;biosynthetic process;P|GO:0016740;transferase activity;F	PO:0009029;stamen;S|PO:0009032;petal;S|PO:0020100;hypocotyl;S|PO:0009031;sepal;S|PO:0009030;carpel;S|PO:0009052;pedicel;S|PO:0009009;embryo;S|PO:0009005;root;S|PO:0009046;flower;S|PO:0008034;leaf whorl;S|PO:0001185;C globular stage;G|PO:0007616;4 anthesis;G|PO:0007611;petal differentiation and expansion stage;G	PF00534;Glycosyl transferases group 1	IPR001296
VIT_07s0005g03260	8.33115	0.0485269	0	0	5.02643	5.21036	5.39138	Transcription factor TSRF1	HORMONE METABOLISM & SIGNALLING	vv30008Ethylene_signaling vv30011Jasmonate_signaling vv60003AP2_EREBP	GO:0006350;transcription;P|GO:0003677;DNA binding;F|GO:0045449;regulation of transcription;P|GO:0003700;transcription factor activity;F|GO:0006355;regulation of transcription, DNA-dependent;P|GO:0005634;nucleus;C	PO:0000230;inflorescence meristem;S|PO:0008019;leaf lamina base;S|PO:0020100;hypocotyl;S|PO:0020030;cotyledon;S|PO:0009052;pedicel;S|PO:0000013;cauline leaf;S|PO:0009046;flower;S|PO:0009009;embryo;S|PO:0000037;shoot apex;S|PO:0020091;male gametophyte;S|PO:0009006;shoot;S|PO:0009032;petal;S|PO:0020038;petiole;S|PO:0009029;stamen;S|PO:0009031;sepal;S|PO:0009010;seed;S|PO:0020137;leaf apex;S|PO:0009…	PF00847;AP2 domain	IPR001471
VIT_00s0233g00020	8.15484	0.0689978	0.0377642	0.0375262	14.7394	13.2892	13.0941	Transaldolase	CARBOHYDRATE METABOLISM	vv10030Pentose_phosphate	GO:0003824;catalytic activity;F|GO:0004801;transaldolase activity;F|GO:0005975;carbohydrate metabolic process;P|GO:0008152;metabolic process;P|GO:0009507;chloroplast;C	PO:0000230;inflorescence meristem;S|PO:0008019;leaf lamina base;S|PO:0020100;hypocotyl;S|PO:0000084;sperm cell;S|PO:0020030;cotyledon;S|PO:0009052;pedicel;S|PO:0000013;cauline leaf;S|PO:0009009;embryo;S|PO:0000037;shoot apex;S|PO:0009046;flower;S|PO:0020091;male gametophyte;S|PO:0009006;shoot;S|PO:0020038;petiole;S|PO:0009029;stamen;S|PO:0009032;petal;S|PO:0020137;leaf apex;S|PO:0009010;seed;S|PO…	PF00923;Transaldolase	IPR013785; IPR001585
VIT_18s0001g01200	8.0855	0.184156	0.279552	0	45.619	40.2193	40.1191	No hit	UNKNOWN		0	0	0
VIT_07s0005g03410	7.9023	0.194618	0.20034	0.066359	42.6511	33.0858	34.6273	Globulin 11S	ENERGY METABOLISM		GO:0045735;nutrient reservoir activity;F	PO:0000293;guard cell;S|PO:0009010;seed;S|PO:0020030;cotyledon;S|PO:0000037;shoot apex;S|PO:0009025;leaf;S|PO:0009006;shoot;S|PO:0009001;fruit;S|PO:0020091;male gametophyte;S|PO:0007131;seedling growth;G	PF00190;Cupin	IPR006045; IPR014710; IPR006044
VIT_12s0034g02250	7.70987	0.09453	0	0	7.73601	6.54276	5.51235	Disease resistance protein (NBS class)	RESPONSE TO STRESS		GO:0006520;cellular amino acid metabolic process;P|GO:0005515;protein binding;F	0	0	IPR001611
VIT_14s0060g01790	7.6838	0	0	0.112069	6.68854	7.96663	8.38795	Unknown protein	UNKNOWN		0	PO:0000230;inflorescence meristem;S|PO:0008019;leaf lamina base;S|PO:0020100;hypocotyl;S|PO:0000084;sperm cell;S|PO:0020030;cotyledon;S|PO:0000005;cultured cell;S|PO:0009052;pedicel;S|PO:0000013;cauline leaf;S|PO:0009009;embryo;S|PO:0000037;shoot apex;S|PO:0009046;flower;S|PO:0020091;male gametophyte;S|PO:0009006;shoot;S|PO:0009032;petal;S|PO:0009029;stamen;S|PO:0020038;petiole;S|PO:0006345;polle…	PF04398;Protein of unknown function, DUF538
VIT_14s0060g01830	7.47389	0.247421	0.355115	0.211726	48.9911	46.9941	48.7685	Unknown protein	UNKNOWN		GO:0005886;plasma membrane;C|GO:0005773;vacuole;C	PO:0000230;inflorescence meristem;S|PO:0008019;leaf lamina base;S|PO:0020100;hypocotyl;S|PO:0000084;sperm cell;S|PO:0020030;cotyledon;S|PO:0000005;cultured cell;S|PO:0009052;pedicel;S|PO:0000013;cauline leaf;S|PO:0009009;embryo;S|PO:0000037;shoot apex;S|PO:0009046;flower;S|PO:0020091;male gametophyte;S|PO:0009006;shoot;S|PO:0009032;petal;S|PO:0009029;stamen;S|PO:0020038;petiole;S|PO:0006345;polle…	PF04398;Protein of unknown function, DUF538
VIT_00s0346g00080	7.44651	0.0385425	0	0.0482465	4.79192	5.28615	5.0606	Sinapyl alcohol dehydrogenase	SECONDARY METABOLISM	vv10940Phenylpropanoid_biosynthesis	GO:0016491;oxidoreductase activity;F|GO:0003824;catalytic activity;F|GO:0055114;oxidation reduction;P|GO:0005488;binding;F|GO:0008270;zinc ion binding;F|GO:0046872;metal ion binding;F|GO:0008152;metabolic process;P	PO:0000230;inflorescence meristem;S|PO:0008019;leaf lamina base;S|PO:0020100;hypocotyl;S|PO:0000084;sperm cell;S|PO:0020030;cotyledon;S|PO:0009052;pedicel;S|PO:0000013;cauline leaf;S|PO:0009009;embryo;S|PO:0009046;flower;S|PO:0000037;shoot apex;S|PO:0009001;fruit;S|PO:0020091;male gametophyte;S|PO:0009006;shoot;S|PO:0009032;petal;S|PO:0020038;petiole;S|PO:0009029;stamen;S|PO:0006345;pollen tube;S…	PF08240;Alcohol dehydrogenase GroES-like domain|PF00107;Zinc-binding dehydrogenase	IPR013154; IPR002085; IPR013149; IPR002328
VIT_03s0038g01770	7.30337	0.14066	0.066271	0.19756	24.6599	20.3144	18.9172	Disease resistance protein (CC-NBS-LRR class)	RESPONSE TO STRESS		0	0	0
VIT_00s0238g00090	7.01883	0	0.0867234	0.0861769	8.53391	7.75594	6.13209	TIR-NBS-LRR disease resistance	RESPONSE TO STRESS		0	0	0
VIT_05s0165g00270	7.01857	0.0815598	0.101534	0.0336315	9.42323	9.76046	8.91657	Ankyrin repeat protein family	GENE FAMILIES WITH DIVERSE FUNCTIONS	vv50108Accessory_factors_involved_in_transport	0	0	0	IPR002110
VIT_18s0001g13400	6.99128	0.0442311	0.108969	0.162423	14.3352	12.323	13.498	Papain cysteine proteinase isoform I	PROTEIN METABOLISM		GO:0004197;cysteine-type endopeptidase activity;F|GO:0006508;proteolysis;P|GO:0008233;peptidase activity;F|GO:0008234;cysteine-type peptidase activity;F|GO:0016787;hydrolase activity;F	PO:0000230;inflorescence meristem;S|PO:0008019;leaf lamina base;S|PO:0020100;hypocotyl;S|PO:0000084;sperm cell;S|PO:0020030;cotyledon;S|PO:0009052;pedicel;S|PO:0000013;cauline leaf;S|PO:0000037;shoot apex;S|PO:0009046;flower;S|PO:0009009;embryo;S|PO:0009006;shoot;S|PO:0020091;male gametophyte;S|PO:0020038;petiole;S|PO:0009029;stamen;S|PO:0009032;petal;S|PO:0006345;pollen tube;S|PO:0000293;guard c…	PF08246;Cathepsin propeptide inhibitor domain (I29)|PF00112;Papain family cysteine protease	IPR000169; IPR013128; IPR000668; IPR013201
VIT_14s0030g01100	6.92114	0.106894	0	0	4.43648	4.05789	4.46024	DNA-directed RNA polymerase III subunit C25	NUCLEIC ACID METABOLISM & REGULATION OF GENE EXPRESSION	vv23020RNA_polymerase	0	0	0
VIT_00s0540g00040	6.91857	0	0	0.0569353	2.50627	2.19078	2.19073	ARK3 (Arabidopsis Receptor Kinase 3)	CELLULAR PROCESSES, SIGNALLING & HOMEOSTASIS		GO:0004672;protein kinase activity;F|GO:0004674;protein serine/threonine kinase activity;F|GO:0004713;protein tyrosine kinase activity;F|GO:0006032;chitin catabolic process;P|GO:0005975;carbohydrate metabolic process;P|GO:0005524;ATP binding;F|GO:0004568;chitinase activity;F|GO:0006468;protein amino acid phosphorylation;P|GO:0003824;catalytic activity;F|GO:0043169;cation binding;F|GO:0000166;nucl…	PO:0000230;inflorescence meristem;S|PO:0008019;leaf lamina base;S|PO:0020100;hypocotyl;S|PO:0020030;cotyledon;S|PO:0009052;pedicel;S|PO:0000013;cauline leaf;S|PO:0009009;embryo;S|PO:0000037;shoot apex;S|PO:0009046;flower;S|PO:0020091;male gametophyte;S|PO:0009006;shoot;S|PO:0009032;petal;S|PO:0009029;stamen;S|PO:0020038;petiole;S|PO:0009010;seed;S|PO:0009031;sepal;S|PO:0020137;leaf apex;S|PO:0009…	PF00069;Protein kinase domain|PF07714;Protein tyrosine kinase	IPR000719; IPR017442; IPR008271; IPR001245
VIT_18s0001g13380	6.88812	0	0.163112	0.162084	14.3502	11.2402	12.9288	Papain cysteine proteinase isoform I	PROTEIN METABOLISM		GO:0004197;cysteine-type endopeptidase activity;F|GO:0006508;proteolysis;P|GO:0008233;peptidase activity;F|GO:0008234;cysteine-type peptidase activity;F|GO:0016787;hydrolase activity;F	PO:0000230;inflorescence meristem;S|PO:0008019;leaf lamina base;S|PO:0000084;sperm cell;S|PO:0020100;hypocotyl;S|PO:0020030;cotyledon;S|PO:0009052;pedicel;S|PO:0000013;cauline leaf;S|PO:0000037;shoot apex;S|PO:0009046;flower;S|PO:0009009;embryo;S|PO:0009006;shoot;S|PO:0020091;male gametophyte;S|PO:0020038;petiole;S|PO:0009029;stamen;S|PO:0009032;petal;S|PO:0006345;pollen tube;S|PO:0000293;guard c…	PF08246;Cathepsin propeptide inhibitor domain (I29)|PF00112;Papain family cysteine protease	IPR000169; IPR013128; IPR000668
VIT_01s0011g03880	6.87978	0	0.195505	0.0647576	11.2716	9.20686	10.1716	Sterol-C5(6)-desaturase	LIPID METABOLISM	vv10100Biosynthesis_of_steroids	GO:0016021;integral to membrane;C|GO:0005783;endoplasmic reticulum;C|GO:0006633;fatty acid biosynthetic process;P|GO:0016020;membrane;C|GO:0005506;iron ion binding;F|GO:0016491;oxidoreductase activity;F|GO:0006694;steroid biosynthetic process;P|GO:0016126;sterol biosynthetic process;P|GO:0050046;lathosterol oxidase activity;F|GO:0055114;oxidation reduction;P|GO:0008610;lipid biosynthetic process;P	PO:0000230;inflorescence meristem;S|PO:0008019;leaf lamina base;S|PO:0020100;hypocotyl;S|PO:0000084;sperm cell;S|PO:0020030;cotyledon;S|PO:0009052;pedicel;S|PO:0000013;cauline leaf;S|PO:0009009;embryo;S|PO:0000037;shoot apex;S|PO:0009046;flower;S|PO:0020091;male gametophyte;S|PO:0009006;shoot;S|PO:0020038;petiole;S|PO:0009029;stamen;S|PO:0009032;petal;S|PO:0020137;leaf apex;S|PO:0009010;seed;S|PO…	PF04116;Fatty acid hydroxylase superfamily	IPR006088
VIT_15s0045g01490	6.8329	0	0	0.0462248	1.59636	1.74851	1.9248	Isoflavone methyltransferase/Orcinol O-methyltransferase 2 oomt2	SECONDARY METABOLISM	vv10943Isoflavonoid_biosynthesis	GO:0046983;protein dimerization activity;F|GO:0050630;(iso)eugenol O-methyltransferase activity;F|GO:0008171;O-methyltransferase activity;F|GO:0008168;methyltransferase activity;F|GO:0016740;transferase activity;F	PO:0000230;inflorescence meristem;S|PO:0008019;leaf lamina base;S|PO:0020100;hypocotyl;S|PO:0020030;cotyledon;S|PO:0000005;cultured cell;S|PO:0009052;pedicel;S|PO:0000013;cauline leaf;S|PO:0009009;embryo;S|PO:0000037;shoot apex;S|PO:0009046;flower;S|PO:0020091;male gametophyte;S|PO:0009006;shoot;S|PO:0020038;petiole;S|PO:0009029;stamen;S|PO:0009032;petal;S|PO:0020137;leaf apex;S|PO:0009010;seed;S…	PF08100;Dimerisation domain|PF00891;O-methyltransferase	IPR016461; IPR001077; IPR012967; IPR011991
VIT_07s0005g06090	6.78668	0.688212	0.745054	0.740358	74.8706	82.9571	82.1536	Pore-forming toxin-like protein Hfr-2	TRANSPORT	vv50101Channels_and_pores	0	0	PF07468;Agglutinin
VIT_14s0060g01840	6.70455	0.114487	0.0638134	0.0634112	8.54781	8.10562	8.55637	Unknown protein	UNKNOWN		0	PO:0000230;inflorescence meristem;S|PO:0008019;leaf lamina base;S|PO:0020100;hypocotyl;S|PO:0000084;sperm cell;S|PO:0020030;cotyledon;S|PO:0000005;cultured cell;S|PO:0009052;pedicel;S|PO:0000013;cauline leaf;S|PO:0009009;embryo;S|PO:0000037;shoot apex;S|PO:0009046;flower;S|PO:0020091;male gametophyte;S|PO:0009006;shoot;S|PO:0009032;petal;S|PO:0009029;stamen;S|PO:0020038;petiole;S|PO:0006345;polle…	PF04398;Protein of unknown function, DUF538
VIT_14s0060g01850	6.66735	0.208987	0.390752	0.465947	39.6274	33.3254	35.3657	Unknown	UNKNOWN		0	PO:0000230;inflorescence meristem;S|PO:0008019;leaf lamina base;S|PO:0020100;hypocotyl;S|PO:0000084;sperm cell;S|PO:0020030;cotyledon;S|PO:0000005;cultured cell;S|PO:0009052;pedicel;S|PO:0000013;cauline leaf;S|PO:0009009;embryo;S|PO:0000037;shoot apex;S|PO:0009046;flower;S|PO:0020091;male gametophyte;S|PO:0009006;shoot;S|PO:0009032;petal;S|PO:0009029;stamen;S|PO:0020038;petiole;S|PO:0006345;polle…	PF04398;Protein of unknown function, DUF538
VIT_05s0094g00350	6.60776	0	0.0929531	0	3.71756	2.49995	2.84812	Chitinase class IV	RESPONSE TO STRESS	vv10530Aminosugars_metabolism	GO:0006032;chitin catabolic process;P|GO:0005975;carbohydrate metabolic process;P|GO:0016787;hydrolase activity;F|GO:0008152;metabolic process;P|GO:0004568;chitinase activity;F|GO:0016998;cell wall macromolecule catabolic process;P|GO:0016798;hydrolase activity, acting on glycosyl bonds;F|GO:0008061;chitin binding;F	PO:0005052;callus;S|PO:0000230;inflorescence meristem;S|PO:0020041;stipule;S|PO:0008019;leaf lamina base;S|PO:0020100;hypocotyl;S|PO:0020030;cotyledon;S|PO:0000256;root hair;S|PO:0009052;pedicel;S|PO:0000013;cauline leaf;S|PO:0009046;flower;S|PO:0000037;shoot apex;S|PO:0009009;embryo;S|PO:0020091;male gametophyte;S|PO:0009006;shoot;S|PO:0009032;petal;S|PO:0009029;stamen;S|PO:0020038;petiole;S|PO:…	PF00187;Chitin recognition protein|PF00182;Chitinase class I	IPR001002; IPR016283; IPR000726
VIT_00s0726g00010	6.58181	0	0.157803	0.156809	10.1417	10.738	9.25703	E3 ubiquitin-protein ligase SIAH1	PROTEIN METABOLISM	vv24120Ubiquitin_mediated_proteolysis	GO:0006511;ubiquitin-dependent protein catabolic process;P|GO:0004842;ubiquitin-protein ligase activity;F|GO:0005515;protein binding;F|GO:0016567;protein ubiquitination;P|GO:0008270;zinc ion binding;F|GO:0007275;multicellular organismal development;P|GO:0005634;nucleus;C	0	0
VIT_16s0022g02090	6.55657	0.267035	0.367025	0.091178	27.7577	19.2663	21.242	Embryo-specific 3	DEVELOPMENT		GO:0005886;plasma membrane;C|GO:0031225;anchored to membrane;C	PO:0000230;inflorescence meristem;S|PO:0008019;leaf lamina base;S|PO:0020100;hypocotyl;S|PO:0020030;cotyledon;S|PO:0000005;cultured cell;S|PO:0009052;pedicel;S|PO:0000013;cauline leaf;S|PO:0000037;shoot apex;S|PO:0009046;flower;S|PO:0009009;embryo;S|PO:0020091;male gametophyte;S|PO:0009006;shoot;S|PO:0009032;petal;S|PO:0009029;stamen;S|PO:0020038;petiole;S|PO:0000293;guard cell;S|PO:0020137;leaf …	PF06232;Embryo-specific protein 3, (ATS3)	IPR010417
VIT_14s0060g01780	6.45664	0.8855	0.811906	0.806789	78.689	69.7698	71.4844	Unknown protein	UNKNOWN		0	PO:0000230;inflorescence meristem;S|PO:0008019;leaf lamina base;S|PO:0020100;hypocotyl;S|PO:0000084;sperm cell;S|PO:0020030;cotyledon;S|PO:0000005;cultured cell;S|PO:0009052;pedicel;S|PO:0000013;cauline leaf;S|PO:0009009;embryo;S|PO:0000037;shoot apex;S|PO:0009046;flower;S|PO:0020091;male gametophyte;S|PO:0009006;shoot;S|PO:0009032;petal;S|PO:0009029;stamen;S|PO:0020038;petiole;S|PO:0006345;polle…	PF04398;Protein of unknown function, DUF538
VIT_13s0156g00460	6.39938	0.0830969	0.0814214	0.0809082	8.22448	5.98898	6.50349	CC-NBS-LRR class	RESPONSE TO STRESS		GO:0005515;protein binding;F	0	0
VIT_12s0057g01090	6.38828	0	0.109656	0.0544823	3.89951	4.93895	4.91061	Nudix hydrolase 2	NUCLEIC ACID METABOLISM & REGULATION OF GENE EXPRESSION		GO:0000210;NAD+ diphosphatase activity;F|GO:0016787;hydrolase activity;F	PO:0000230;inflorescence meristem;S|PO:0008019;leaf lamina base;S|PO:0020100;hypocotyl;S|PO:0000084;sperm cell;S|PO:0020030;cotyledon;S|PO:0009052;pedicel;S|PO:0000013;cauline leaf;S|PO:0009009;embryo;S|PO:0000037;shoot apex;S|PO:0009046;flower;S|PO:0020091;male gametophyte;S|PO:0009006;shoot;S|PO:0020038;petiole;S|PO:0009029;stamen;S|PO:0009032;petal;S|PO:0000293;guard cell;S|PO:0020137;leaf ape…	PF00293;NUDIX domain	IPR003293; IPR000086
VIT_03s0038g01670	6.29554	0.0711004	0	0	1.82559	2.12383	1.63551	R protein PRF disease resistance protein	RESPONSE TO STRESS	vv34627R_proteins_from_Plant-pathogen_interaction	GO:0005515;protein binding;F|GO:0006952;defense response;P|GO:0000166;nucleotide binding;F|GO:0006915;apoptosis;P|GO:0004721;phosphoprotein phosphatase activity;F|GO:0005524;ATP binding;F|GO:0016787;hydrolase activity;F	PO:0000230;inflorescence meristem;S|PO:0008019;leaf lamina base;S|PO:0020100;hypocotyl;S|PO:0020030;cotyledon;S|PO:0000005;cultured cell;S|PO:0009052;pedicel;S|PO:0000013;cauline leaf;S|PO:0009009;embryo;S|PO:0000037;shoot apex;S|PO:0009046;flower;S|PO:0020091;male gametophyte;S|PO:0009006;shoot;S|PO:0020038;petiole;S|PO:0009029;stamen;S|PO:0009032;petal;S|PO:0009010;seed;S|PO:0020137;leaf apex;S…	PF00931;NB-ARC domain	IPR000767; IPR001611; IPR002182
VIT_06s0061g00970	6.22809	0	0.0268724	0	0.648901	0.661772	0.703743	Prolylcarboxypeptidase	PROTEIN METABOLISM		GO:0008236;serine-type peptidase activity;F|GO:0006508;proteolysis;P|GO:0016787;hydrolase activity;F|GO:0004180;carboxypeptidase activity;F	PO:0000230;inflorescence meristem;S|PO:0008019;leaf lamina base;S|PO:0020100;hypocotyl;S|PO:0020030;cotyledon;S|PO:0009052;pedicel;S|PO:0000013;cauline leaf;S|PO:0009009;embryo;S|PO:0009046;flower;S|PO:0000037;shoot apex;S|PO:0020091;male gametophyte;S|PO:0009006;shoot;S|PO:0020038;petiole;S|PO:0009029;stamen;S|PO:0009032;petal;S|PO:0000293;guard cell;S|PO:0009031;sepal;S|PO:0009010;seed;S|PO:002…	PF05577;Serine carboxypeptidase S28	IPR008758
VIT_05s0102g00860	6.21804	0	0	0.0992029	2.32431	2.39381	2.66673	Unknown protein	UNKNOWN		0	0	0	IPR007658; IPR001878
VIT_05s0102g00850	6.1837	0.0516317	0.0646035	0	2.9291	2.84697	2.67314	Unknown protein	UNKNOWN		0	0	PF04578;Protein of unknown function, DUF594	IPR007658; IPR001878
VIT_19s0177g00090	6.17939	0.47395	0.664497	0.848968	48.8688	48.2313	46.9358	Albumin, 2S	ENERGY METABOLISM		GO:0045735;nutrient reservoir activity;F	0	0	IPR003612; IPR013771
VIT_14s0060g01880	6.08102	0.186078	0	0.467472	13.8963	15.6248	14.7224	Unknown protein	UNKNOWN		0	PO:0000230;inflorescence meristem;S|PO:0008019;leaf lamina base;S|PO:0020100;hypocotyl;S|PO:0000084;sperm cell;S|PO:0020030;cotyledon;S|PO:0000005;cultured cell;S|PO:0009052;pedicel;S|PO:0000013;cauline leaf;S|PO:0009009;embryo;S|PO:0000037;shoot apex;S|PO:0009046;flower;S|PO:0020091;male gametophyte;S|PO:0009006;shoot;S|PO:0009032;petal;S|PO:0009029;stamen;S|PO:0020038;petiole;S|PO:0006345;polle…	PF04398;Protein of unknown function, DUF538
VIT_08s0040g00480	6.04534	0.119702	0.115865	0.23027	8.85025	11.113	10.8022	Unknown	UNKNOWN		0	0	0
VIT_01s0011g01450	5.98113	0	0.0615549	0.0611669	2.52751	2.19404	3.0306	Ribosomal protein L12	PROTEIN METABOLISM	vv23010Ribosome	GO:0005739;mitochondrion;C|GO:0005622;intracellular;C|GO:0006412;translation;P|GO:0005840;ribosome;C|GO:0003735;structural constituent of ribosome;F	PO:0000230;inflorescence meristem;S|PO:0008019;leaf lamina base;S|PO:0020100;hypocotyl;S|PO:0020030;cotyledon;S|PO:0009052;pedicel;S|PO:0000013;cauline leaf;S|PO:0009009;embryo;S|PO:0009046;flower;S|PO:0000037;shoot apex;S|PO:0020091;male gametophyte;S|PO:0009006;shoot;S|PO:0020038;petiole;S|PO:0009029;stamen;S|PO:0009032;petal;S|PO:0009031;sepal;S|PO:0009010;seed;S|PO:0020137;leaf apex;S|PO:0009…	PF00542;Ribosomal protein L7/L12 C-terminal domain	IPR015608; IPR014719; IPR013823
VIT_13s0064g01760	5.95383	0.0311296	0.0382066	0	1.75899	1.23802	1.30074	Amygdalin hydrolase isoform AH I	AMINO ACID METABOLISM	vv10460Cyanoamino_acid_metabolism	GO:0005975;carbohydrate metabolic process;P|GO:0008152;metabolic process;P|GO:0016787;hydrolase activity;F|GO:0003824;catalytic activity;F|GO:0016798;hydrolase activity, acting on glycosyl bonds;F|GO:0043169;cation binding;F|GO:0008422;beta-glucosidase activity;F|GO:0004553;hydrolase activity, hydrolyzing O-glycosyl compounds;F	PO:0000230;inflorescence meristem;S|PO:0008019;leaf lamina base;S|PO:0020100;hypocotyl;S|PO:0020030;cotyledon;S|PO:0009052;pedicel;S|PO:0000013;cauline leaf;S|PO:0009009;embryo;S|PO:0000037;shoot apex;S|PO:0009046;flower;S|PO:0009006;shoot;S|PO:0020091;male gametophyte;S|PO:0020038;petiole;S|PO:0009029;stamen;S|PO:0009032;petal;S|PO:0006345;pollen tube;S|PO:0020137;leaf apex;S|PO:0009010;seed;S|P…	PF00232;Glycosyl hydrolase family 1	IPR001360; IPR013781
VIT_06s0061g01000	5.94578	0	0.0403955	0	0.96801	0.654473	0.867471	Prolylcarboxypeptidase	PROTEIN METABOLISM		GO:0008236;serine-type peptidase activity;F|GO:0006508;proteolysis;P|GO:0016787;hydrolase activity;F|GO:0004180;carboxypeptidase activity;F	PO:0000230;inflorescence meristem;S|PO:0008019;leaf lamina base;S|PO:0020100;hypocotyl;S|PO:0020030;cotyledon;S|PO:0009052;pedicel;S|PO:0000013;cauline leaf;S|PO:0009009;embryo;S|PO:0009046;flower;S|PO:0000037;shoot apex;S|PO:0020091;male gametophyte;S|PO:0009006;shoot;S|PO:0020038;petiole;S|PO:0009029;stamen;S|PO:0009032;petal;S|PO:0000293;guard cell;S|PO:0009031;sepal;S|PO:0009010;seed;S|PO:002…	PF05577;Serine carboxypeptidase S28	IPR008758
VIT_03s0110g00370	5.93384	0.775527	0.992623	0.197274	49.3771	34.2227	36.5492	Copper transporter 2	TRANSPORT	vv50101Channels_and_pores	GO:0046658;anchored to plasma membrane;C|GO:0016021;integral to membrane;C|GO:0006825;copper ion transport;P|GO:0015089;high affinity copper ion transmembrane transporter activity;F|GO:0005375;copper ion transmembrane transporter activity;F|GO:0015678;high-affinity copper ion transport;P	PO:0000230;inflorescence meristem;S|PO:0008019;leaf lamina base;S|PO:0020100;hypocotyl;S|PO:0020030;cotyledon;S|PO:0000005;cultured cell;S|PO:0009052;pedicel;S|PO:0000013;cauline leaf;S|PO:0009009;embryo;S|PO:0000037;shoot apex;S|PO:0009046;flower;S|PO:0009006;shoot;S|PO:0020091;male gametophyte;S|PO:0020038;petiole;S|PO:0009032;petal;S|PO:0009029;stamen;S|PO:0006345;pollen tube;S|PO:0020137;leaf…	PF04145;Ctr copper transporter family
VIT_01s0011g05110	5.91631	3.67773	1.54222	2.52862	141.174	168.908	157.877	Major latex protein 22	RESPONSE TO STRESS		GO:0006952;defense response;P|GO:0009607;response to biotic stimulus;P	PO:0000230;inflorescence meristem;S|PO:0008019;leaf lamina base;S|PO:0020100;hypocotyl;S|PO:0020030;cotyledon;S|PO:0009052;pedicel;S|PO:0000013;cauline leaf;S|PO:0009009;embryo;S|PO:0009046;flower;S|PO:0000037;shoot apex;S|PO:0020091;male gametophyte;S|PO:0009006;shoot;S|PO:0020038;petiole;S|PO:0009029;stamen;S|PO:0009032;petal;S|PO:0009031;sepal;S|PO:0009010;seed;S|PO:0020137;leaf apex;S|PO:0009…	PF00407;Pathogenesis-related protein Bet v I family	IPR000916
VIT_11s0037g00290	5.90774	2.36772	2.28829	2.10543	137.447	133.356	135.123	Plastocyanin domain-containing protein	ENERGY METABOLISM	vv10195Photosynthesis vv50113Thylakoid_targeting_pathway	GO:0005886;plasma membrane;C|GO:0031225;anchored to membrane;C|GO:0005507;copper ion binding;F|GO:0009055;electron carrier activity;F	PO:0005052;callus;S|PO:0000230;inflorescence meristem;S|PO:0008019;leaf lamina base;S|PO:0020100;hypocotyl;S|PO:0020030;cotyledon;S|PO:0000005;cultured cell;S|PO:0009052;pedicel;S|PO:0000013;cauline leaf;S|PO:0000037;shoot apex;S|PO:0009046;flower;S|PO:0009009;embryo;S|PO:0020091;male gametophyte;S|PO:0009006;shoot;S|PO:0009029;stamen;S|PO:0020038;petiole;S|PO:0009032;petal;S|PO:0009010;seed;S|PO…	PF02298;Plastocyanin-like domain	IPR008972; IPR003245
VIT_07s0151g00630	5.89858	0	0	0.0328849	0.671151	0.493274	0.79733	Globulin-1 S allele precursor	ENERGY METABOLISM		GO:0045735;nutrient reservoir activity;F	PO:0009047;stem;S|PO:0009010;seed;S|PO:0007131;seedling growth;G	PF00190;Cupin	IPR006045; IPR014710
VIT_11s0103g00050	5.88874	0.473714	0.135763	0.337268	21.0185	17.1567	17.9192	High-affinity K+ transporter 1 (HKT1)	TRANSPORT	vv50124Porters_cat_30_to_64	GO:0006812;cation transport;P|GO:0008324;cation transmembrane transporter activity;F	PO:0009029;stamen;S|PO:0005059;root endodermis;S|PO:0020124;root stele;S|PO:0009031;sepal;S|PO:0000036;leaf vascular system;S|PO:0009030;carpel;S|PO:0000074;parenchyma cell;S|PO:0009046;flower;S|PO:0009005;root;S|PO:0005352;xylem;S|PO:0008034;leaf whorl;S|PO:0009025;leaf;S|PO:0020091;male gametophyte;S|PO:0005417;phloem;S|PO:0007616;4 anthesis;G|PO:0007611;petal differentiation and expansion stag…	0	IPR003445
VIT_18s0001g06530	5.84779	0.144268	0.171271	0	6.24596	6.99267	4.93383	Peroxisomal 2,4-dienoyl-CoA reductase	LIPID METABOLISM	vv10062Fatty_acid_elongation_in_mitochondria vv44146Peroxisome	0	0	0
VIT_04s0023g00220	5.78567	0.0347459	0	0	0.684841	0.630084	0.601822	Zfwd2 protein (ZFWD2)	TRANSCRIPTION FACTORS	vv60018C3H	GO:0003676;nucleic acid binding;F|GO:0003677;DNA binding;F|GO:0016905;myosin heavy chain kinase activity;F|GO:0008270;zinc ion binding;F|GO:0046872;metal ion binding;F|GO:0016740;transferase activity;F	PO:0000230;inflorescence meristem;S|PO:0008019;leaf lamina base;S|PO:0020100;hypocotyl;S|PO:0000084;sperm cell;S|PO:0020030;cotyledon;S|PO:0009052;pedicel;S|PO:0000013;cauline leaf;S|PO:0009009;embryo;S|PO:0000037;shoot apex;S|PO:0009046;flower;S|PO:0009006;shoot;S|PO:0020091;male gametophyte;S|PO:0009032;petal;S|PO:0020038;petiole;S|PO:0009029;stamen;S|PO:0006345;pollen tube;S|PO:0020137;leaf ap…	PF00400;WD domain, G-beta repeat	IPR015943; IPR001680; IPR000571
VIT_10s0116g01860	5.77915	0.0262467	0	0	0.510552	0.450675	0.480129	MATE efflux family protein	TRANSPORT	vv50125Porters_cat_66_to_94	GO:0015297;antiporter activity;F|GO:0005886;plasma membrane;C|GO:0015238;drug transporter activity;F|GO:0016020;membrane;C|GO:0006855;multidrug transport;P	PO:0000230;inflorescence meristem;S|PO:0008019;leaf lamina base;S|PO:0020100;hypocotyl;S|PO:0020030;cotyledon;S|PO:0000005;cultured cell;S|PO:0009052;pedicel;S|PO:0000013;cauline leaf;S|PO:0009009;embryo;S|PO:0009046;flower;S|PO:0000037;shoot apex;S|PO:0020091;male gametophyte;S|PO:0009006;shoot;S|PO:0020038;petiole;S|PO:0009029;stamen;S|PO:0009032;petal;S|PO:0009031;sepal;S|PO:0009010;seed;S|PO:…	PF01554;MatE	IPR002528
VIT_06s0004g01450	5.76603	0.0905334	0.0862907	0	3.62957	3.14561	2.84736	Lipoxygenase (LOX2)	HORMONE METABOLISM & SIGNALLING	vv10592alpha-Linolenic_acid_metabolism	GO:0006633;fatty acid biosynthetic process;P|GO:0009055;electron carrier activity;F|GO:0016702;oxidoreductase activity, acting on single donors with incorporation of molecular oxygen, incorporation of two atoms of oxygen;F|GO:0046872;metal ion binding;F|GO:0005506;iron ion binding;F|GO:0016491;oxidoreductase activity;F|GO:0055114;oxidation reduction;P|GO:0016165;lipoxygenase activity;F|GO:0031408…	PO:0000230;inflorescence meristem;S|PO:0008019;leaf lamina base;S|PO:0000084;sperm cell;S|PO:0020100;hypocotyl;S|PO:0020030;cotyledon;S|PO:0009052;pedicel;S|PO:0000013;cauline leaf;S|PO:0009046;flower;S|PO:0000037;shoot apex;S|PO:0009009;embryo;S|PO:0009001;fruit;S|PO:0020091;male gametophyte;S|PO:0009006;shoot;S|PO:0020038;petiole;S|PO:0009029;stamen;S|PO:0009032;petal;S|PO:0000293;guard cell;S|…	PF01477;PLAT/LH2 domain|PF00305;Lipoxygenase	IPR000907; IPR013819; IPR001246
VIT_16s0022g01970	5.64892	0.106545	0.111915	0.25949	6.88745	8.84847	8.24554	Anthocyanidin 3-O-glucosyltransferase	SECONDARY METABOLISM	vv10942Anthocyanin_biosynthesis	GO:0047209;coniferyl-alcohol glucosyltransferase activity;F|GO:0016758;transferase activity, transferring hexosyl groups;F|GO:0009808;lignin metabolic process;P|GO:0008152;metabolic process;P|GO:0047213;anthocyanidin 3-O-glucosyltransferase activity;F|GO:0016740;transferase activity;F|GO:0016757;transferase activity, transferring glycosyl groups;F	PO:0000230;inflorescence meristem;S|PO:0020100;hypocotyl;S|PO:0000084;sperm cell;S|PO:0020030;cotyledon;S|PO:0000013;cauline leaf;S|PO:0009009;embryo;S|PO:0009046;flower;S|PO:0000037;shoot apex;S|PO:0020091;male gametophyte;S|PO:0009001;fruit;S|PO:0009006;shoot;S|PO:0009032;petal;S|PO:0009029;stamen;S|PO:0020038;petiole;S|PO:0006345;pollen tube;S|PO:0009010;seed;S|PO:0020137;leaf apex;S|PO:000903…	PF00201;UDP-glucoronosyl and UDP-glucosyl transferase	IPR013093; IPR002213
VIT_14s0060g01870	5.6083	0.0842872	0.209695	0.31256	9.60863	10.2601	9.72005	Unknown protein	UNKNOWN		0	PO:0000230;inflorescence meristem;S|PO:0008019;leaf lamina base;S|PO:0020100;hypocotyl;S|PO:0000084;sperm cell;S|PO:0020030;cotyledon;S|PO:0000005;cultured cell;S|PO:0009052;pedicel;S|PO:0000013;cauline leaf;S|PO:0009009;embryo;S|PO:0000037;shoot apex;S|PO:0009046;flower;S|PO:0020091;male gametophyte;S|PO:0009006;shoot;S|PO:0009032;petal;S|PO:0009029;stamen;S|PO:0020038;petiole;S|PO:0006345;polle…	PF04398;Protein of unknown function, DUF538
VIT_10s0116g01040	5.60152	0.3616	0.381099	0.66272	21.2991	24.8829	22.0566	Stigma-specific Stig1	DEVELOPMENT		0	0	PF04885;Stigma-specific protein, Stig1
VIT_10s0003g01100	5.57959	0	0.107068	0.212787	4.24402	5.72443	5.32748	Cysteine protease RCR3	RESPONSE TO STRESS	vv34626Plant-pathogen_interaction	GO:0016491;oxidoreductase activity;F|GO:0004197;cysteine-type endopeptidase activity;F|GO:0032440;2-alkenal reductase activity;F|GO:0006508;proteolysis;P|GO:0055114;oxidation reduction;P|GO:0008234;cysteine-type peptidase activity;F|GO:0008233;peptidase activity;F|GO:0016787;hydrolase activity;F	PO:0000230;inflorescence meristem;S|PO:0008019;leaf lamina base;S|PO:0000084;sperm cell;S|PO:0020100;hypocotyl;S|PO:0020030;cotyledon;S|PO:0004006;mesophyll cell;S|PO:0000013;cauline leaf;S|PO:0009009;embryo;S|PO:0009046;flower;S|PO:0020091;male gametophyte;S|PO:0009006;shoot;S|PO:0009032;petal;S|PO:0009029;stamen;S|PO:0020038;petiole;S|PO:0000293;guard cell;S|PO:0009031;sepal;S|PO:0020137;leaf a…	PF08246;Cathepsin propeptide inhibitor domain (I29)|PF00112;Papain family cysteine protease	IPR000169; IPR013128; IPR000668; IPR013201
VIT_05s0020g00950	5.52286	0.294827	0.258197	0.320712	14.2433	12.5915	13.3376	Aspartyl protease	PROTEIN METABOLISM		GO:0004190;aspartic-type endopeptidase activity;F|GO:0006629;lipid metabolic process;P|GO:0006508;proteolysis;P|GO:0008233;peptidase activity;F|GO:0016787;hydrolase activity;F	PO:0000230;inflorescence meristem;S|PO:0008019;leaf lamina base;S|PO:0020100;hypocotyl;S|PO:0000084;sperm cell;S|PO:0020030;cotyledon;S|PO:0009052;pedicel;S|PO:0000013;cauline leaf;S|PO:0009009;embryo;S|PO:0000037;shoot apex;S|PO:0009046;flower;S|PO:0020091;male gametophyte;S|PO:0009006;shoot;S|PO:0020038;petiole;S|PO:0009029;stamen;S|PO:0009032;petal;S|PO:0006345;pollen tube;S|PO:0000293;guard c…	PF00026;Eukaryotic aspartyl protease|PF03489;Saposin-like type B, region 2|PF05184;Saposin-like type B, region 1	IPR001969; IPR009007; IPR001461; IPR007856; IPR008138; IPR008139
VIT_03s0167g00190	5.49822	0.11012	0.186526	0.22242	7.4062	8.21989	7.83522	CYP714A1	CELLULAR PROCESSES, SIGNALLING & HOMEOSTASIS		GO:0016491;oxidoreductase activity;F|GO:0050616;secologanin synthase activity;F|GO:0009055;electron carrier activity;F|GO:0055114;oxidation reduction;P|GO:0004497;monooxygenase activity;F|GO:0046872;metal ion binding;F|GO:0020037;heme binding;F|GO:0005506;iron ion binding;F	PO:0000230;inflorescence meristem;S|PO:0000003;whole plant;S|PO:0020100;hypocotyl;S|PO:0009052;pedicel;S|PO:0009009;embryo;S|PO:0000037;shoot apex;S|PO:0009046;flower;S|PO:0020091;male gametophyte;S|PO:0009001;fruit;S|PO:0009032;petal;S|PO:0009029;stamen;S|PO:0006345;pollen tube;S|PO:0020137;leaf apex;S|PO:0009031;sepal;S|PO:0009010;seed;S|PO:0009047;stem;S|PO:0009005;root;S|PO:0008034;leaf whorl…	PF00067;Cytochrome P450
VIT_00s0462g00010	5.46383	0.112091	0	0	1.95065	1.78477	1.21166	Unknown	UNKNOWN		0	0	0
VIT_12s0035g01720	5.40033	0	0.0240153	0	0.310076	0.326832	0.377352	Chloride channel protein (CLC-c)	TRANSPORT	vv50124Porters_cat_30_to_64	GO:0005886;plasma membrane;C|GO:0016021;integral to membrane;C|GO:0031404;chloride ion binding;F|GO:0006810;transport;P|GO:0016020;membrane;C|GO:0005244;voltage-gated ion channel activity;F|GO:0006821;chloride transport;P|GO:0004197;cysteine-type endopeptidase activity;F|GO:0034707;chloride channel complex;C|GO:0006811;ion transport;P|GO:0005254;chloride channel activity;F|GO:0005216;ion channel …	PO:0000230;inflorescence meristem;S|PO:0008019;leaf lamina base;S|PO:0000084;sperm cell;S|PO:0020100;hypocotyl;S|PO:0020030;cotyledon;S|PO:0000005;cultured cell;S|PO:0009052;pedicel;S|PO:0000013;cauline leaf;S|PO:0009009;embryo;S|PO:0000037;shoot apex;S|PO:0009046;flower;S|PO:0020091;male gametophyte;S|PO:0009006;shoot;S|PO:0009032;petal;S|PO:0009029;stamen;S|PO:0020038;petiole;S|PO:0006345;polle…	PF00654;Voltage gated chloride channel|PF00571;CBS domain pair	IPR014743; IPR001807; IPR002251; IPR000644; IPR000169; IPR006311
VIT_00s0414g00030	5.36163	0.342538	0.471835	0.421976	17.2639	17.7658	15.8041	Cellulose synthase CSLE1	CELLULAR PROCESSES, SIGNALLING & HOMEOSTASIS	vv40006Cell_wall	GO:0016021;integral to membrane;C|GO:0006810;transport;P|GO:0016020;membrane;C|GO:0030244;cellulose biosynthetic process;P|GO:0016760;cellulose synthase (UDP-forming) activity;F|GO:0016740;transferase activity;F|GO:0016757;transferase activity, transferring glycosyl groups;F	PO:0005052;callus;S|PO:0000230;inflorescence meristem;S|PO:0008019;leaf lamina base;S|PO:0020100;hypocotyl;S|PO:0000084;sperm cell;S|PO:0020030;cotyledon;S|PO:0000036;leaf vascular system;S|PO:0000282;trichome;S|PO:0008015;hypocotyl vascular system;S|PO:0009052;pedicel;S|PO:0000013;cauline leaf;S|PO:0009009;embryo;S|PO:0000037;shoot apex;S|PO:0009046;flower;S|PO:0020091;male gametophyte;S|PO:0009…	PF03552;Cellulose synthase	IPR005150
VIT_00s0524g00010	5.33375	0	0	0.166904	2.27122	2.61242	1.84744	Armadillo/beta-catenin repeat protein / U-box domain-containing protein	UNKNOWN		GO:0004842;ubiquitin-protein ligase activity;F|GO:0016567;protein ubiquitination;P|GO:0000151;ubiquitin ligase complex;C	0	0	IPR011989; IPR000225; IPR003613; IPR013083
VIT_14s0060g01810	5.32303	0.0784087	0.364461	0.0905411	6.71771	7.38108	7.25392	Unknown protein	UNKNOWN		0	PO:0000230;inflorescence meristem;S|PO:0008019;leaf lamina base;S|PO:0020100;hypocotyl;S|PO:0000084;sperm cell;S|PO:0020030;cotyledon;S|PO:0000005;cultured cell;S|PO:0009052;pedicel;S|PO:0000013;cauline leaf;S|PO:0009009;embryo;S|PO:0000037;shoot apex;S|PO:0009046;flower;S|PO:0020091;male gametophyte;S|PO:0009006;shoot;S|PO:0009032;petal;S|PO:0009029;stamen;S|PO:0020038;petiole;S|PO:0006345;polle…	PF04398;Protein of unknown function, DUF538
VIT_00s0229g00080	5.31652	0.409635	0	0	6.54385	5.64344	4.13675	Unknown	UNKNOWN		0	PO:0000230;inflorescence meristem;S|PO:0009032;petal;S|PO:0009029;stamen;S|PO:0020100;hypocotyl;S|PO:0009010;seed;S|PO:0020137;leaf apex;S|PO:0009031;sepal;S|PO:0009030;carpel;S|PO:0009047;stem;S|PO:0009052;pedicel;S|PO:0009009;embryo;S|PO:0000037;shoot apex;S|PO:0009005;root;S|PO:0009046;flower;S|PO:0008034;leaf whorl;S|PO:0009025;leaf;S|PO:0007098;LP.02 two leaves visible;G|PO:0001081;F mature …	0
VIT_11s0103g00040	5.31541	0.387501	0.45959	0.365354	17.7567	15.3092	15.2134	High-affinity K+ transporter 1 (HKT1)	TRANSPORT	vv50124Porters_cat_30_to_64	0	0	0	IPR003445
VIT_04s0023g01600	5.30455	0.323565	0.499252	0.132295	14.2931	11.6693	11.7846	Membrane protein	UNKNOWN		GO:0016021;integral to membrane;C	PO:0000230;inflorescence meristem;S|PO:0008019;leaf lamina base;S|PO:0020100;hypocotyl;S|PO:0000084;sperm cell;S|PO:0020030;cotyledon;S|PO:0009052;pedicel;S|PO:0000013;cauline leaf;S|PO:0000037;shoot apex;S|PO:0009009;embryo;S|PO:0009046;flower;S|PO:0009006;shoot;S|PO:0020091;male gametophyte;S|PO:0009029;stamen;S|PO:0020038;petiole;S|PO:0009032;petal;S|PO:0006345;pollen tube;S|PO:0020137;leaf ap…	PF01925;Domain of unknown function DUF81	IPR002781
VIT_08s0007g07730	5.30188	0.13311	0.230049	0.163285	6.59215	7.13487	7.04018	CYP93A1 2-hydroxyisoflavanone synthase	SECONDARY METABOLISM	vv10943Isoflavonoid_biosynthesis	GO:0016021;integral to membrane;C|GO:0009055;electron carrier activity;F|GO:0016020;membrane;C|GO:0046872;metal ion binding;F|GO:0005506;iron ion binding;F|GO:0016491;oxidoreductase activity;F|GO:0055114;oxidation reduction;P|GO:0004497;monooxygenase activity;F|GO:0020037;heme binding;F|GO:0070330;aromatase activity;F|GO:0033771;licodione synthase activity;F	PO:0000230;inflorescence meristem;S|PO:0020100;hypocotyl;S|PO:0009052;pedicel;S|PO:0000013;cauline leaf;S|PO:0009046;flower;S|PO:0000037;shoot apex;S|PO:0009009;embryo;S|PO:0020091;male gametophyte;S|PO:0009029;stamen;S|PO:0009032;petal;S|PO:0009010;seed;S|PO:0020137;leaf apex;S|PO:0009031;sepal;S|PO:0009030;carpel;S|PO:0009047;stem;S|PO:0009005;root;S|PO:0008034;leaf whorl;S|PO:0009025;leaf;S|PO…	PF00067;Cytochrome P450	IPR001128; IPR002401
VIT_18s0041g00070	5.28087	0.30226	0.0767705	0.381434	8.25167	11.5425	9.77099	No hit	UNKNOWN		0	0	0
VIT_03s0063g02370	5.28065	0.0749331	0.0927347	0	1.93696	2.10343	2.47714	Unknown	UNKNOWN		0	0	0
VIT_18s0001g00160	5.27317	0	0	0.132156	1.91041	1.24974	1.95043	Unknown protein	UNKNOWN		0	PO:0000230;inflorescence meristem;S|PO:0008019;leaf lamina base;S|PO:0020100;hypocotyl;S|PO:0020030;cotyledon;S|PO:0000013;cauline leaf;S|PO:0009046;flower;S|PO:0000037;shoot apex;S|PO:0009009;embryo;S|PO:0020091;male gametophyte;S|PO:0009029;stamen;S|PO:0009032;petal;S|PO:0009010;seed;S|PO:0020137;leaf apex;S|PO:0009031;sepal;S|PO:0009030;carpel;S|PO:0009047;stem;S|PO:0009005;root;S|PO:0008034;l…	PF03087;Arabidopsis protein of unknown function
VIT_03s0038g01620	5.2659	0.0717961	0.130733	0.0433031	3.73647	2.8806	2.84166	R protein MLA10	RESPONSE TO STRESS	vv34627R_proteins_from_Plant-pathogen_interaction	GO:0005515;protein binding;F|GO:0006952;defense response;P|GO:0000166;nucleotide binding;F|GO:0006915;apoptosis;P|GO:0004721;phosphoprotein phosphatase activity;F|GO:0005524;ATP binding;F|GO:0016787;hydrolase activity;F	PO:0000230;inflorescence meristem;S|PO:0008019;leaf lamina base;S|PO:0020100;hypocotyl;S|PO:0020030;cotyledon;S|PO:0000005;cultured cell;S|PO:0009052;pedicel;S|PO:0000013;cauline leaf;S|PO:0009009;embryo;S|PO:0000037;shoot apex;S|PO:0009046;flower;S|PO:0020091;male gametophyte;S|PO:0009006;shoot;S|PO:0020038;petiole;S|PO:0009029;stamen;S|PO:0009032;petal;S|PO:0009010;seed;S|PO:0020137;leaf apex;S…	PF00931;NB-ARC domain	IPR000767; IPR001611; IPR002182
VIT_06s0004g06570	5.2632	0.552605	1.01508	0.504343	31.2672	23.9918	24.3159	Calcium/proton exchanger CAX3	TRANSPORT	vv50123Porters_cat_18_to_29	GO:0016021;integral to membrane;C|GO:0016020;membrane;C|GO:0006812;cation transport;P|GO:0008324;cation transmembrane transporter activity;F	PO:0000230;inflorescence meristem;S|PO:0008019;leaf lamina base;S|PO:0020100;hypocotyl;S|PO:0000084;sperm cell;S|PO:0020030;cotyledon;S|PO:0009052;pedicel;S|PO:0000013;cauline leaf;S|PO:0009009;embryo;S|PO:0000037;shoot apex;S|PO:0009046;flower;S|PO:0020091;male gametophyte;S|PO:0009006;shoot;S|PO:0009001;fruit;S|PO:0020038;petiole;S|PO:0009029;stamen;S|PO:0009032;petal;S|PO:0006345;pollen tube;S…	PF01699;Sodium/calcium exchanger protein	IPR004713; IPR004798; IPR004837
VIT_06s0004g02760	5.24841	0	0.164262	0.163226	4.33948	4.15163	3.9576	SAR1 (secretion-associated ras)	CELLULAR PROCESSES, SIGNALLING & HOMEOSTASIS	vv24141Protein_processing_in_endoplasmic_reticulum vv50110Protein_coat	0	0	0	IPR006689; IPR006687
VIT_01s0026g00530	5.21634	0.204317	0.105233	0.156854	6.45975	5.28531	5.59441	Nodulin MtN21 family	TRANSPORT	vv50122Porters_cat_7_to_17	GO:0016020;membrane;C	PO:0000230;inflorescence meristem;S|PO:0008019;leaf lamina base;S|PO:0020100;hypocotyl;S|PO:0000084;sperm cell;S|PO:0020030;cotyledon;S|PO:0009052;pedicel;S|PO:0000013;cauline leaf;S|PO:0009009;embryo;S|PO:0000037;shoot apex;S|PO:0009046;flower;S|PO:0020091;male gametophyte;S|PO:0009006;shoot;S|PO:0020038;petiole;S|PO:0009029;stamen;S|PO:0009032;petal;S|PO:0020137;leaf apex;S|PO:0009010;seed;S|PO…	PF00892;Integral membrane protein DUF6	IPR000620
VIT_16s0050g00350	5.21181	0.130975	0	0.214563	3.47068	5.03758	4.29756	Tubulin beta-8	CELLULAR PROCESSES, SIGNALLING & HOMEOSTASIS	vv44145Phagosome vv44810Regulation_of_actin_cytoskeleton	0	0	0
VIT_07s0005g03400	5.19688	0.0551779	0	0	0.75782	0.730792	0.535256	Globulin 11S	ENERGY METABOLISM		GO:0045735;nutrient reservoir activity;F	PO:0000293;guard cell;S|PO:0009010;seed;S|PO:0020030;cotyledon;S|PO:0000037;shoot apex;S|PO:0009025;leaf;S|PO:0009006;shoot;S|PO:0009001;fruit;S|PO:0020091;male gametophyte;S|PO:0007131;seedling growth;G	PF00190;Cupin	IPR006045; IPR014710; IPR006044
VIT_14s0060g00330	5.16794	1.26517	1.50996	0.92335	46.056	41.8268	45.0794	Aspartyl protease	PROTEIN METABOLISM		GO:0004190;aspartic-type endopeptidase activity;F|GO:0006629;lipid metabolic process;P|GO:0006508;proteolysis;P|GO:0008233;peptidase activity;F|GO:0016787;hydrolase activity;F	PO:0000230;inflorescence meristem;S|PO:0008019;leaf lamina base;S|PO:0020100;hypocotyl;S|PO:0000084;sperm cell;S|PO:0020030;cotyledon;S|PO:0009052;pedicel;S|PO:0000013;cauline leaf;S|PO:0009009;embryo;S|PO:0000037;shoot apex;S|PO:0009046;flower;S|PO:0020091;male gametophyte;S|PO:0009006;shoot;S|PO:0020038;petiole;S|PO:0009029;stamen;S|PO:0009032;petal;S|PO:0006345;pollen tube;S|PO:0000293;guard c…	PF00026;Eukaryotic aspartyl protease|PF03489;Saposin-like type B, region 2|PF05184;Saposin-like type B, region 1	IPR001969; IPR009007; IPR001461; IPR007856; IPR008138; IPR008139
VIT_13s0074g00680	5.16431	0	0.036584	0.0121178	0.560056	0.624332	0.56207	ABC transporter G member 22	TRANSPORT	vv52010ABC_transporters	GO:0016021;integral to membrane;C|GO:0006810;transport;P|GO:0016020;membrane;C|GO:0016787;hydrolase activity;F|GO:0005524;ATP binding;F|GO:0015416;phosphonate transmembrane-transporting ATPase activity;F|GO:0016887;ATPase activity;F|GO:0000166;nucleotide binding;F|GO:0017111;nucleoside-triphosphatase activity;F	PO:0000230;inflorescence meristem;S|PO:0005052;callus;S|PO:0008019;leaf lamina base;S|PO:0000084;sperm cell;S|PO:0020100;hypocotyl;S|PO:0020030;cotyledon;S|PO:0000005;cultured cell;S|PO:0009052;pedicel;S|PO:0000013;cauline leaf;S|PO:0009046;flower;S|PO:0009009;embryo;S|PO:0000037;shoot apex;S|PO:0009006;shoot;S|PO:0020091;male gametophyte;S|PO:0020038;petiole;S|PO:0009032;petal;S|PO:0009029;stame…	PF00005;ABC transporter|PF01061;ABC-2 type transporter|PF08370;Plant PDR ABC transporter associated	IPR003593; IPR013525; IPR003439; IPR013581
VIT_09s0002g00480	5.15388	0.0938776	0	0	1.05429	1.35623	0.931692	No hit	UNKNOWN		0	0	0
VIT_09s0002g06680	5.15083	2.59372	4.05242	2.62215	128.322	91.3683	109.581	Embryo-specific 3	DEVELOPMENT		0	PO:0000230;inflorescence meristem;S|PO:0008019;leaf lamina base;S|PO:0020100;hypocotyl;S|PO:0020030;cotyledon;S|PO:0000005;cultured cell;S|PO:0009052;pedicel;S|PO:0000013;cauline leaf;S|PO:0000037;shoot apex;S|PO:0009046;flower;S|PO:0009009;embryo;S|PO:0020091;male gametophyte;S|PO:0009006;shoot;S|PO:0009032;petal;S|PO:0009029;stamen;S|PO:0020038;petiole;S|PO:0000293;guard cell;S|PO:0020137;leaf …	PF06232;Embryo-specific protein 3, (ATS3)	IPR010417
VIT_07s0255g00150	5.11968	0.0674659	0	0.153932	2.29025	2.81094	2.59635	Kinase	CELLULAR PROCESSES, SIGNALLING & HOMEOSTASIS		0	0	0
VIT_00s0532g00060	5.06912	0	0.0826466	0	1.04772	0.990867	0.735888	Membrane protein	UNKNOWN		GO:0016021;integral to membrane;C|GO:0005515;protein binding;F	PO:0000230;inflorescence meristem;S|PO:0008019;leaf lamina base;S|PO:0020100;hypocotyl;S|PO:0000084;sperm cell;S|PO:0020030;cotyledon;S|PO:0009052;pedicel;S|PO:0000013;cauline leaf;S|PO:0000037;shoot apex;S|PO:0009009;embryo;S|PO:0009046;flower;S|PO:0009006;shoot;S|PO:0020091;male gametophyte;S|PO:0009029;stamen;S|PO:0020038;petiole;S|PO:0009032;petal;S|PO:0006345;pollen tube;S|PO:0020137;leaf ap…	PF01925;Domain of unknown function DUF81
VIT_00s0388g00010	5.06262	0.163349	0	0	1.96481	2.02784	1.46638	Serine/threonine kinase	CELLULAR PROCESSES, SIGNALLING & HOMEOSTASIS		0	0	0
VIT_00s2205g00010	5.06214	0	0	0.0265254	0.323121	0.311386	0.251663	Disease resistance protein (NBS class)	RESPONSE TO STRESS		0	0	0	IPR000767; IPR001611; IPR002182
VIT_12s0059g00100	5.03699	0.0604442	0.0833729	0.0828475	2.14814	2.7826	2.51091	Ankyrin repeat	GENE FAMILIES WITH DIVERSE FUNCTIONS	vv50108Accessory_factors_involved_in_transport	0	0	0	IPR002110
VIT_00s0414g00010	5.01055	0.0173434	0.0409285	0.0406706	0.925949	1.12729	1.13616	Cellulose synthase CSLE1	CELLULAR PROCESSES, SIGNALLING & HOMEOSTASIS	vv40006Cell_wall	GO:0016021;integral to membrane;C|GO:0006810;transport;P|GO:0016020;membrane;C|GO:0030244;cellulose biosynthetic process;P|GO:0016760;cellulose synthase (UDP-forming) activity;F|GO:0016740;transferase activity;F|GO:0016757;transferase activity, transferring glycosyl groups;F	PO:0005052;callus;S|PO:0000230;inflorescence meristem;S|PO:0008019;leaf lamina base;S|PO:0020100;hypocotyl;S|PO:0000084;sperm cell;S|PO:0020030;cotyledon;S|PO:0000036;leaf vascular system;S|PO:0000282;trichome;S|PO:0008015;hypocotyl vascular system;S|PO:0009052;pedicel;S|PO:0000013;cauline leaf;S|PO:0009009;embryo;S|PO:0000037;shoot apex;S|PO:0009046;flower;S|PO:0020091;male gametophyte;S|PO:0009…	PF03552;Cellulose synthase	IPR005150
VIT_04s0023g03040	5.00913	8.43509	12.4783	7.66053	322.361	291.928	305.879	Lactoylglutathione lyase	CARBOHYDRATE METABOLISM	vv10620Pyruvate_metabolism	GO:0016829;lyase activity;F	PO:0008019;leaf lamina base;S|PO:0000084;sperm cell;S|PO:0009052;pedicel;S|PO:0000013;cauline leaf;S|PO:0000037;shoot apex;S|PO:0009009;embryo;S|PO:0009046;flower;S|PO:0009006;shoot;S|PO:0020091;male gametophyte;S|PO:0009029;stamen;S|PO:0009032;petal;S|PO:0020038;petiole;S|PO:0006345;pollen tube;S|PO:0009031;sepal;S|PO:0009010;seed;S|PO:0009030;carpel;S|PO:0009047;stem;S|PO:0009005;root;S|PO:0008…	PF00903;Glyoxalase/Bleomycin resistance protein/Dioxygenase superfamily	IPR004360
VIT_03s0110g00090	5.0057	0.514445	0.156854	0.779329	11.3546	17.5858	17.6634	Protein phosphatase 2C	CELLULAR PROCESSES, SIGNALLING & HOMEOSTASIS		GO:0003824;catalytic activity;F|GO:0006470;protein amino acid dephosphorylation;P|GO:0008287;protein serine/threonine phosphatase complex;C|GO:0000287;magnesium ion binding;F|GO:0004721;phosphoprotein phosphatase activity;F|GO:0046872;metal ion binding;F|GO:0016787;hydrolase activity;F|GO:0004722;protein serine/threonine phosphatase activity;F	0	0	IPR001128
VIT_03s0017g00900	4.99646	0	0.0330515	0	0.3447	0.364132	0.346226	R protein PRF disease resistance protein	RESPONSE TO STRESS	vv34627R_proteins_from_Plant-pathogen_interaction	0	0	0
VIT_07s0005g03420	4.993	0.374422	0.432685	0.231516	12.5054	9.44759	11.1221	Globulin isoform 3 11S	ENERGY METABOLISM		GO:0045735;nutrient reservoir activity;F	PO:0000293;guard cell;S|PO:0009010;seed;S|PO:0020030;cotyledon;S|PO:0000037;shoot apex;S|PO:0009025;leaf;S|PO:0009006;shoot;S|PO:0009001;fruit;S|PO:0020091;male gametophyte;S|PO:0007131;seedling growth;G	PF00190;Cupin	IPR006045; IPR014710; IPR006044
VIT_16s0148g00060	4.99274	0.158005	0.0314384	0.0312403	2.56257	2.66901	1.79484	Receptor kinase homolog LRK10	CELLULAR PROCESSES, SIGNALLING & HOMEOSTASIS		GO:0004672;protein kinase activity;F|GO:0004674;protein serine/threonine kinase activity;F|GO:0004715;non-membrane spanning protein tyrosine kinase activity;F|GO:0004713;protein tyrosine kinase activity;F|GO:0005524;ATP binding;F|GO:0004872;receptor activity;F|GO:0016301;kinase activity;F|GO:0006468;protein amino acid phosphorylation;P|GO:0000166;nucleotide binding;F|GO:0016740;transferase activi…	PO:0000230;inflorescence meristem;S|PO:0020038;petiole;S|PO:0009029;stamen;S|PO:0008019;leaf lamina base;S|PO:0009031;sepal;S|PO:0020100;hypocotyl;S|PO:0020137;leaf apex;S|PO:0020030;cotyledon;S|PO:0009047;stem;S|PO:0000013;cauline leaf;S|PO:0009046;flower;S|PO:0009005;root;S|PO:0008034;leaf whorl;S|PO:0009025;leaf;S|PO:0007115;LP.04 four leaves visible;G|PO:0007098;LP.02 two leaves visible;G|PO:…	PF00069;Protein kinase domain|PF07714;Protein tyrosine kinase	IPR000719; IPR017441; IPR017442; IPR008271
VIT_14s0030g00350	4.9428	0	0.0628769	0	0.582468	0.692721	0.658656	RKF3 (receptor-like kinase IN in flowers 3)	TRANSCRIPTION FACTORS	vv60042MADS	GO:0005886;plasma membrane;C|GO:0004672;protein kinase activity;F|GO:0004674;protein serine/threonine kinase activity;F|GO:0004715;non-membrane spanning protein tyrosine kinase activity;F|GO:0004713;protein tyrosine kinase activity;F|GO:0005524;ATP binding;F|GO:0004872;receptor activity;F|GO:0016301;kinase activity;F|GO:0006468;protein amino acid phosphorylation;P|GO:0005515;protein binding;F|GO:…	PO:0005052;callus;S|PO:0000230;inflorescence meristem;S|PO:0008019;leaf lamina base;S|PO:0020100;hypocotyl;S|PO:0020030;cotyledon;S|PO:0000005;cultured cell;S|PO:0009052;pedicel;S|PO:0000013;cauline leaf;S|PO:0009046;flower;S|PO:0000037;shoot apex;S|PO:0009009;embryo;S|PO:0009006;shoot;S|PO:0020091;male gametophyte;S|PO:0009032;petal;S|PO:0020038;petiole;S|PO:0009029;stamen;S|PO:0006345;pollen tu…	PF00069;Protein kinase domain|PF07714;Protein tyrosine kinase	IPR000719; IPR017441; IPR017442; IPR008271; IPR002100
VIT_03s0038g01610	4.94118	0	0.178976	0.0711392	2.35423	3.15487	2.17481	R protein PRF disease resistance protein	RESPONSE TO STRESS	vv34627R_proteins_from_Plant-pathogen_interaction	GO:0016021;integral to membrane;C|GO:0007186;G-protein coupled receptor protein signaling pathway;P|GO:0006915;apoptosis;P|GO:0004721;phosphoprotein phosphatase activity;F|GO:0005524;ATP binding;F|GO:0016787;hydrolase activity;F|GO:0005515;protein binding;F|GO:0006952;defense response;P|GO:0000166;nucleotide binding;F	PO:0000230;inflorescence meristem;S|PO:0008019;leaf lamina base;S|PO:0020100;hypocotyl;S|PO:0020030;cotyledon;S|PO:0000005;cultured cell;S|PO:0009052;pedicel;S|PO:0000013;cauline leaf;S|PO:0009009;embryo;S|PO:0000037;shoot apex;S|PO:0009046;flower;S|PO:0020091;male gametophyte;S|PO:0009006;shoot;S|PO:0020038;petiole;S|PO:0009029;stamen;S|PO:0009032;petal;S|PO:0009010;seed;S|PO:0020137;leaf apex;S…	PF00931;NB-ARC domain	IPR000767; IPR002182
VIT_17s0000g00820	4.93489	0.0661001	0	0	0.652247	0.797033	0.572589	Nodulin MtN3 family	DEVELOPMENT		GO:0016021;integral to membrane;C	PO:0000230;inflorescence meristem;S|PO:0008019;leaf lamina base;S|PO:0000084;sperm cell;S|PO:0020100;hypocotyl;S|PO:0020030;cotyledon;S|PO:0009052;pedicel;S|PO:0000013;cauline leaf;S|PO:0000037;shoot apex;S|PO:0009046;flower;S|PO:0009009;embryo;S|PO:0009006;shoot;S|PO:0020091;male gametophyte;S|PO:0020038;petiole;S|PO:0009032;petal;S|PO:0009029;stamen;S|PO:0020137;leaf apex;S|PO:0009010;seed;S|PO…	PF03083;MtN3/saliva family	IPR004316
VIT_18s0001g00800	4.92222	0.242862	0.23358	0.0994749	6.24917	5.42788	5.78501	Tetracycline transporter protein	TRANSPORT	vv50121Porters_cat_1_to_6	0	PO:0000230;inflorescence meristem;S|PO:0008019;leaf lamina base;S|PO:0020100;hypocotyl;S|PO:0020030;cotyledon;S|PO:0009052;pedicel;S|PO:0000013;cauline leaf;S|PO:0009009;embryo;S|PO:0009046;flower;S|PO:0000037;shoot apex;S|PO:0020091;male gametophyte;S|PO:0009006;shoot;S|PO:0020038;petiole;S|PO:0009029;stamen;S|PO:0009032;petal;S|PO:0009031;sepal;S|PO:0009010;seed;S|PO:0020137;leaf apex;S|PO:0009…	PF07690;Major Facilitator Superfamily	IPR011701
VIT_04s0008g04020	4.88011	3.5277	2.75325	3.41987	97.1248	95.3849	93.1632	RD22 [Vitis vinifera]	RESPONSE TO STRESS		0	PO:0000230;inflorescence meristem;S|PO:0009032;petal;S|PO:0020100;hypocotyl;S|PO:0020137;leaf apex;S|PO:0009031;sepal;S|PO:0000037;shoot apex;S|PO:0009005;root;S|PO:0009046;flower;S|PO:0008034;leaf whorl;S|PO:0009025;leaf;S|PO:0009006;shoot;S|PO:0007103;LP.10 ten leaves visible;G|PO:0007115;LP.04 four leaves visible;G|PO:0007095;LP.08 eight leaves visible;G|PO:0007616;4 anthesis;G|PO:0007611;peta…	PF03181;BURP domain	IPR004873
VIT_09s0002g04140	4.87238	0	0	0.179205	1.84301	1.75309	1.65299	Isochorismatase protein rutB	SECONDARY METABOLISM	vv10130Ubiquinone_biosynthesis	GO:0003824;catalytic activity;F|GO:0008152;metabolic process;P|GO:0016787;hydrolase activity;F	PO:0000230;inflorescence meristem;S|PO:0008019;leaf lamina base;S|PO:0020100;hypocotyl;S|PO:0000084;sperm cell;S|PO:0020030;cotyledon;S|PO:0009052;pedicel;S|PO:0000013;cauline leaf;S|PO:0009009;embryo;S|PO:0000037;shoot apex;S|PO:0009046;flower;S|PO:0020091;male gametophyte;S|PO:0009006;shoot;S|PO:0020038;petiole;S|PO:0009029;stamen;S|PO:0009032;petal;S|PO:0020137;leaf apex;S|PO:0009010;seed;S|PO…	PF00857;Isochorismatase family	IPR000868
VIT_00s0131g00010	4.87207	0	0	0.14633	1.51311	1.38377	1.38832	Annexin ANN3	TRANSPORT	vv50101Channels_and_pores	GO:0005773;vacuole;C|GO:0005509;calcium ion binding;F|GO:0005544;calcium-dependent phospholipid binding;F	PO:0008019;leaf lamina base;S|PO:0020100;hypocotyl;S|PO:0000005;cultured cell;S|PO:0000013;cauline leaf;S|PO:0009046;flower;S|PO:0020091;male gametophyte;S|PO:0009001;fruit;S|PO:0009032;petal;S|PO:0020038;petiole;S|PO:0009029;stamen;S|PO:0009031;sepal;S|PO:0009030;carpel;S|PO:0005013;hypocotyl epidermis;S|PO:0009005;root;S|PO:0005772;exodermis;S|PO:0009025;leaf;S|PO:0000230;inflorescence meristem…	PF00191;Annexin	IPR001464; IPR015472; IPR009118
VIT_00s1830g00010	4.82766	0.150918	0.169104	0.0560127	3.99977	3.72607	2.95236	Ser/Thr receptor-like kinase1	CELLULAR PROCESSES, SIGNALLING & HOMEOSTASIS		GO:0004672;protein kinase activity;F|GO:0004674;protein serine/threonine kinase activity;F|GO:0004713;protein tyrosine kinase activity;F|GO:0005524;ATP binding;F|GO:0004872;receptor activity;F|GO:0016301;kinase activity;F|GO:0006468;protein amino acid phosphorylation;P|GO:0008353;RNA polymerase II carboxy-terminal domain kinase activity;F|GO:0000166;nucleotide binding;F|GO:0016740;transferase act…	PO:0000230;inflorescence meristem;S|PO:0009047;stem;S|PO:0020100;hypocotyl;S|PO:0009046;flower;S|PO:0020137;leaf apex;S|PO:0009005;root;S|PO:0007611;petal differentiation and expansion stage;G	PF00069;Protein kinase domain|PF07714;Protein tyrosine kinase	IPR000719; IPR017441; IPR017442; IPR008271
VIT_14s0060g01800	4.82182	0	0.286966	0	2.41333	2.6966	3.00606	Unknown	UNKNOWN		GO:0005886;plasma membrane;C|GO:0005773;vacuole;C	PO:0000230;inflorescence meristem;S|PO:0008019;leaf lamina base;S|PO:0020100;hypocotyl;S|PO:0000084;sperm cell;S|PO:0020030;cotyledon;S|PO:0000005;cultured cell;S|PO:0009052;pedicel;S|PO:0000013;cauline leaf;S|PO:0009009;embryo;S|PO:0000037;shoot apex;S|PO:0009046;flower;S|PO:0020091;male gametophyte;S|PO:0009006;shoot;S|PO:0009032;petal;S|PO:0009029;stamen;S|PO:0020038;petiole;S|PO:0006345;polle…	PF04398;Protein of unknown function, DUF538
VIT_00s0335g00080	4.8156	0.116265	0.213745	0.353996	6.4122	6.97219	5.8775	R protein MLA10	RESPONSE TO STRESS	vv34627R_proteins_from_Plant-pathogen_interaction	GO:0006915;apoptosis;P|GO:0004721;phosphoprotein phosphatase activity;F|GO:0005524;ATP binding;F|GO:0016787;hydrolase activity;F|GO:0005515;protein binding;F|GO:0006952;defense response;P|GO:0000166;nucleotide binding;F|GO:0017111;nucleoside-triphosphatase activity;F	PO:0000230;inflorescence meristem;S|PO:0008019;leaf lamina base;S|PO:0020100;hypocotyl;S|PO:0020030;cotyledon;S|PO:0009052;pedicel;S|PO:0000013;cauline leaf;S|PO:0009009;embryo;S|PO:0009046;flower;S|PO:0000037;shoot apex;S|PO:0020091;male gametophyte;S|PO:0009006;shoot;S|PO:0020038;petiole;S|PO:0009029;stamen;S|PO:0009032;petal;S|PO:0006345;pollen tube;S|PO:0009010;seed;S|PO:0020137;leaf apex;S|P…	PF00931;NB-ARC domain	IPR000767; IPR001611; IPR002182
VIT_00s1213g00020	4.78928	0	0	0.0242773	0.210192	0.269162	0.191945	Cellulose synthase CSLE1	CELLULAR PROCESSES, SIGNALLING & HOMEOSTASIS	vv40006Cell_wall	0	0	0
VIT_10s0003g01010	4.78024	0.316781	0.276522	0.274779	8.43776	7.66738	7.74856	Lipase GDSL	LIPID METABOLISM		GO:0006629;lipid metabolic process;P|GO:0016788;hydrolase activity, acting on ester bonds;F	PO:0000230;inflorescence meristem;S|PO:0008019;leaf lamina base;S|PO:0020100;hypocotyl;S|PO:0020030;cotyledon;S|PO:0009052;pedicel;S|PO:0000013;cauline leaf;S|PO:0009009;embryo;S|PO:0009046;flower;S|PO:0000037;shoot apex;S|PO:0009006;shoot;S|PO:0020038;petiole;S|PO:0009029;stamen;S|PO:0009032;petal;S|PO:0020137;leaf apex;S|PO:0009031;sepal;S|PO:0009030;carpel;S|PO:0009047;stem;S|PO:0009005;root;S…	PF00657;GDSL-like Lipase/Acylhydrolase
VIT_00s0214g00020	4.76021	0.125199	0.123162	0	2.65557	2.07523	1.99975	TORMOZembryo defective UTP13	CELLULAR PROCESSES, SIGNALLING & HOMEOSTASIS	vv23008Ribosome_biogenesis_in_Eukaryotes	0	0	PF00400;WD domain, G-beta repeat	IPR015943; IPR001680
VIT_10s0071g00550	4.75285	0.186775	0.0548279	0.108965	2.84356	3.16235	3.44604	GRAM domain-containing protein / ABA-responsive	UNKNOWN		0	PO:0000230;inflorescence meristem;S|PO:0020100;hypocotyl;S|PO:0020030;cotyledon;S|PO:0009052;pedicel;S|PO:0000013;cauline leaf;S|PO:0009046;flower;S|PO:0000037;shoot apex;S|PO:0009009;embryo;S|PO:0020091;male gametophyte;S|PO:0009029;stamen;S|PO:0009032;petal;S|PO:0006345;pollen tube;S|PO:0009010;seed;S|PO:0020137;leaf apex;S|PO:0009031;sepal;S|PO:0009030;carpel;S|PO:0009047;stem;S|PO:0009005;roo…	PF02893;GRAM domain	IPR004182
VIT_19s0014g03970	4.72369	1.0841	1.80765	1.79626	45.2009	37.9558	40.7118	Calcium-binding EF-hand	CELLULAR PROCESSES, SIGNALLING & HOMEOSTASIS		GO:0005509;calcium ion binding;F	PO:0000230;inflorescence meristem;S|PO:0008019;leaf lamina base;S|PO:0020100;hypocotyl;S|PO:0000084;sperm cell;S|PO:0020030;cotyledon;S|PO:0000005;cultured cell;S|PO:0009052;pedicel;S|PO:0000013;cauline leaf;S|PO:0009009;embryo;S|PO:0000037;shoot apex;S|PO:0009046;flower;S|PO:0020091;male gametophyte;S|PO:0009006;shoot;S|PO:0020038;petiole;S|PO:0009029;stamen;S|PO:0009032;petal;S|PO:0006345;polle…	0	IPR011992; IPR002048
VIT_17s0000g05690	4.7066	0.179827	0.228934	0.113746	4.40018	4.11711	5.12607	Isochorismate synthase 1, chloroplast precursor	SECONDARY METABOLISM	vv10130Ubiquinone_biosynthesis vv50101Channels_and_pores	GO:0016021;integral to membrane;C|GO:0006810;transport;P|GO:0006811;ion transport;P|GO:0005741;mitochondrial outer membrane;C|GO:0006820;anion transport;P|GO:0046930;pore complex;C|GO:0016020;membrane;C|GO:0005739;mitochondrion;C|GO:0008308;voltage-gated anion channel activity;F	PO:0005052;callus;S|PO:0000230;inflorescence meristem;S|PO:0008019;leaf lamina base;S|PO:0020100;hypocotyl;S|PO:0020030;cotyledon;S|PO:0000005;cultured cell;S|PO:0009052;pedicel;S|PO:0000013;cauline leaf;S|PO:0009009;embryo;S|PO:0000037;shoot apex;S|PO:0009046;flower;S|PO:0020091;male gametophyte;S|PO:0009006;shoot;S|PO:0009001;fruit;S|PO:0009032;petal;S|PO:0020038;petiole;S|PO:0009029;stamen;S|P…	PF01459;Eukaryotic porin	IPR001925
VIT_19s0015g02280	4.70397	0	0	0.220964	2.04991	1.72929	1.97995	Ankyrin repeat	GENE FAMILIES WITH DIVERSE FUNCTIONS		0	0	0	IPR002110
VIT_04s0023g03230	4.68642	0	0	0.327299	3.43031	2.66821	2.32896	Auxin-responsive SAUR9	HORMONE METABOLISM & SIGNALLING	vv30003Auxin_signaling	0	PO:0000230;inflorescence meristem;S|PO:0008019;leaf lamina base;S|PO:0020100;hypocotyl;S|PO:0020030;cotyledon;S|PO:0009052;pedicel;S|PO:0000013;cauline leaf;S|PO:0000037;shoot apex;S|PO:0009046;flower;S|PO:0009009;embryo;S|PO:0020091;male gametophyte;S|PO:0009006;shoot;S|PO:0020038;petiole;S|PO:0009032;petal;S|PO:0009029;stamen;S|PO:0020137;leaf apex;S|PO:0009031;sepal;S|PO:0009010;seed;S|PO:0009…	PF02519;Auxin responsive protein	IPR003676
VIT_14s0108g00700	4.66596	0.879243	0.628093	0.416089	15.9741	16.7341	16.1197	Aquaporin NIP1;2	TRANSPORT	vv50101Channels_and_pores	GO:0016021;integral to membrane;C|GO:0006810;transport;P|GO:0005215;transporter activity;F|GO:0016020;membrane;C	PO:0000230;inflorescence meristem;S|PO:0006325;inflorescence node;S|PO:0008019;leaf lamina base;S|PO:0020100;hypocotyl;S|PO:0020030;cotyledon;S|PO:0000005;cultured cell;S|PO:0009052;pedicel;S|PO:0002000;stomatal complex;S|PO:0000013;cauline leaf;S|PO:0009009;embryo;S|PO:0009046;flower;S|PO:0000037;shoot apex;S|PO:0020127;primary root;S|PO:0009006;shoot;S|PO:0020091;male gametophyte;S|PO:0020141;s…	PF00230;Major intrinsic protein
VIT_06s0004g03010	4.66412	0.0345212	0	0.0513017	0.850008	0.568781	0.757136	Late embryogenesis abundant	RESPONSE TO STRESS		0	PO:0000230;inflorescence meristem;S|PO:0009029;stamen;S|PO:0009047;stem;S|PO:0009005;root;S|PO:0009031;sepal;S|PO:0009046;flower;S|PO:0020091;male gametophyte;S|PO:0007616;4 anthesis;G|PO:0007611;petal differentiation and expansion stage;G	PF06830;Root cap	IPR009646
VIT_06s0061g00360	4.6541	0.534493	0.807285	0.481318	15.5937	14.7273	15.5813	UDP-glucoronosyl and UDP-glucosyl transferase	UNKNOWN		GO:0016758;transferase activity, transferring hexosyl groups;F|GO:0008152;metabolic process;P|GO:0047213;anthocyanidin 3-O-glucosyltransferase activity;F|GO:0016740;transferase activity;F|GO:0016757;transferase activity, transferring glycosyl groups;F	PO:0000230;inflorescence meristem;S|PO:0008019;leaf lamina base;S|PO:0020100;hypocotyl;S|PO:0000084;sperm cell;S|PO:0020030;cotyledon;S|PO:0009052;pedicel;S|PO:0000013;cauline leaf;S|PO:0009009;embryo;S|PO:0000037;shoot apex;S|PO:0009046;flower;S|PO:0020091;male gametophyte;S|PO:0009006;shoot;S|PO:0020038;petiole;S|PO:0009029;stamen;S|PO:0009032;petal;S|PO:0009010;seed;S|PO:0020137;leaf apex;S|PO…	PF00201;UDP-glucoronosyl and UDP-glucosyl transferase	IPR002213
VIT_07s0197g00130	4.6455	0.123322	0.0844926	0.235088	3.84196	3.57014	3.67312	Disease resistance protein (TIR-NBS-LRR class)	RESPONSE TO STRESS		GO:0005515;protein binding;F|GO:0006952;defense response;P|GO:0000166;nucleotide binding;F|GO:0006915;apoptosis;P|GO:0017111;nucleoside-triphosphatase activity;F|GO:0005524;ATP binding;F	PO:0000230;inflorescence meristem;S|PO:0008019;leaf lamina base;S|PO:0020100;hypocotyl;S|PO:0020030;cotyledon;S|PO:0009052;pedicel;S|PO:0000013;cauline leaf;S|PO:0009009;embryo;S|PO:0009046;flower;S|PO:0000037;shoot apex;S|PO:0020091;male gametophyte;S|PO:0009006;shoot;S|PO:0020038;petiole;S|PO:0009029;stamen;S|PO:0009032;petal;S|PO:0009031;sepal;S|PO:0009010;seed;S|PO:0020137;leaf apex;S|PO:0009…	PF00931;NB-ARC domain	IPR001611
VIT_01s0026g02690	4.62057	0.681198	0	0	7.09961	4.80419	4.85343	YGL010w	UNKNOWN		0	0	0	IPR009305
VIT_12s0034g02310	4.60451	0.151427	0.0798898	0.119079	2.94751	2.78715	2.78957	R protein MLA10	RESPONSE TO STRESS	vv34627R_proteins_from_Plant-pathogen_interaction	GO:0005515;protein binding;F|GO:0006952;defense response;P|GO:0000166;nucleotide binding;F|GO:0006915;apoptosis;P|GO:0004721;phosphoprotein phosphatase activity;F|GO:0005524;ATP binding;F|GO:0016787;hydrolase activity;F	PO:0000230;inflorescence meristem;S|PO:0008019;leaf lamina base;S|PO:0020100;hypocotyl;S|PO:0020030;cotyledon;S|PO:0000005;cultured cell;S|PO:0009052;pedicel;S|PO:0000013;cauline leaf;S|PO:0009009;embryo;S|PO:0009046;flower;S|PO:0000037;shoot apex;S|PO:0020091;male gametophyte;S|PO:0009006;shoot;S|PO:0020038;petiole;S|PO:0009029;stamen;S|PO:0009032;petal;S|PO:0006345;pollen tube;S|PO:0020137;leaf…	PF00931;NB-ARC domain	IPR000767; IPR001611; IPR002182
VIT_04s0023g02730	4.59986	0.362755	0.269034	0.401008	9.23547	7.11935	8.68951	Nodulin MtN21 family	TRANSPORT	vv50122Porters_cat_7_to_17	GO:0016020;membrane;C	PO:0000230;inflorescence meristem;S|PO:0008019;leaf lamina base;S|PO:0020100;hypocotyl;S|PO:0020030;cotyledon;S|PO:0000005;cultured cell;S|PO:0009052;pedicel;S|PO:0000013;cauline leaf;S|PO:0009009;embryo;S|PO:0000037;shoot apex;S|PO:0009046;flower;S|PO:0020091;male gametophyte;S|PO:0009006;shoot;S|PO:0020038;petiole;S|PO:0009029;stamen;S|PO:0009032;petal;S|PO:0020137;leaf apex;S|PO:0009010;seed;S…	PF00892;Integral membrane protein DUF6	IPR000620
VIT_04s0044g00680	4.58283	0	0.0619806	0	0.444568	0.602512	0.438255	S-receptor kinase	CELLULAR PROCESSES, SIGNALLING & HOMEOSTASIS		GO:0004672;protein kinase activity;F|GO:0004674;protein serine/threonine kinase activity;F|GO:0005529;sugar binding;F|GO:0004709;MAP kinase kinase kinase activity;F|GO:0004713;protein tyrosine kinase activity;F|GO:0005524;ATP binding;F|GO:0006468;protein amino acid phosphorylation;P|GO:0000166;nucleotide binding;F|GO:0016740;transferase activity;F	PO:0000230;inflorescence meristem;S|PO:0009067;filament;S|PO:0006502;flower abscission zone;S|PO:0008019;leaf lamina base;S|PO:0000084;sperm cell;S|PO:0020100;hypocotyl;S|PO:0020030;cotyledon;S|PO:0003011;root vascular system;S|PO:0000005;cultured cell;S|PO:0009052;pedicel;S|PO:0002000;stomatal complex;S|PO:0000013;cauline leaf;S|PO:0009009;embryo;S|PO:0000037;shoot apex;S|PO:0009046;flower;S|PO:…	PF00069;Protein kinase domain|PF07714;Protein tyrosine kinase	IPR001480; IPR000719; IPR017441; IPR017442; IPR008271
VIT_01s0137g00550	4.58201	0	0	0.0358897	0.257127	0.280876	0.32159	CYP71B34	SECONDARY METABOLISM	vv10902Monoterpenoid_biosynthesis	GO:0016705;oxidoreductase activity, acting on paired donors, with incorporation or reduction of molecular oxygen;F|GO:0009055;electron carrier activity;F|GO:0046872;metal ion binding;F|GO:0005506;iron ion binding;F|GO:0016491;oxidoreductase activity;F|GO:0050592;4-hydroxyphenylacetaldehyde oxime monooxygenase activity;F|GO:0055114;oxidation reduction;P|GO:0020037;heme binding;F|GO:0004497;monooxy…	PO:0000230;inflorescence meristem;S|PO:0008019;leaf lamina base;S|PO:0020100;hypocotyl;S|PO:0020030;cotyledon;S|PO:0009052;pedicel;S|PO:0000013;cauline leaf;S|PO:0009009;embryo;S|PO:0009046;flower;S|PO:0000037;shoot apex;S|PO:0020091;male gametophyte;S|PO:0009006;shoot;S|PO:0020038;petiole;S|PO:0009029;stamen;S|PO:0009032;petal;S|PO:0009031;sepal;S|PO:0009010;seed;S|PO:0020137;leaf apex;S|PO:0009…	PF00067;Cytochrome P450	IPR001128; IPR002401
VIT_05s0094g01250	4.57995	1.04735	0.842875	1.07687	24.7541	23.4102	22.7988	Allyl alcohol dehydrogenase	UNKNOWN		GO:0016491;oxidoreductase activity;F|GO:0003824;catalytic activity;F|GO:0032440;2-alkenal reductase activity;F|GO:0055114;oxidation reduction;P|GO:0005488;binding;F|GO:0008270;zinc ion binding;F|GO:0008152;metabolic process;P	PO:0000230;inflorescence meristem;S|PO:0008019;leaf lamina base;S|PO:0020100;hypocotyl;S|PO:0000084;sperm cell;S|PO:0020030;cotyledon;S|PO:0000005;cultured cell;S|PO:0009052;pedicel;S|PO:0000013;cauline leaf;S|PO:0000037;shoot apex;S|PO:0009009;embryo;S|PO:0009046;flower;S|PO:0009001;fruit;S|PO:0009006;shoot;S|PO:0020091;male gametophyte;S|PO:0009032;petal;S|PO:0009029;stamen;S|PO:0020038;petiole…	PF00107;Zinc-binding dehydrogenase	IPR002085; IPR013149; IPR016040
VIT_05s0094g00960	4.56213	0.0314919	0	0	0.299301	0.257405	0.187231	UDP-xylose phenolic glycosyltransferase	SECONDARY METABOLISM		GO:0016758;transferase activity, transferring hexosyl groups;F|GO:0008152;metabolic process;P|GO:0016740;transferase activity;F|GO:0016757;transferase activity, transferring glycosyl groups;F|GO:0047215;indole-3-acetate beta-glucosyltransferase activity;F	PO:0000230;inflorescence meristem;S|PO:0008019;leaf lamina base;S|PO:0020100;hypocotyl;S|PO:0020030;cotyledon;S|PO:0009052;pedicel;S|PO:0000013;cauline leaf;S|PO:0000037;shoot apex;S|PO:0009046;flower;S|PO:0009009;embryo;S|PO:0020091;male gametophyte;S|PO:0009006;shoot;S|PO:0020038;petiole;S|PO:0009032;petal;S|PO:0009029;stamen;S|PO:0020137;leaf apex;S|PO:0009010;seed;S|PO:0009031;sepal;S|PO:0009…	PF00201;UDP-glucoronosyl and UDP-glucosyl transferase	IPR002213
VIT_13s0019g00300	4.56046	0.304067	0.178742	0.133211	5.23107	4.45969	4.84478	Sensitivity to red light reduced protein (SRR1)	CELLULAR PROCESSES, SIGNALLING & HOMEOSTASIS		0	0	0
VIT_03s0038g02120	4.55669	0	0.0565403	0.0842759	1.25079	0.952686	1.11052	Armadillo/beta-catenin repeat	UNKNOWN		GO:0005488;binding;F	PO:0000230;inflorescence meristem;S|PO:0000028;pollen tube tip;S|PO:0008019;leaf lamina base;S|PO:0000084;sperm cell;S|PO:0020100;hypocotyl;S|PO:0020030;cotyledon;S|PO:0009052;pedicel;S|PO:0000013;cauline leaf;S|PO:0009009;embryo;S|PO:0009046;flower;S|PO:0000037;shoot apex;S|PO:0020003;ovule;S|PO:0020091;male gametophyte;S|PO:0009006;shoot;S|PO:0020038;petiole;S|PO:0009029;stamen;S|PO:0009032;pet…	PF00514;Armadillo/beta-catenin-like repeat	IPR011989; IPR000225
VIT_11s0037g00440	4.54535	0.121045	0.341608	0.113152	4.91995	4.2309	4.29415	Hydroxycinnamoyl-CoA shikimate/quinate hydroxycinnamoyltransferase	SECONDARY METABOLISM	vv10940Phenylpropanoid_biosynthesis	GO:0008415;acyltransferase activity;F|GO:0016747;transferase activity, transferring acyl groups other than amino-acyl groups;F|GO:0047172;shikimate O-hydroxycinnamoyltransferase activity;F|GO:0016740;transferase activity;F	PO:0000230;inflorescence meristem;S|PO:0008019;leaf lamina base;S|PO:0000084;sperm cell;S|PO:0020100;hypocotyl;S|PO:0020030;cotyledon;S|PO:0009052;pedicel;S|PO:0000013;cauline leaf;S|PO:0000037;shoot apex;S|PO:0009009;embryo;S|PO:0009046;flower;S|PO:0020091;male gametophyte;S|PO:0009006;shoot;S|PO:0009032;petal;S|PO:0009029;stamen;S|PO:0020038;petiole;S|PO:0006345;pollen tube;S|PO:0009071;tapetum…	PF02458;Transferase family	IPR003480
VIT_12s0059g01220	4.54232	0	0.0296855	0	0.227618	0.230858	0.233224	Pyrophosphate-dependent phosphofructokinase beta subunit	CARBOHYDRATE METABOLISM	vv10010Glycolysis vv10030Pentose_phosphate vv10051Fructose_and_mannose_metabolism	GO:0005945;6-phosphofructokinase complex;C|GO:0006096;glycolysis;P|GO:0005524;ATP binding;F|GO:0016301;kinase activity;F|GO:0003872;6-phosphofructokinase activity;F|GO:0000166;nucleotide binding;F|GO:0047334;diphosphate-fructose-6-phosphate 1-phosphotransferase activity;F|GO:0016740;transferase activity;F	PO:0000230;inflorescence meristem;S|PO:0008019;leaf lamina base;S|PO:0020100;hypocotyl;S|PO:0020030;cotyledon;S|PO:0000005;cultured cell;S|PO:0009052;pedicel;S|PO:0000013;cauline leaf;S|PO:0009009;embryo;S|PO:0000037;shoot apex;S|PO:0009046;flower;S|PO:0020091;male gametophyte;S|PO:0009006;shoot;S|PO:0020038;petiole;S|PO:0009029;stamen;S|PO:0009032;petal;S|PO:0000293;guard cell;S|PO:0020137;leaf …	PF00365;Phosphofructokinase	IPR011183; IPR000023
VIT_01s0011g03990	4.53756	0.208694	0.17958	0.118966	4.39636	3.02587	4.35802	Receptor serine/threonine kinase PR5K-l	CELLULAR PROCESSES, SIGNALLING & HOMEOSTASIS		GO:0004672;protein kinase activity;F|GO:0004674;protein serine/threonine kinase activity;F|GO:0004715;non-membrane spanning protein tyrosine kinase activity;F|GO:0004713;protein tyrosine kinase activity;F|GO:0005524;ATP binding;F|GO:0004872;receptor activity;F|GO:0016301;kinase activity;F|GO:0006468;protein amino acid phosphorylation;P|GO:0000166;nucleotide binding;F|GO:0016740;transferase activi…	PO:0000230;inflorescence meristem;S|PO:0009047;stem;S|PO:0020100;hypocotyl;S|PO:0009046;flower;S|PO:0020137;leaf apex;S|PO:0009005;root;S|PO:0007611;petal differentiation and expansion stage;G	PF00069;Protein kinase domain|PF07714;Protein tyrosine kinase	IPR000719; IPR017441; IPR017442; IPR008271
VIT_00s0174g00090	4.535	0	0.0957995	0.0951958	1.32026	1.55211	1.55548	far-red impaired responsive family protein	TRANSCRIPTION FACTORS	vv60071Orphans_far-red	0	PO:0000230;inflorescence meristem;S|PO:0008019;leaf lamina base;S|PO:0000084;sperm cell;S|PO:0020100;hypocotyl;S|PO:0020030;cotyledon;S|PO:0009052;pedicel;S|PO:0000013;cauline leaf;S|PO:0009009;embryo;S|PO:0009046;flower;S|PO:0000037;shoot apex;S|PO:0020091;male gametophyte;S|PO:0009006;shoot;S|PO:0020038;petiole;S|PO:0009029;stamen;S|PO:0009032;petal;S|PO:0006345;pollen tube;S|PO:0009031;sepal;S…	PF03101;FAR1 DNA-binding domain	IPR004330
VIT_01s0011g06500	4.51667	0.0385571	0	0.0517111	0.729779	0.573319	0.763177	NADPH-dependent codeinone reductase	SECONDARY METABOLISM	vv10950Alkaloid_biosynthesis_I	GO:0016491;oxidoreductase activity;F|GO:0033808;6'-deoxychalcone synthase activity;F|GO:0008415;acyltransferase activity;F|GO:0055114;oxidation reduction;P|GO:0016740;transferase activity;F|GO:0016616;oxidoreductase activity, acting on the CH-OH group of donors, NAD or NADP as acceptor;F	PO:0000230;inflorescence meristem;S|PO:0008019;leaf lamina base;S|PO:0020100;hypocotyl;S|PO:0020030;cotyledon;S|PO:0000005;cultured cell;S|PO:0009052;pedicel;S|PO:0000013;cauline leaf;S|PO:0009009;embryo;S|PO:0009046;flower;S|PO:0000037;shoot apex;S|PO:0020091;male gametophyte;S|PO:0009006;shoot;S|PO:0009029;stamen;S|PO:0020038;petiole;S|PO:0009032;petal;S|PO:0009010;seed;S|PO:0020137;leaf apex;S…	PF00248;Aldo/keto reductase family	IPR001395
VIT_14s0030g00520	4.50197	0.374137	0.396211	0.449959	9.1176	9.75729	8.77523	Disease resistance protein (NBS-LRR class)	RESPONSE TO STRESS		0	0	0	IPR003593; IPR000767; IPR002182
VIT_02s0025g04790	4.46189	0.0951953	0.0582444	0.0578773	1.53589	1.32112	1.79988	Hydrogenobyrinic acid a,c-diamide synthase	TRANSPORT	vv50101Channels_and_pores	GO:0042802;identical protein binding;F|GO:0004252;serine-type endopeptidase activity;F|GO:0032440;2-alkenal reductase activity;F|GO:0016787;hydrolase activity;F|GO:0043086;negative regulation of catalytic activity;P|GO:0016491;oxidoreductase activity;F|GO:0006508;proteolysis;P|GO:0055114;oxidation reduction;P	PO:0000230;inflorescence meristem;S|PO:0008019;leaf lamina base;S|PO:0020100;hypocotyl;S|PO:0020057;testa;S|PO:0020030;cotyledon;S|PO:0009053;peduncle;S|PO:0000005;cultured cell;S|PO:0009052;pedicel;S|PO:0000013;cauline leaf;S|PO:0009046;flower;S|PO:0000037;shoot apex;S|PO:0009009;embryo;S|PO:0009001;fruit;S|PO:0020091;male gametophyte;S|PO:0009006;shoot;S|PO:0020038;petiole;S|PO:0009029;stamen;S…	PF00082;Subtilase family|PF02225;PA domain	IPR003137; IPR000209; IPR015500
VIT_13s0067g03570	4.44764	0.0395528	0.0445111	0	0.679068	0.634614	0.520667	R protein MLA10	RESPONSE TO STRESS	vv34627R_proteins_from_Plant-pathogen_interaction	GO:0004672;protein kinase activity;F|GO:0006468;protein amino acid phosphorylation;P|GO:0005515;protein binding;F|GO:0006952;defense response;P|GO:0000166;nucleotide binding;F|GO:0004721;phosphoprotein phosphatase activity;F|GO:0006915;apoptosis;P|GO:0016787;hydrolase activity;F|GO:0005524;ATP binding;F	PO:0000230;inflorescence meristem;S|PO:0008019;leaf lamina base;S|PO:0020100;hypocotyl;S|PO:0020030;cotyledon;S|PO:0009052;pedicel;S|PO:0000013;cauline leaf;S|PO:0009009;embryo;S|PO:0009046;flower;S|PO:0000037;shoot apex;S|PO:0020091;male gametophyte;S|PO:0009006;shoot;S|PO:0020038;petiole;S|PO:0009029;stamen;S|PO:0009032;petal;S|PO:0006345;pollen tube;S|PO:0020137;leaf apex;S|PO:0009010;seed;S|P…	PF00931;NB-ARC domain	IPR000767; IPR001611; IPR002182; IPR017441
VIT_03s0017g00420	4.43337	0.205472	0.229024	0.22758	4.65757	5.26899	4.37836	Magnesium-dependent phosphatase-1 family protein	UNKNOWN		GO:0003824;catalytic activity;F|GO:0004725;protein tyrosine phosphatase activity;F|GO:0016787;hydrolase activity;F|GO:0008152;metabolic process;P	PO:0000230;inflorescence meristem;S|PO:0008019;leaf lamina base;S|PO:0020100;hypocotyl;S|PO:0000084;sperm cell;S|PO:0020030;cotyledon;S|PO:0009052;pedicel;S|PO:0000013;cauline leaf;S|PO:0009009;embryo;S|PO:0000037;shoot apex;S|PO:0009046;flower;S|PO:0020091;male gametophyte;S|PO:0009006;shoot;S|PO:0020038;petiole;S|PO:0009029;stamen;S|PO:0009032;petal;S|PO:0006345;pollen tube;S|PO:0009010;seed;S|…	0
VIT_00s0388g00020	4.43177	0.0501582	0.167835	0.0555923	1.93634	2.35663	1.61161	Receptor serine/threonine kinase PR5K	CELLULAR PROCESSES, SIGNALLING & HOMEOSTASIS		GO:0004672;protein kinase activity;F|GO:0004674;protein serine/threonine kinase activity;F|GO:0004713;protein tyrosine kinase activity;F|GO:0005524;ATP binding;F|GO:0004872;receptor activity;F|GO:0016301;kinase activity;F|GO:0006468;protein amino acid phosphorylation;P|GO:0008353;RNA polymerase II carboxy-terminal domain kinase activity;F|GO:0000166;nucleotide binding;F|GO:0016740;transferase act…	PO:0000230;inflorescence meristem;S|PO:0009047;stem;S|PO:0020100;hypocotyl;S|PO:0009046;flower;S|PO:0020137;leaf apex;S|PO:0009005;root;S|PO:0007611;petal differentiation and expansion stage;G	PF00069;Protein kinase domain|PF07714;Protein tyrosine kinase	IPR000719; IPR017441; IPR008271
VIT_00s0941g00020	4.42337	0.221402	0.234549	0.174803	4.07769	4.78808	4.66825	Constans interacting protein 6	DEVELOPMENT	vv30009Flower_development	GO:0005515;protein binding;F|GO:0008270;zinc ion binding;F	PO:0000230;inflorescence meristem;S|PO:0000056;floral bud;S|PO:0008019;leaf lamina base;S|PO:0020100;hypocotyl;S|PO:0020030;cotyledon;S|PO:0009052;pedicel;S|PO:0000013;cauline leaf;S|PO:0009009;embryo;S|PO:0009046;flower;S|PO:0000037;shoot apex;S|PO:0009001;fruit;S|PO:0020091;male gametophyte;S|PO:0009006;shoot;S|PO:0020038;petiole;S|PO:0009029;stamen;S|PO:0009032;petal;S|PO:0006345;pollen tube;S…	PF07227;Protein of unknown function (DUF1423)	IPR004082; IPR001965
VIT_04s0008g04050	4.37869	1.13689	1.13479	0.862312	21.7178	20.3322	23.1453	RD22	RESPONSE TO STRESS		0	PO:0000230;inflorescence meristem;S|PO:0008019;leaf lamina base;S|PO:0020100;hypocotyl;S|PO:0020030;cotyledon;S|PO:0009052;pedicel;S|PO:0000013;cauline leaf;S|PO:0009009;embryo;S|PO:0000037;shoot apex;S|PO:0009046;flower;S|PO:0020091;male gametophyte;S|PO:0009006;shoot;S|PO:0009029;stamen;S|PO:0020038;petiole;S|PO:0009032;petal;S|PO:0009010;seed;S|PO:0009031;sepal;S|PO:0020137;leaf apex;S|PO:0009…	PF03181;BURP domain	IPR004873
VIT_15s0048g01000	4.35053	2.58818	2.52375	2.75251	53.0148	52.0984	55.3245	2'-hydroxy isoflavone/dihydroflavonol reductase	SECONDARY METABOLISM	vv10943Isoflavonoid_biosynthesis	GO:0050662;coenzyme binding;F|GO:0003854;3-beta-hydroxy-delta5-steroid dehydrogenase activity;F|GO:0008152;metabolic process;P|GO:0016491;oxidoreductase activity;F|GO:0003824;catalytic activity;F|GO:0044237;cellular metabolic process;P|GO:0006694;steroid biosynthetic process;P|GO:0055114;oxidation reduction;P|GO:0005488;binding;F|GO:0045552;dihydrokaempferol 4-reductase activity;F	PO:0008019;leaf lamina base;S|PO:0020041;stipule;S|PO:0020100;hypocotyl;S|PO:0000084;sperm cell;S|PO:0020030;cotyledon;S|PO:0000256;root hair;S|PO:0009053;peduncle;S|PO:0009052;pedicel;S|PO:0020024;endothelium;S|PO:0000013;cauline leaf;S|PO:0000037;shoot apex;S|PO:0009009;embryo;S|PO:0009046;flower;S|PO:0009006;shoot;S|PO:0009001;fruit;S|PO:0020038;petiole;S|PO:0009029;stamen;S|PO:0009032;petal;S…	PF01370;NAD dependent epimerase/dehydratase family|PF01073;3-beta hydroxysteroid dehydrogenase/isomerase family|PF07993;Male sterility protein	IPR001509; IPR016040
VIT_04s0023g00320	4.34686	0.0885915	0	0.0495846	0.817411	1.13182	0.86247	Auxin efflux carrier protein 8	HORMONE METABOLISM & SIGNALLING	vv50004Auxin_transport vv50125Porters_cat_66_to_94	GO:0016021;integral to membrane;C|GO:0006810;transport;P|GO:0016020;membrane;C|GO:0009734;auxin mediated signaling pathway;P	PO:0000230;inflorescence meristem;S|PO:0020100;hypocotyl;S|PO:0000013;cauline leaf;S|PO:0000037;shoot apex;S|PO:0009046;flower;S|PO:0009009;embryo;S|PO:0009006;shoot;S|PO:0020091;male gametophyte;S|PO:0009032;petal;S|PO:0009029;stamen;S|PO:0006345;pollen tube;S|PO:0009031;sepal;S|PO:0009010;seed;S|PO:0020137;leaf apex;S|PO:0009030;carpel;S|PO:0009047;stem;S|PO:0009005;root;S|PO:0008034;leaf whorl…	PF03547;Membrane transport protein	IPR004776; IPR014024
VIT_02s0025g00500	4.34293	0.606678	0.555962	0.368305	10.7213	9.92825	10.4183	Unknown protein	UNKNOWN		0	PO:0000230;inflorescence meristem;S|PO:0008019;leaf lamina base;S|PO:0020100;hypocotyl;S|PO:0020030;cotyledon;S|PO:0009052;pedicel;S|PO:0000013;cauline leaf;S|PO:0009046;flower;S|PO:0000037;shoot apex;S|PO:0009009;embryo;S|PO:0009006;shoot;S|PO:0020091;male gametophyte;S|PO:0020038;petiole;S|PO:0009029;stamen;S|PO:0009032;petal;S|PO:0009010;seed;S|PO:0020137;leaf apex;S|PO:0009031;sepal;S|PO:0009…	PF04525;Protein of unknown function (DUF567)	IPR007612
VIT_09s0054g00640	4.33494	0	0.176028	0.174919	2.08777	2.36711	2.62763	N-acetyltransferase ESCO1	UNKNOWN		GO:0003887;DNA-directed DNA polymerase activity;F|GO:0016747;transferase activity, transferring acyl groups other than amino-acyl groups;F|GO:0003684;damaged DNA binding;F|GO:0006281;DNA repair;P	PO:0020100;hypocotyl;S|PO:0000084;sperm cell;S|PO:0009052;pedicel;S|PO:0000013;cauline leaf;S|PO:0009046;flower;S|PO:0000037;shoot apex;S|PO:0009009;embryo;S|PO:0009006;shoot;S|PO:0020091;male gametophyte;S|PO:0020038;petiole;S|PO:0009029;stamen;S|PO:0009032;petal;S|PO:0009010;seed;S|PO:0009031;sepal;S|PO:0009030;carpel;S|PO:0009047;stem;S|PO:0009005;root;S|PO:0008034;leaf whorl;S|PO:0009025;leaf…	0	IPR001126
VIT_07s0005g05150	4.29783	0.394621	0	0.43187	4.14108	6.19641	5.91848	No hit	UNKNOWN		0	0	0
VIT_06s0004g03120	4.28797	0	0.191033	0.0759316	1.76937	1.58466	1.86106	MLO-like protein 3	RESPONSE TO STRESS		GO:0008219;cell death;P|GO:0016021;integral to membrane;C|GO:0006952;defense response;P|GO:0016020;membrane;C|GO:0009607;response to biotic stimulus;P|GO:0005516;calmodulin binding;F	PO:0006502;flower abscission zone;S|PO:0008019;leaf lamina base;S|PO:0020100;hypocotyl;S|PO:0006503;fruit abscission zone;S|PO:0004724;hypocotyl-root junction;S|PO:0000005;cultured cell;S|PO:0000013;cauline leaf;S|PO:0009046;flower;S|PO:0009001;fruit;S|PO:0020091;male gametophyte;S|PO:0009032;petal;S|PO:0009029;stamen;S|PO:0020038;petiole;S|PO:0009049;inflorescence;S|PO:0009031;sepal;S|PO:0000054…	PF03094;Mlo family	IPR004326
VIT_02s0025g04660	4.28706	3.83685	4.32512	3.88574	78.3473	79.366	77.4876	Senescence-inducible chloroplast stay-green protein 1	ENERGY METABOLISM		0	PO:0000230;inflorescence meristem;S|PO:0008019;leaf lamina base;S|PO:0020100;hypocotyl;S|PO:0020030;cotyledon;S|PO:0009052;pedicel;S|PO:0000013;cauline leaf;S|PO:0009009;embryo;S|PO:0009046;flower;S|PO:0000037;shoot apex;S|PO:0020091;male gametophyte;S|PO:0009006;shoot;S|PO:0020038;petiole;S|PO:0009029;stamen;S|PO:0009032;petal;S|PO:0006345;pollen tube;S|PO:0020137;leaf apex;S|PO:0009010;seed;S|P…	0
VIT_01s0010g03210	4.28531	0.0491772	0	0	0.319455	0.276414	0.363022	HcrVf1 protein	RESPONSE TO STRESS		GO:0016491;oxidoreductase activity;F|GO:0016301;kinase activity;F|GO:0005515;protein binding;F|GO:0032440;2-alkenal reductase activity;F|GO:0055114;oxidation reduction;P	PO:0000230;inflorescence meristem;S|PO:0008019;leaf lamina base;S|PO:0020100;hypocotyl;S|PO:0020030;cotyledon;S|PO:0009052;pedicel;S|PO:0000013;cauline leaf;S|PO:0009009;embryo;S|PO:0000037;shoot apex;S|PO:0009046;flower;S|PO:0009006;shoot;S|PO:0009032;petal;S|PO:0009029;stamen;S|PO:0020038;petiole;S|PO:0020137;leaf apex;S|PO:0009010;seed;S|PO:0009031;sepal;S|PO:0009047;stem;S|PO:0009005;root;S|P…	0	IPR001611; IPR013210
VIT_02s0012g01610	4.28032	0.0486796	0	0	0.280194	0.350748	0.314972	Beta-1,3-glucanase precursor	CARBOHYDRATE METABOLISM		GO:0005975;carbohydrate metabolic process;P|GO:0016787;hydrolase activity;F|GO:0008152;metabolic process;P|GO:0042973;glucan endo-1,3-beta-D-glucosidase activity;F|GO:0003824;catalytic activity;F|GO:0016798;hydrolase activity, acting on glycosyl bonds;F|GO:0043169;cation binding;F|GO:0004553;hydrolase activity, hydrolyzing O-glycosyl compounds;F	PO:0009029;stamen;S|PO:0009032;petal;S|PO:0006345;pollen tube;S|PO:0009031;sepal;S|PO:0009030;carpel;S|PO:0009052;pedicel;S|PO:0009046;flower;S|PO:0009009;embryo;S|PO:0008034;leaf whorl;S|PO:0020091;male gametophyte;S|PO:0001017;M germinated pollen stage;G|PO:0001185;C globular stage;G|PO:0007616;4 anthesis;G|PO:0007611;petal differentiation and expansion stage;G|PO:0001016;L mature pollen stage;G	PF00332;Glycosyl hydrolases family 17	IPR000490; IPR013781
VIT_03s0088g00060	4.27918	0.113278	0.255566	0	2.66757	2.31873	2.17518	Isoflavone reductase	SECONDARY METABOLISM	vv10943Isoflavonoid_biosynthesis	GO:0003824;catalytic activity;F|GO:0016564;transcription repressor activity;F|GO:0006808;regulation of nitrogen utilization;P|GO:0005488;binding;F|GO:0008152;metabolic process;P	PO:0000230;inflorescence meristem;S|PO:0008019;leaf lamina base;S|PO:0000084;sperm cell;S|PO:0020100;hypocotyl;S|PO:0020030;cotyledon;S|PO:0000005;cultured cell;S|PO:0009052;pedicel;S|PO:0000013;cauline leaf;S|PO:0009046;flower;S|PO:0000037;shoot apex;S|PO:0009009;embryo;S|PO:0009006;shoot;S|PO:0009001;fruit;S|PO:0020091;male gametophyte;S|PO:0020038;petiole;S|PO:0009029;stamen;S|PO:0009032;petal…	PF05368;NmrA-like family	IPR016040; IPR008030
VIT_07s0005g06110	4.25495	0.127847	0.168768	0.167705	2.75381	2.59761	3.51371	Pore-forming toxin-like protein Hfr-2	TRANSPORT	vv50101Channels_and_pores	0	0	PF07468;Agglutinin
VIT_12s0059g00080	4.24533	0.129599	0.146115	0.10371	2.77173	2.20498	2.21938	Ankyrin repeat	GENE FAMILIES WITH DIVERSE FUNCTIONS	vv50108Accessory_factors_involved_in_transport	0	PO:0000230;inflorescence meristem;S|PO:0009029;stamen;S|PO:0009032;petal;S|PO:0008019;leaf lamina base;S|PO:0020137;leaf apex;S|PO:0009031;sepal;S|PO:0020030;cotyledon;S|PO:0009030;carpel;S|PO:0009047;stem;S|PO:0000013;cauline leaf;S|PO:0009005;root;S|PO:0009046;flower;S|PO:0008034;leaf whorl;S|PO:0009006;shoot;S|PO:0009025;leaf;S|PO:0007115;LP.04 four leaves visible;G|PO:0007098;LP.02 two leaves…	0
VIT_06s0004g01250	4.24454	0.081197	0.0421921	0.0838524	1.49708	1.03904	1.39223	Omega-6 fatty acid desaturase, endoplasmic reticulum (FAD2)	LIPID METABOLISM	vv11040Biosynthesis_of_unsaturated_fatty_acids	GO:0016491;oxidoreductase activity;F|GO:0016717;oxidoreductase activity, acting on paired donors, with oxidation of a pair of donors resulting in the reduction of molecular oxygen to two molecules of water;F|GO:0006629;lipid metabolic process;P|GO:0055114;oxidation reduction;P	PO:0000230;inflorescence meristem;S|PO:0008019;leaf lamina base;S|PO:0020100;hypocotyl;S|PO:0000084;sperm cell;S|PO:0020030;cotyledon;S|PO:0009052;pedicel;S|PO:0000013;cauline leaf;S|PO:0009009;embryo;S|PO:0000037;shoot apex;S|PO:0009046;flower;S|PO:0020091;male gametophyte;S|PO:0009006;shoot;S|PO:0020038;petiole;S|PO:0009029;stamen;S|PO:0009032;petal;S|PO:0006345;pollen tube;S|PO:0000293;guard c…	PF00487;Fatty acid desaturase	IPR005804
VIT_03s0110g00080	4.24453	0.0737416	0.164539	0.0272504	1.74569	1.56394	1.7236	Unknown	UNKNOWN		0	0	0
VIT_12s0028g01360	4.22643	0.249882	0.354447	0.26416	5.34718	5.34064	5.56943	PMR5 (powdery mildew resistant 5)	RESPONSE TO STRESS		0	PO:0000230;inflorescence meristem;S|PO:0008019;leaf lamina base;S|PO:0020100;hypocotyl;S|PO:0020030;cotyledon;S|PO:0009052;pedicel;S|PO:0000013;cauline leaf;S|PO:0009009;embryo;S|PO:0009046;flower;S|PO:0000037;shoot apex;S|PO:0020091;male gametophyte;S|PO:0009006;shoot;S|PO:0020038;petiole;S|PO:0009029;stamen;S|PO:0009032;petal;S|PO:0009031;sepal;S|PO:0009010;seed;S|PO:0020137;leaf apex;S|PO:0009…	PF03005;Arabidopsis proteins of unknown function	IPR004253
VIT_00s1290g00010	4.22256	0	0.319297	0.0793212	2.5238	2.53483	2.38313	Chitinase Class I	RESPONSE TO STRESS	vv10530Aminosugars_metabolism	GO:0006032;chitin catabolic process;P|GO:0005975;carbohydrate metabolic process;P|GO:0016787;hydrolase activity;F|GO:0008152;metabolic process;P|GO:0004568;chitinase activity;F|GO:0016998;cell wall macromolecule catabolic process;P|GO:0016798;hydrolase activity, acting on glycosyl bonds;F|GO:0008061;chitin binding;F	PO:0009029;stamen;S|PO:0020038;petiole;S|PO:0008019;leaf lamina base;S|PO:0020100;hypocotyl;S|PO:0009031;sepal;S|PO:0009030;carpel;S|PO:0000005;cultured cell;S|PO:0009047;stem;S|PO:0000037;shoot apex;S|PO:0009009;embryo;S|PO:0009005;root;S|PO:0020091;male gametophyte;S|PO:0009025;leaf;S|PO:0007115;LP.04 four leaves visible;G|PO:0007098;LP.02 two leaves visible;G|PO:0001185;C globular stage;G|PO:0…	PF00187;Chitin recognition protein|PF00182;Chitinase class I
VIT_12s0059g00050	4.22128	0.310782	0.266498	0.240744	4.86079	5.11845	5.27878	Ankyrin repeat	GENE FAMILIES WITH DIVERSE FUNCTIONS	vv50108Accessory_factors_involved_in_transport	0	PO:0000230;inflorescence meristem;S|PO:0009029;stamen;S|PO:0009032;petal;S|PO:0008019;leaf lamina base;S|PO:0020137;leaf apex;S|PO:0009031;sepal;S|PO:0020030;cotyledon;S|PO:0009030;carpel;S|PO:0009047;stem;S|PO:0000013;cauline leaf;S|PO:0009005;root;S|PO:0009046;flower;S|PO:0008034;leaf whorl;S|PO:0009006;shoot;S|PO:0009025;leaf;S|PO:0007115;LP.04 four leaves visible;G|PO:0007098;LP.02 two leaves…	0	IPR002110
VIT_10s0003g01850	4.2066	0	0.379023	0.188317	3.85741	3.19321	3.42446	RKF1 (receptor-like kinase in flowers 1)	CELLULAR PROCESSES, SIGNALLING & HOMEOSTASIS		GO:0005515;protein binding;F	PO:0000230;inflorescence meristem;S|PO:0008019;leaf lamina base;S|PO:0000084;sperm cell;S|PO:0020100;hypocotyl;S|PO:0020030;cotyledon;S|PO:0000005;cultured cell;S|PO:0009052;pedicel;S|PO:0000013;cauline leaf;S|PO:0009009;embryo;S|PO:0009046;flower;S|PO:0000037;shoot apex;S|PO:0020091;male gametophyte;S|PO:0009006;shoot;S|PO:0020038;petiole;S|PO:0009029;stamen;S|PO:0009032;petal;S|PO:0009031;sepal…	0	IPR001611; IPR000719; IPR017442; IPR008271
VIT_01s0010g02840	4.20466	0.101129	0.0421921	0.0838524	1.46946	1.50388	1.21544	Chaperone BCS1 mitochondrial	PROTEIN METABOLISM		GO:0000166;nucleotide binding;F|GO:0017111;nucleoside-triphosphatase activity;F|GO:0005524;ATP binding;F	PO:0005052;callus;S|PO:0000230;inflorescence meristem;S|PO:0008019;leaf lamina base;S|PO:0020100;hypocotyl;S|PO:0020030;cotyledon;S|PO:0000005;cultured cell;S|PO:0009052;pedicel;S|PO:0000013;cauline leaf;S|PO:0009009;embryo;S|PO:0000037;shoot apex;S|PO:0009046;flower;S|PO:0020091;male gametophyte;S|PO:0009006;shoot;S|PO:0020038;petiole;S|PO:0009029;stamen;S|PO:0009032;petal;S|PO:0020137;leaf apex…	PF00004;ATPase family associated with various cellular activities (AAA)	IPR003593; IPR003959; IPR003960
VIT_15s0048g01690	4.20251	0.151645	0.150512	0.0373908	2.05221	2.26784	1.93141	CYP86A1	CELLULAR PROCESSES, SIGNALLING & HOMEOSTASIS		GO:0016491;oxidoreductase activity;F|GO:0009055;electron carrier activity;F|GO:0055114;oxidation reduction;P|GO:0004497;monooxygenase activity;F|GO:0020037;heme binding;F|GO:0046872;metal ion binding;F|GO:0005506;iron ion binding;F	PO:0000230;inflorescence meristem;S|PO:0005052;callus;S|PO:0008019;leaf lamina base;S|PO:0020100;hypocotyl;S|PO:0020030;cotyledon;S|PO:0009052;pedicel;S|PO:0000013;cauline leaf;S|PO:0009009;embryo;S|PO:0000037;shoot apex;S|PO:0009046;flower;S|PO:0020091;male gametophyte;S|PO:0009006;shoot;S|PO:0009029;stamen;S|PO:0020038;petiole;S|PO:0009032;petal;S|PO:0020137;leaf apex;S|PO:0009010;seed;S|PO:000…	PF00067;Cytochrome P450	IPR001128; IPR002401
VIT_11s0016g05360	4.19557	0.0859242	0.12702	0.18933	2.51356	2.37348	2.48375	Phospholipase D alpha 1 precursor (PLD 1) (Choline phosphatase 1)	HORMONE METABOLISM & SIGNALLING	vv10564Glycerophospholipid_metabolism vv10565Ether_lipid_metabolism vv30001ABA_signaling vv34020Calcium_signaling_pathway vv50110Protein_coat	GO:0005886;plasma membrane;C|GO:0019898;extrinsic to membrane;C|GO:0005783;endoplasmic reticulum;C|GO:0005509;calcium ion binding;F|GO:0016020;membrane;C|GO:0046470;phosphatidylcholine metabolic process;P|GO:0016787;hydrolase activity;F|GO:0005737;cytoplasm;C|GO:0008152;metabolic process;P|GO:0009536;plastid;C|GO:0003824;catalytic activity;F|GO:0070290;NAPE-specific phospholipase D activity;F|GO:…	PO:0000230;inflorescence meristem;S|PO:0008019;leaf lamina base;S|PO:0000084;sperm cell;S|PO:0020100;hypocotyl;S|PO:0020030;cotyledon;S|PO:0000005;cultured cell;S|PO:0009052;pedicel;S|PO:0000013;cauline leaf;S|PO:0009046;flower;S|PO:0000037;shoot apex;S|PO:0009009;embryo;S|PO:0009006;shoot;S|PO:0020091;male gametophyte;S|PO:0020038;petiole;S|PO:0009029;stamen;S|PO:0009032;petal;S|PO:0006345;polle…	PF00614;Phospholipase D Active site motif	IPR015679; IPR001736
VIT_01s0011g06470	4.16151	0	0	0.0383591	0.173437	0.250168	0.262842	Galacturonic acid reductase	CELLULAR PROCESSES, SIGNALLING & HOMEOSTASIS	vv40006Cell_wall	GO:0016491;oxidoreductase activity;F|GO:0033808;6'-deoxychalcone synthase activity;F|GO:0008415;acyltransferase activity;F|GO:0055114;oxidation reduction;P|GO:0016740;transferase activity;F	PO:0000230;inflorescence meristem;S|PO:0008019;leaf lamina base;S|PO:0020100;hypocotyl;S|PO:0020030;cotyledon;S|PO:0000005;cultured cell;S|PO:0009052;pedicel;S|PO:0000013;cauline leaf;S|PO:0009009;embryo;S|PO:0009046;flower;S|PO:0000037;shoot apex;S|PO:0020091;male gametophyte;S|PO:0009006;shoot;S|PO:0009029;stamen;S|PO:0020038;petiole;S|PO:0009032;petal;S|PO:0009010;seed;S|PO:0020137;leaf apex;S…	PF00248;Aldo/keto reductase family	IPR001395
VIT_12s0035g00530	4.16098	0	0	0.0780084	0.567544	0.457876	0.370056	Unknown protein	UNKNOWN		0	PO:0009032;petal;S|PO:0009052;pedicel;S|PO:0009031;sepal;S|PO:0009046;flower;S|PO:0009009;embryo;S|PO:0008034;leaf whorl;S|PO:0001185;C globular stage;G|PO:0007616;4 anthesis;G|PO:0007611;petal differentiation and expansion stage;G	0
VIT_05s0049g01050	4.1323	0.146196	0	0	0.962882	0.82839	0.772506	Unknown	UNKNOWN		0	0	0
VIT_00s0507g00010	4.11381	0	0.107882	0.214405	1.6771	2.3771	1.52564	Membrane bound O-acyl transferase (MBOAT)	TRANSPORT	vv50124Porters_cat_30_to_64	GO:0016021;integral to membrane;C|GO:0016020;membrane;C|GO:0016740;transferase activity;F	0	0
VIT_16s0148g00010	4.10579	0.164141	0.0981597	0.162569	2.79163	2.58696	1.93655	Receptor kinase homolog LRK10	CELLULAR PROCESSES, SIGNALLING & HOMEOSTASIS		GO:0004672;protein kinase activity;F|GO:0004674;protein serine/threonine kinase activity;F|GO:0003677;DNA binding;F|GO:0004715;non-membrane spanning protein tyrosine kinase activity;F|GO:0006306;DNA methylation;P|GO:0004713;protein tyrosine kinase activity;F|GO:0005524;ATP binding;F|GO:0004872;receptor activity;F|GO:0016301;kinase activity;F|GO:0006468;protein amino acid phosphorylation;P|GO:0000…	PO:0000230;inflorescence meristem;S|PO:0020038;petiole;S|PO:0009029;stamen;S|PO:0008019;leaf lamina base;S|PO:0009031;sepal;S|PO:0020100;hypocotyl;S|PO:0020137;leaf apex;S|PO:0020030;cotyledon;S|PO:0009047;stem;S|PO:0000013;cauline leaf;S|PO:0009046;flower;S|PO:0009005;root;S|PO:0008034;leaf whorl;S|PO:0009025;leaf;S|PO:0007103;LP.10 ten leaves visible;G|PO:0007115;LP.04 four leaves visible;G|PO:…	PF00069;Protein kinase domain|PF07714;Protein tyrosine kinase	IPR001525; IPR000719; IPR017441; IPR017442; IPR008271
VIT_17s0000g02990	4.102	0.423994	0.46564	0.30847	7.40544	6.56338	6.60526	MATE efflux family protein	TRANSPORT	vv50125Porters_cat_66_to_94	GO:0015297;antiporter activity;F|GO:0005886;plasma membrane;C|GO:0009624;response to nematode;P|GO:0015238;drug transporter activity;F|GO:0016020;membrane;C|GO:0006855;multidrug transport;P	PO:0000230;inflorescence meristem;S|PO:0008019;leaf lamina base;S|PO:0020100;hypocotyl;S|PO:0020030;cotyledon;S|PO:0000005;cultured cell;S|PO:0009052;pedicel;S|PO:0000013;cauline leaf;S|PO:0000037;shoot apex;S|PO:0009009;embryo;S|PO:0009046;flower;S|PO:0020091;male gametophyte;S|PO:0009006;shoot;S|PO:0009032;petal;S|PO:0009029;stamen;S|PO:0020038;petiole;S|PO:0006345;pollen tube;S|PO:0009010;seed…	PF01554;MatE	IPR002528; IPR015521
VIT_11s0037g00800	4.09551	0	0.290644	0.330071	4.13857	2.90607	3.56653	Serine carboxypeptidase II	PROTEIN METABOLISM		GO:0005773;vacuole;C|GO:0006508;proteolysis;P|GO:0004185;serine-type carboxypeptidase activity;F|GO:0008233;peptidase activity;F|GO:0016787;hydrolase activity;F|GO:0004180;carboxypeptidase activity;F|GO:0005576;extracellular region;C	PO:0000230;inflorescence meristem;S|PO:0008019;leaf lamina base;S|PO:0020100;hypocotyl;S|PO:0020030;cotyledon;S|PO:0009052;pedicel;S|PO:0000013;cauline leaf;S|PO:0009009;embryo;S|PO:0009046;flower;S|PO:0000037;shoot apex;S|PO:0020091;male gametophyte;S|PO:0009006;shoot;S|PO:0020038;petiole;S|PO:0009029;stamen;S|PO:0009032;petal;S|PO:0009031;sepal;S|PO:0009010;seed;S|PO:0020137;leaf apex;S|PO:0009…	PF00450;Serine carboxypeptidase	IPR001563
VIT_13s0156g00400	4.06617	0.199688	0.291635	0.362246	4.57771	4.48871	5.23164	No hit	UNKNOWN		0	0	0
VIT_09s0018g01360	4.06451	0.0900066	0	0.117726	1.07275	1.28603	1.11694	Cuticle protein	UNKNOWN		GO:0005886;plasma membrane;C|GO:0016021;integral to membrane;C|GO:0005783;endoplasmic reticulum;C|GO:0016020;membrane;C|GO:0003824;catalytic activity;F|GO:0055114;oxidation reduction;P|GO:0005488;binding;F|GO:0006633;fatty acid biosynthetic process;P|GO:0048235;pollen sperm cell differentiation;P|GO:0006723;cuticle hydrocarbon biosynthetic process;P|GO:0008152;metabolic process;P|GO:0042335;cutic…	PO:0005052;callus;S|PO:0000230;inflorescence meristem;S|PO:0008019;leaf lamina base;S|PO:0020100;hypocotyl;S|PO:0020030;cotyledon;S|PO:0009020;meristem L1;S|PO:0009052;pedicel;S|PO:0000013;cauline leaf;S|PO:0009009;embryo;S|PO:0000037;shoot apex;S|PO:0009046;flower;S|PO:0009001;fruit;S|PO:0009006;shoot;S|PO:0020091;male gametophyte;S|PO:0009032;petal;S|PO:0009029;stamen;S|PO:0020038;petiole;S|PO:…	PF04116;Fatty acid hydroxylase superfamily	IPR006088
VIT_19s0014g04000	4.03106	0.12853	0.0571708	0.113621	1.65176	1.44497	1.79665	Curculin (mannose-binding) lectin	ENERGY METABOLISM		GO:0006468;protein amino acid phosphorylation;P|GO:0048544;recognition of pollen;P|GO:0004672;protein kinase activity;F|GO:0004674;protein serine/threonine kinase activity;F|GO:0005529;sugar binding;F|GO:0005524;ATP binding;F	PO:0000230;inflorescence meristem;S|PO:0008019;leaf lamina base;S|PO:0020030;cotyledon;S|PO:0009052;pedicel;S|PO:0000013;cauline leaf;S|PO:0009009;embryo;S|PO:0009046;flower;S|PO:0000037;shoot apex;S|PO:0009006;shoot;S|PO:0009032;petal;S|PO:0009029;stamen;S|PO:0020038;petiole;S|PO:0009010;seed;S|PO:0009031;sepal;S|PO:0020137;leaf apex;S|PO:0009047;stem;S|PO:0009005;root;S|PO:0008034;leaf whorl;S|…	PF00954;S-locus glycoprotein family	IPR000719; IPR017442; IPR001245
VIT_10s0071g00390	4.02708	0.0390368	0	0	0.254015	0.154091	0.228317	GRAM domain-containing protein / ABA-responsive	UNKNOWN		0	PO:0000230;inflorescence meristem;S|PO:0020100;hypocotyl;S|PO:0020030;cotyledon;S|PO:0009052;pedicel;S|PO:0009046;flower;S|PO:0000037;shoot apex;S|PO:0009009;embryo;S|PO:0020091;male gametophyte;S|PO:0009029;stamen;S|PO:0009032;petal;S|PO:0009010;seed;S|PO:0020137;leaf apex;S|PO:0009031;sepal;S|PO:0009030;carpel;S|PO:0009047;stem;S|PO:0009005;root;S|PO:0008034;leaf whorl;S|PO:0009025;leaf;S|PO:00…	PF02893;GRAM domain	IPR004182
VIT_16s0098g00090	4.02257	0.0877871	0.175489	0.0871913	2.06209	1.93338	1.70043	Zinc finger (C3HC4-type ring finger)	TRANSCRIPTION FACTORS	vv60078Other_zf-C3HC4	GO:0005515;protein binding;F|GO:0016874;ligase activity;F|GO:0008270;zinc ion binding;F|GO:0046872;metal ion binding;F	0	0
VIT_05s0077g01300	3.99048	0	0.0464766	0	0.181321	0.240959	0.316457	Aldo-keto reductase	CARBOHYDRATE METABOLISM	vv10040Pentose_glucuronate_interconversion vv10051Fructose_and_mannose_metabolism vv10052Galactose_metabolism vv10561Glycerolipid_metabolism vv10620Pyruvate_metabolism	GO:0003824;catalytic activity;F|GO:0005488;binding;F|GO:0008152;metabolic process;P	PO:0000230;inflorescence meristem;S|PO:0008019;leaf lamina base;S|PO:0020100;hypocotyl;S|PO:0020030;cotyledon;S|PO:0000036;leaf vascular system;S|PO:0009052;pedicel;S|PO:0000013;cauline leaf;S|PO:0009009;embryo;S|PO:0000037;shoot apex;S|PO:0009046;flower;S|PO:0020091;male gametophyte;S|PO:0009006;shoot;S|PO:0020038;petiole;S|PO:0009029;stamen;S|PO:0009032;petal;S|PO:0006345;pollen tube;S|PO:00002…	0
VIT_00s0194g00300	3.9439	0.175385	0.0771109	0.15325	2.04325	1.89897	2.30212	Proline-rich family protein	UNKNOWN		GO:0030001;metal ion transport;P|GO:0046872;metal ion binding;F	PO:0008019;leaf lamina base;S|PO:0020100;hypocotyl;S|PO:0020030;cotyledon;S|PO:0009052;pedicel;S|PO:0000013;cauline leaf;S|PO:0009046;flower;S|PO:0000037;shoot apex;S|PO:0009009;embryo;S|PO:0009006;shoot;S|PO:0020038;petiole;S|PO:0009029;stamen;S|PO:0009032;petal;S|PO:0009010;seed;S|PO:0020137;leaf apex;S|PO:0009031;sepal;S|PO:0009030;carpel;S|PO:0009047;stem;S|PO:0009005;root;S|PO:0008034;leaf w…	0
VIT_19s0014g02020	3.94294	0.701957	0.386187	0.51167	7.91455	8.8013	7.88859	flavonol 3-O-glucosyltransferase-like protein	SECONDARY METABOLISM	vv10941Flavonoid_biosynthesis	GO:0016758;transferase activity, transferring hexosyl groups;F|GO:0008152;metabolic process;P|GO:0047213;anthocyanidin 3-O-glucosyltransferase activity;F|GO:0016740;transferase activity;F|GO:0016757;transferase activity, transferring glycosyl groups;F	PO:0009032;petal;S|PO:0006345;pollen tube;S|PO:0000293;guard cell;S|PO:0009010;seed;S|PO:0009031;sepal;S|PO:0009030;carpel;S|PO:0009052;pedicel;S|PO:0000013;cauline leaf;S|PO:0009009;embryo;S|PO:0000037;shoot apex;S|PO:0009005;root;S|PO:0009046;flower;S|PO:0008034;leaf whorl;S|PO:0020091;male gametophyte;S|PO:0009025;leaf;S|PO:0001017;M germinated pollen stage;G|PO:0007115;LP.04 four leaves visib…	0	IPR002213
VIT_05s0124g00190	3.93429	0	0.0619937	0.061603	0.78274	0.522287	0.584464	C2 domain-containing protein	CELLULAR PROCESSES, SIGNALLING & HOMEOSTASIS		0	0	0
VIT_15s0046g00070	3.9328	5.68926	8.98195	13.4791	114.466	154.432	161.007	PBP1 (pinoid-binding protein 1)	HORMONE METABOLISM & SIGNALLING	vv50004Auxin_transport	GO:0005515;protein binding;F|GO:0005509;calcium ion binding;F	PO:0000230;inflorescence meristem;S|PO:0008019;leaf lamina base;S|PO:0020100;hypocotyl;S|PO:0000084;sperm cell;S|PO:0020030;cotyledon;S|PO:0000005;cultured cell;S|PO:0009052;pedicel;S|PO:0000013;cauline leaf;S|PO:0009009;embryo;S|PO:0000037;shoot apex;S|PO:0009046;flower;S|PO:0009001;fruit;S|PO:0020091;male gametophyte;S|PO:0009006;shoot;S|PO:0009049;inflorescence;S|PO:0020038;petiole;S|PO:000902…	0	IPR011992; IPR002048
VIT_19s0015g00270	3.92988	0.256629	0	0.142118	2.35082	1.85372	1.87272	No hit	UNKNOWN		0	PO:0020091;male gametophyte;S	0
VIT_00s0388g00060	3.92367	0.53114	0.346318	0	5.45146	3.6471	4.21732	Receptor serine/threonine kinase	CELLULAR PROCESSES, SIGNALLING & HOMEOSTASIS		GO:0005515;protein binding;F|GO:0016874;ligase activity;F|GO:0008270;zinc ion binding;F|GO:0046872;metal ion binding;F	0	0
VIT_13s0067g01060	3.89842	0.251614	0.148689	0.221628	3.41788	3.22807	2.62839	SAC3/GANP	UNKNOWN		0	PO:0000230;inflorescence meristem;S|PO:0008019;leaf lamina base;S|PO:0020100;hypocotyl;S|PO:0000084;sperm cell;S|PO:0020030;cotyledon;S|PO:0009052;pedicel;S|PO:0000013;cauline leaf;S|PO:0009009;embryo;S|PO:0000037;shoot apex;S|PO:0009046;flower;S|PO:0020091;male gametophyte;S|PO:0009006;shoot;S|PO:0020038;petiole;S|PO:0009029;stamen;S|PO:0009032;petal;S|PO:0020137;leaf apex;S|PO:0009010;seed;S|PO…	PF03399;SAC3/GANP/Nin1/mts3/eIF-3 p25 family	IPR005062
VIT_03s0038g04690	3.89416	0.737016	0.670773	1.03012	11.7857	12.804	11.6577	Isoflavone reductase protein 6	SECONDARY METABOLISM	vv10943Isoflavonoid_biosynthesis	GO:0003824;catalytic activity;F|GO:0016564;transcription repressor activity;F|GO:0006808;regulation of nitrogen utilization;P|GO:0005488;binding;F|GO:0008152;metabolic process;P	PO:0000230;inflorescence meristem;S|PO:0008019;leaf lamina base;S|PO:0000084;sperm cell;S|PO:0020100;hypocotyl;S|PO:0020030;cotyledon;S|PO:0000005;cultured cell;S|PO:0009052;pedicel;S|PO:0000013;cauline leaf;S|PO:0009046;flower;S|PO:0000037;shoot apex;S|PO:0009009;embryo;S|PO:0009006;shoot;S|PO:0009001;fruit;S|PO:0020091;male gametophyte;S|PO:0020038;petiole;S|PO:0009029;stamen;S|PO:0009032;petal…	PF05368;NmrA-like family	IPR016040; IPR008030
VIT_01s0010g02880	3.89229	0	0.0779544	0	0.447157	0.404156	0.306225	AAA-type ATPase	GENE FAMILIES WITH DIVERSE FUNCTIONS		GO:0000166;nucleotide binding;F|GO:0017111;nucleoside-triphosphatase activity;F|GO:0005524;ATP binding;F	PO:0000230;inflorescence meristem;S|PO:0005052;callus;S|PO:0008019;leaf lamina base;S|PO:0020100;hypocotyl;S|PO:0020030;cotyledon;S|PO:0000005;cultured cell;S|PO:0009052;pedicel;S|PO:0000013;cauline leaf;S|PO:0009009;embryo;S|PO:0000037;shoot apex;S|PO:0009046;flower;S|PO:0020091;male gametophyte;S|PO:0009006;shoot;S|PO:0009032;petal;S|PO:0020038;petiole;S|PO:0009029;stamen;S|PO:0020137;leaf apex…	PF00004;ATPase family associated with various cellular activities (AAA)	IPR003593; IPR003959; IPR003960
VIT_00s0642g00010	3.87562	0.536794	0.387847	0.693725	8.4256	7.69132	7.63812	E3 ubiquitin-protein ligase CHIP	PROTEIN METABOLISM	vv24120Ubiquitin_mediated_proteolysis vv24141Protein_processing_in_endoplasmic_reticulum	GO:0004842;ubiquitin-protein ligase activity;F|GO:0006950;response to stress;P|GO:0016874;ligase activity;F|GO:0019941;modification-dependent protein catabolic process;P|GO:0009651;response to salt stress;P|GO:0000151;ubiquitin ligase complex;C|GO:0009737;response to abscisic acid stimulus;P|GO:0016567;protein ubiquitination;P|GO:0005488;binding;F|GO:0009266;response to temperature stimulus;P	PO:0000230;inflorescence meristem;S|PO:0008019;leaf lamina base;S|PO:0020100;hypocotyl;S|PO:0000084;sperm cell;S|PO:0020030;cotyledon;S|PO:0009052;pedicel;S|PO:0000013;cauline leaf;S|PO:0009009;embryo;S|PO:0000037;shoot apex;S|PO:0009046;flower;S|PO:0020091;male gametophyte;S|PO:0009006;shoot;S|PO:0020038;petiole;S|PO:0009029;stamen;S|PO:0009032;petal;S|PO:0006345;pollen tube;S|PO:0009010;seed;S|…	PF04564;U-box domain	IPR001440; IPR011990; IPR013105; IPR013026; IPR003613; IPR013083
VIT_00s0347g00120	3.86744	0	0	0.0624188	0.271975	0.244248	0.394803	S-locus lectin protein kinase	CELLULAR PROCESSES, SIGNALLING & HOMEOSTASIS		GO:0005886;plasma membrane;C|GO:0004672;protein kinase activity;F|GO:0004674;protein serine/threonine kinase activity;F|GO:0004713;protein tyrosine kinase activity;F|GO:0005524;ATP binding;F|GO:0004872;receptor activity;F|GO:0048544;recognition of pollen;P|GO:0016301;kinase activity;F|GO:0006468;protein amino acid phosphorylation;P|GO:0000166;nucleotide binding;F	PO:0000230;inflorescence meristem;S|PO:0008019;leaf lamina base;S|PO:0020100;hypocotyl;S|PO:0020030;cotyledon;S|PO:0009052;pedicel;S|PO:0000013;cauline leaf;S|PO:0009009;embryo;S|PO:0009046;flower;S|PO:0000037;shoot apex;S|PO:0020091;male gametophyte;S|PO:0009006;shoot;S|PO:0020038;petiole;S|PO:0009029;stamen;S|PO:0009032;petal;S|PO:0009031;sepal;S|PO:0009010;seed;S|PO:0020137;leaf apex;S|PO:0009…	PF00069;Protein kinase domain|PF07714;Protein tyrosine kinase	IPR006210; IPR000742; IPR013227; IPR003609; IPR000719; IPR000858; IPR001245
VIT_19s0014g02070	3.86606	0	0	0.0425455	0.196569	0.221977	0.201827	flavonol 3-O-glucosyltransferase	SECONDARY METABOLISM	vv10941Flavonoid_biosynthesis	GO:0016758;transferase activity, transferring hexosyl groups;F|GO:0008152;metabolic process;P|GO:0047213;anthocyanidin 3-O-glucosyltransferase activity;F|GO:0016740;transferase activity;F|GO:0016757;transferase activity, transferring glycosyl groups;F	PO:0008019;leaf lamina base;S|PO:0020100;hypocotyl;S|PO:0000084;sperm cell;S|PO:0020030;cotyledon;S|PO:0009052;pedicel;S|PO:0000013;cauline leaf;S|PO:0009009;embryo;S|PO:0000037;shoot apex;S|PO:0009046;flower;S|PO:0009006;shoot;S|PO:0020091;male gametophyte;S|PO:0009032;petal;S|PO:0009029;stamen;S|PO:0006345;pollen tube;S|PO:0009031;sepal;S|PO:0009010;seed;S|PO:0009030;carpel;S|PO:0009047;stem;S|…	0	IPR002213
VIT_01s0137g00560	3.85781	0.0300153	0	0.0353032	0.34114	0.345358	0.260511	CYP71B34	SECONDARY METABOLISM	vv10902Monoterpenoid_biosynthesis	GO:0016705;oxidoreductase activity, acting on paired donors, with incorporation or reduction of molecular oxygen;F|GO:0009055;electron carrier activity;F|GO:0046872;metal ion binding;F|GO:0005506;iron ion binding;F|GO:0016491;oxidoreductase activity;F|GO:0050592;4-hydroxyphenylacetaldehyde oxime monooxygenase activity;F|GO:0055114;oxidation reduction;P|GO:0020037;heme binding;F|GO:0004497;monooxy…	PO:0000230;inflorescence meristem;S|PO:0008019;leaf lamina base;S|PO:0020100;hypocotyl;S|PO:0020030;cotyledon;S|PO:0009052;pedicel;S|PO:0000013;cauline leaf;S|PO:0009009;embryo;S|PO:0009046;flower;S|PO:0000037;shoot apex;S|PO:0020091;male gametophyte;S|PO:0009006;shoot;S|PO:0020038;petiole;S|PO:0009029;stamen;S|PO:0009032;petal;S|PO:0009031;sepal;S|PO:0009010;seed;S|PO:0020137;leaf apex;S|PO:0009…	PF00067;Cytochrome P450	IPR001128; IPR002401
VIT_18s0075g00500	3.8523	0.0406781	0.128026	0.169625	1.76023	1.38282	1.74345	No hit	UNKNOWN		0	0	0
VIT_11s0016g03800	3.85006	0.0249834	0.0488398	0.048532	0.691557	0.458945	0.613936	No hit	UNKNOWN		0	0	0	IPR004413; IPR006075
VIT_00s2439g00010	3.82336	0.37598	0.206377	0.102538	3.21167	2.80866	3.67518	No hit	UNKNOWN		0	0	0
VIT_14s0036g00030	3.82023	0.115195	0	0	0.638632	0.505615	0.482936	R protein disease resistance protein	RESPONSE TO STRESS	vv34627R_proteins_from_Plant-pathogen_interaction	GO:0006915;apoptosis;P|GO:0004721;phosphoprotein phosphatase activity;F|GO:0016787;hydrolase activity;F|GO:0005524;ATP binding;F|GO:0005515;protein binding;F|GO:0006952;defense response;P|GO:0000166;nucleotide binding;F|GO:0017111;nucleoside-triphosphatase activity;F	PO:0009005;root;S	PF00931;NB-ARC domain	IPR000767; IPR001611; IPR002182
VIT_02s0025g00970	3.81099	0.505761	0.484053	0.493027	7.44759	6.92488	6.43968	ABC transporter C member 15	TRANSPORT	vv52010ABC_transporters	GO:0016021;integral to membrane;C|GO:0042626;ATPase activity, coupled to transmembrane movement of substances;F|GO:0006810;transport;P|GO:0032440;2-alkenal reductase activity;F|GO:0005524;ATP binding;F|GO:0016491;oxidoreductase activity;F|GO:0016887;ATPase activity;F|GO:0055114;oxidation reduction;P|GO:0000166;nucleotide binding;F|GO:0017111;nucleoside-triphosphatase activity;F	PO:0005052;callus;S|PO:0000230;inflorescence meristem;S|PO:0008019;leaf lamina base;S|PO:0020100;hypocotyl;S|PO:0020030;cotyledon;S|PO:0000005;cultured cell;S|PO:0009052;pedicel;S|PO:0000013;cauline leaf;S|PO:0009009;embryo;S|PO:0000037;shoot apex;S|PO:0009046;flower;S|PO:0020091;male gametophyte;S|PO:0009006;shoot;S|PO:0020038;petiole;S|PO:0009029;stamen;S|PO:0009032;petal;S|PO:0006345;pollen tu…	PF00664;ABC transporter transmembrane region|PF00005;ABC transporter	IPR003593; IPR011527; IPR001140; IPR003439
VIT_09s0002g08300	3.80143	0.0745039	0.069364	0	0.684638	0.76419	0.557068	R protein MLA10	RESPONSE TO STRESS	vv34627R_proteins_from_Plant-pathogen_interaction	GO:0005515;protein binding;F|GO:0006952;defense response;P|GO:0000166;nucleotide binding;F|GO:0006915;apoptosis;P|GO:0005524;ATP binding;F	PO:0000230;inflorescence meristem;S|PO:0008019;leaf lamina base;S|PO:0020100;hypocotyl;S|PO:0020030;cotyledon;S|PO:0000005;cultured cell;S|PO:0009052;pedicel;S|PO:0000013;cauline leaf;S|PO:0009009;embryo;S|PO:0009046;flower;S|PO:0000037;shoot apex;S|PO:0020091;male gametophyte;S|PO:0009006;shoot;S|PO:0020038;petiole;S|PO:0009029;stamen;S|PO:0009032;petal;S|PO:0009010;seed;S|PO:0020137;leaf apex;S…	PF00931;NB-ARC domain	IPR002182
VIT_11s0016g01670	3.80082	0.103108	0	0	0.352916	0.521789	0.562281	Ankyrin repeat	GENE FAMILIES WITH DIVERSE FUNCTIONS		0	PO:0000230;inflorescence meristem;S|PO:0008019;leaf lamina base;S|PO:0020100;hypocotyl;S|PO:0020030;cotyledon;S|PO:0000013;cauline leaf;S|PO:0009009;embryo;S|PO:0009046;flower;S|PO:0009006;shoot;S|PO:0020091;male gametophyte;S|PO:0009029;stamen;S|PO:0009032;petal;S|PO:0020038;petiole;S|PO:0006345;pollen tube;S|PO:0009031;sepal;S|PO:0020137;leaf apex;S|PO:0009010;seed;S|PO:0009030;carpel;S|PO:0009…	0
VIT_09s0002g07950	3.79785	0.230995	0.14754	0	1.38378	2.10354	1.77736	No hit	UNKNOWN		0	0	0	IPR000767; IPR002182
VIT_11s0052g00630	3.76266	0.649826	0.408705	0.406129	7.57574	6.43249	5.87152	Metallothionein	CELLULAR PROCESSES, SIGNALLING & HOMEOSTASIS		GO:0045449;regulation of transcription;P|GO:0030528;transcription regulator activity;F	0	0
VIT_08s0007g06900	3.75682	0.121428	0.0892452	0	0.905249	0.86755	1.0751	Disease resistance-responsive	RESPONSE TO STRESS		0	PO:0000230;inflorescence meristem;S|PO:0008019;leaf lamina base;S|PO:0020100;hypocotyl;S|PO:0000084;sperm cell;S|PO:0020030;cotyledon;S|PO:0009052;pedicel;S|PO:0000013;cauline leaf;S|PO:0000037;shoot apex;S|PO:0009046;flower;S|PO:0009009;embryo;S|PO:0009006;shoot;S|PO:0009029;stamen;S|PO:0009032;petal;S|PO:0009010;seed;S|PO:0020137;leaf apex;S|PO:0009031;sepal;S|PO:0009030;carpel;S|PO:0009047;ste…	PF03018;Dirigent-like protein	IPR004265
VIT_10s0003g02500	3.748	0.0287691	0	0	0.109449	0.153237	0.123846	Malate dehydrogenase, cytoplasmic 1	CARBOHYDRATE METABOLISM	vv10020Citrate_cycle vv10620Pyruvate_metabolism vv10630Glyoxylate_and_dicarboxylate_metabolism vv10710Carbon_fixation vv10720Reductive_carboxylate_cycle	0	0	0
VIT_04s0023g01980	3.7282	0	0.0699753	0	0.334104	0.226743	0.366507	Syntaxin 1B/2/3/4	CELLULAR PROCESSES, SIGNALLING & HOMEOSTASIS	vv24130SNARE_interactions_in_vesicular_transport vv50101Channels_and_pores	GO:0006810;transport;P|GO:0006886;intracellular protein transport;P|GO:0016020;membrane;C|GO:0005634;nucleus;C|GO:0005484;SNAP receptor activity;F|GO:0003824;catalytic activity;F|GO:0005515;protein binding;F|GO:0009409;response to cold;P|GO:0009058;biosynthetic process;P|GO:0016192;vesicle-mediated transport;P|GO:0015031;protein transport;P|GO:0016779;nucleotidyltransferase activity;F	PO:0005052;callus;S|PO:0000230;inflorescence meristem;S|PO:0008019;leaf lamina base;S|PO:0000084;sperm cell;S|PO:0020100;hypocotyl;S|PO:0020030;cotyledon;S|PO:0000005;cultured cell;S|PO:0009052;pedicel;S|PO:0000013;cauline leaf;S|PO:0009009;embryo;S|PO:0000037;shoot apex;S|PO:0009046;flower;S|PO:0020091;male gametophyte;S|PO:0009006;shoot;S|PO:0020038;petiole;S|PO:0009029;stamen;S|PO:0009032;peta…	PF00804;Syntaxin|PF05739;SNARE domain	IPR006011; IPR000727
VIT_00s0341g00070	3.70614	0	0.186797	0.0928101	1.39732	1.02898	1.22298	AP2 domain-containing transcription factor TINY	HORMONE METABOLISM & SIGNALLING	vv30008Ethylene_signaling vv60003AP2_EREBP	GO:0006350;transcription;P|GO:0003677;DNA binding;F|GO:0045449;regulation of transcription;P|GO:0003700;transcription factor activity;F|GO:0006355;regulation of transcription, DNA-dependent;P|GO:0005634;nucleus;C	PO:0000230;inflorescence meristem;S|PO:0008019;leaf lamina base;S|PO:0020100;hypocotyl;S|PO:0020030;cotyledon;S|PO:0020023;outer integument;S|PO:0009053;peduncle;S|PO:0009052;pedicel;S|PO:0000013;cauline leaf;S|PO:0009009;embryo;S|PO:0000037;shoot apex;S|PO:0009046;flower;S|PO:0020091;male gametophyte;S|PO:0009006;shoot;S|PO:0009001;fruit;S|PO:0009032;petal;S|PO:0020038;petiole;S|PO:0009029;stame…	PF00847;AP2 domain	IPR001471
VIT_19s0027g00990	3.70255	0.32879	0	0.258822	2.25332	2.53196	2.86487	No hit	UNKNOWN		0	0	0
VIT_07s0289g00010	3.70155	0	0.0409986	0	0.218561	0.185988	0.128842	Lipoxygenase	HORMONE METABOLISM & SIGNALLING	vv10592alpha-Linolenic_acid_metabolism	GO:0006633;fatty acid biosynthetic process;P|GO:0009055;electron carrier activity;F|GO:0016702;oxidoreductase activity, acting on single donors with incorporation of molecular oxygen, incorporation of two atoms of oxygen;F|GO:0046872;metal ion binding;F|GO:0005506;iron ion binding;F|GO:0016491;oxidoreductase activity;F|GO:0055114;oxidation reduction;P|GO:0016165;lipoxygenase activity;F|GO:0031408…	0	PF01477;PLAT/LH2 domain|PF00305;Lipoxygenase	IPR000907; IPR013819; IPR001024; IPR001246
VIT_04s0008g00460	3.6882	1.10415	0.743199	1.20009	14.3467	12.041	12.8943	Unknown protein	UNKNOWN		0	PO:0000230;inflorescence meristem;S|PO:0008019;leaf lamina base;S|PO:0000003;whole plant;S|PO:0020100;hypocotyl;S|PO:0020030;cotyledon;S|PO:0000005;cultured cell;S|PO:0009052;pedicel;S|PO:0000013;cauline leaf;S|PO:0009009;embryo;S|PO:0000037;shoot apex;S|PO:0009046;flower;S|PO:0020091;male gametophyte;S|PO:0009006;shoot;S|PO:0020038;petiole;S|PO:0009029;stamen;S|PO:0009032;petal;S|PO:0020137;leaf…	0
VIT_01s0011g03530	3.68275	0	0.0757672	0.0752897	0.657114	0.687429	0.595265	Lateral organ boundaries protein 41	TRANSCRIPTION FACTORS	vv60007AS2	0	PO:0000230;inflorescence meristem;S|PO:0008019;leaf lamina base;S|PO:0020100;hypocotyl;S|PO:0000084;sperm cell;S|PO:0020030;cotyledon;S|PO:0009052;pedicel;S|PO:0000013;cauline leaf;S|PO:0000037;shoot apex;S|PO:0009009;embryo;S|PO:0009046;flower;S|PO:0009006;shoot;S|PO:0020091;male gametophyte;S|PO:0009029;stamen;S|PO:0020038;petiole;S|PO:0009032;petal;S|PO:0009010;seed;S|PO:0020137;leaf apex;S|PO…	PF03195;Protein of unknown function DUF260
VIT_00s1240g00010	3.68181	0.152203	0.417711	0	2.26233	2.09795	2.95357	No hit	UNKNOWN		GO:0030414;peptidase inhibitor activity;F|GO:0004869;cysteine-type endopeptidase inhibitor activity;F	PO:0000230;inflorescence meristem;S|PO:0008019;leaf lamina base;S|PO:0020100;hypocotyl;S|PO:0000084;sperm cell;S|PO:0020030;cotyledon;S|PO:0009052;pedicel;S|PO:0000013;cauline leaf;S|PO:0009009;embryo;S|PO:0000037;shoot apex;S|PO:0009046;flower;S|PO:0020091;male gametophyte;S|PO:0009006;shoot;S|PO:0020038;petiole;S|PO:0009029;stamen;S|PO:0009032;petal;S|PO:0006345;pollen tube;S|PO:0009010;seed;S|…	0
VIT_00s0352g00030	3.6665	0.18735	0	0	0.879375	0.829301	0.670242	No hit	UNKNOWN		0	0	0
VIT_18s0001g04800	3.66285	0.658167	1.05364	1.34614	10.6071	15.5099	12.6139	Hyperosmotically inducible periplasmic protein	TRANSPORT	vv50131Primary_active_transporter_cat_A2_to_A4	GO:0030001;metal ion transport;P|GO:0046872;metal ion binding;F	PO:0000230;inflorescence meristem;S|PO:0008019;leaf lamina base;S|PO:0020100;hypocotyl;S|PO:0020030;cotyledon;S|PO:0000005;cultured cell;S|PO:0009052;pedicel;S|PO:0000013;cauline leaf;S|PO:0000037;shoot apex;S|PO:0009046;flower;S|PO:0009009;embryo;S|PO:0009006;shoot;S|PO:0020091;male gametophyte;S|PO:0009029;stamen;S|PO:0020038;petiole;S|PO:0009032;petal;S|PO:0020137;leaf apex;S|PO:0009010;seed;S…	PF00403;Heavy-metal-associated domain	IPR006121
VIT_07s0197g00170	3.65455	0.442182	0.417771	0.301918	4.72637	4.97182	4.93327	R protein MLA10	RESPONSE TO STRESS	vv34627R_proteins_from_Plant-pathogen_interaction	GO:0005515;protein binding;F|GO:0006952;defense response;P|GO:0000166;nucleotide binding;F|GO:0006915;apoptosis;P|GO:0017111;nucleoside-triphosphatase activity;F|GO:0005524;ATP binding;F	PO:0000230;inflorescence meristem;S|PO:0008019;leaf lamina base;S|PO:0020100;hypocotyl;S|PO:0020030;cotyledon;S|PO:0009052;pedicel;S|PO:0000013;cauline leaf;S|PO:0009009;embryo;S|PO:0009046;flower;S|PO:0000037;shoot apex;S|PO:0009006;shoot;S|PO:0020091;male gametophyte;S|PO:0020038;petiole;S|PO:0009029;stamen;S|PO:0009032;petal;S|PO:0009010;seed;S|PO:0020137;leaf apex;S|PO:0009031;sepal;S|PO:0009…	PF00931;NB-ARC domain
VIT_02s0025g04360	3.65041	0.72983	0.470773	0.768539	8.28594	8.67332	7.76713	S-N-methylcoclaurine 3'-hydroxylase	SECONDARY METABOLISM	vv10950Alkaloid_biosynthesis_I	GO:0016491;oxidoreductase activity;F|GO:0050593;N-methylcoclaurine 3'-monooxygenase activity;F|GO:0009055;electron carrier activity;F|GO:0055114;oxidation reduction;P|GO:0004497;monooxygenase activity;F|GO:0046872;metal ion binding;F|GO:0020037;heme binding;F|GO:0005506;iron ion binding;F	PO:0008019;leaf lamina base;S|PO:0020030;cotyledon;S|PO:0000013;cauline leaf;S|PO:0000037;shoot apex;S|PO:0009009;embryo;S|PO:0009046;flower;S|PO:0020091;male gametophyte;S|PO:0009006;shoot;S|PO:0009032;petal;S|PO:0009029;stamen;S|PO:0020038;petiole;S|PO:0009031;sepal;S|PO:0020137;leaf apex;S|PO:0009030;carpel;S|PO:0009047;stem;S|PO:0009005;root;S|PO:0008034;leaf whorl;S|PO:0009025;leaf;S|PO:0007…	PF00067;Cytochrome P450	IPR001128; IPR002401
VIT_16s0022g00230	3.64891	0.027185	0.0360176	0.0357906	0.477563	0.443493	0.320702	Structural maintenance of chromosomes SMC2	CELLULAR PROCESSES, SIGNALLING & HOMEOSTASIS	vv44110Cell_cycle	GO:0005694;chromosome;C|GO:0005524;ATP binding;F	0	PF02463;RecF/RecN/SMC N terminal domain
VIT_01s0011g05910	3.62304	0	0.0498038	0	0.237374	0.193656	0.182599	S-adenosyl-L-methionine:salicylic acid carboxyl methyltransferase	SECONDARY METABOLISM	vv10360Phenylalanine_metabolism	GO:0008168;methyltransferase activity;F	PO:0000230;inflorescence meristem;S|PO:0009029;stamen;S|PO:0009047;stem;S|PO:0009046;flower;S|PO:0020100;hypocotyl;S|PO:0009005;root;S|PO:0020030;cotyledon;S|PO:0008034;leaf whorl;S|PO:0009025;leaf;S|PO:0007115;LP.04 four leaves visible;G|PO:0007095;LP.08 eight leaves visible;G|PO:0007616;4 anthesis;G|PO:0007611;petal differentiation and expansion stage;G|PO:0007123;LP.06 six leaves visible;G	PF03492;SAM dependent carboxyl methyltransferase	IPR005299
VIT_16s0050g00010	3.61764	0.185494	0	0.196459	1.66656	1.31329	1.7086	Receptor kinase homolog LRK14	CELLULAR PROCESSES, SIGNALLING & HOMEOSTASIS		0	0	0	IPR000719; IPR017441; IPR017442; IPR008271
VIT_13s0139g00420	3.61615	0.151587	0	0	0.61966	0.58135	0.657786	Annexin ANN4	TRANSPORT	vv50101Channels_and_pores	GO:0009737;response to abscisic acid stimulus;P|GO:0006970;response to osmotic stress;P|GO:0006950;response to stress;P|GO:0005509;calcium ion binding;F|GO:0005544;calcium-dependent phospholipid binding;F	PO:0000230;inflorescence meristem;S|PO:0008019;leaf lamina base;S|PO:0020100;hypocotyl;S|PO:0020030;cotyledon;S|PO:0000256;root hair;S|PO:0020123;root cap;S|PO:0000005;cultured cell;S|PO:0009052;pedicel;S|PO:0000013;cauline leaf;S|PO:0009009;embryo;S|PO:0000037;shoot apex;S|PO:0009046;flower;S|PO:0020091;male gametophyte;S|PO:0009006;shoot;S|PO:0009001;fruit;S|PO:0009032;petal;S|PO:0020038;petiol…	PF00191;Annexin	IPR001464; IPR015472
VIT_19s0027g01480	3.59652	0.179484	0	0.107425	0.993591	1.40119	1.07582	Phenylalanyl-tRNA synthetase class IIc	AMINO ACID METABOLISM	vv10400Phenylalanine_tyrosine_and_tryptophan_biosynthesis vv20970Aminoacyl-tRNA_biosynthesis	GO:0004812;aminoacyl-tRNA ligase activity;F|GO:0000049;tRNA binding;F|GO:0006412;translation;P|GO:0005737;cytoplasm;C|GO:0005524;ATP binding;F|GO:0006418;tRNA aminoacylation for protein translation;P|GO:0006432;phenylalanyl-tRNA aminoacylation;P|GO:0004826;phenylalanine-tRNA ligase activity;F|GO:0000287;magnesium ion binding;F|GO:0008033;tRNA processing;P|GO:0000166;nucleotide binding;F	0	PF03147;Ferredoxin-fold anticodon binding domain	IPR002319; IPR005121
VIT_13s0067g02930	3.58192	4.17226	3.47967	3.40614	42.3361	45.606	44.4754	Expansin [Vitis labrusca x Vitis vinifera] EXPA8	HORMONE METABOLISM & SIGNALLING	vv30003Auxin_signaling	GO:0009664;plant-type cell wall organization;P|GO:0016020;membrane;C|GO:0005576;extracellular region;C	PO:0000230;inflorescence meristem;S|PO:0008019;leaf lamina base;S|PO:0020100;hypocotyl;S|PO:0020030;cotyledon;S|PO:0009052;pedicel;S|PO:0000013;cauline leaf;S|PO:0009009;embryo;S|PO:0009046;flower;S|PO:0000037;shoot apex;S|PO:0020091;male gametophyte;S|PO:0009006;shoot;S|PO:0020038;petiole;S|PO:0009029;stamen;S|PO:0009032;petal;S|PO:0020139;midvein;S|PO:0000293;guard cell;S|PO:0009010;seed;S|PO:0…	PF03330;Rare lipoprotein A (RlpA)-like double-psi beta-barrel|PF01357;Pollen allergen	IPR007112; IPR007118; IPR007117; IPR002963; IPR005132
VIT_12s0055g00280	3.57651	0.0759434	0.0856306	0.0425455	0.834933	0.86016	0.740033	UDP-glycosyltransferase 71A13	CARBOHYDRATE METABOLISM		GO:0016758;transferase activity, transferring hexosyl groups;F|GO:0008152;metabolic process;P|GO:0047213;anthocyanidin 3-O-glucosyltransferase activity;F|GO:0016740;transferase activity;F|GO:0016757;transferase activity, transferring glycosyl groups;F	PO:0000230;inflorescence meristem;S|PO:0008019;leaf lamina base;S|PO:0020100;hypocotyl;S|PO:0020030;cotyledon;S|PO:0000005;cultured cell;S|PO:0009052;pedicel;S|PO:0000013;cauline leaf;S|PO:0009009;embryo;S|PO:0009046;flower;S|PO:0000037;shoot apex;S|PO:0020091;male gametophyte;S|PO:0009006;shoot;S|PO:0020038;petiole;S|PO:0009029;stamen;S|PO:0009032;petal;S|PO:0009031;sepal;S|PO:0009010;seed;S|PO:…	PF00201;UDP-glucoronosyl and UDP-glucosyl transferase	IPR002213
VIT_00s0407g00040	3.56445	0.280145	0.357112	0.118287	2.97736	3.12433	2.83682	Thymidylate synthase	NUCLEIC ACID METABOLISM & REGULATION OF GENE EXPRESSION	vv10240Pyrimidine_metabolism vv10670One_carbon_pool_by_folate	0	PO:0000230;inflorescence meristem;S|PO:0008019;leaf lamina base;S|PO:0020100;hypocotyl;S|PO:0020030;cotyledon;S|PO:0009052;pedicel;S|PO:0000013;cauline leaf;S|PO:0009009;embryo;S|PO:0009046;flower;S|PO:0000037;shoot apex;S|PO:0020091;male gametophyte;S|PO:0009006;shoot;S|PO:0020038;petiole;S|PO:0009029;stamen;S|PO:0009032;petal;S|PO:0009031;sepal;S|PO:0009010;seed;S|PO:0020137;leaf apex;S|PO:0009…	PF01205;Uncharacterized protein family UPF0029	IPR001498
VIT_09s0018g01340	3.55797	0.212818	0.152774	0.27326	2.71542	2.37617	2.43254	Cuticle protein	UNKNOWN		GO:0005886;plasma membrane;C|GO:0016021;integral to membrane;C|GO:0005783;endoplasmic reticulum;C|GO:0016020;membrane;C|GO:0003824;catalytic activity;F|GO:0055114;oxidation reduction;P|GO:0005488;binding;F|GO:0006633;fatty acid biosynthetic process;P|GO:0048235;pollen sperm cell differentiation;P|GO:0006723;cuticle hydrocarbon biosynthetic process;P|GO:0008152;metabolic process;P|GO:0042335;cutic…	PO:0005052;callus;S|PO:0000230;inflorescence meristem;S|PO:0008019;leaf lamina base;S|PO:0020100;hypocotyl;S|PO:0020030;cotyledon;S|PO:0009020;meristem L1;S|PO:0009052;pedicel;S|PO:0000013;cauline leaf;S|PO:0009009;embryo;S|PO:0000037;shoot apex;S|PO:0009046;flower;S|PO:0009001;fruit;S|PO:0009006;shoot;S|PO:0020091;male gametophyte;S|PO:0009032;petal;S|PO:0009029;stamen;S|PO:0020038;petiole;S|PO:…	PF04116;Fatty acid hydroxylase superfamily	IPR006088
VIT_12s0028g03120	3.55296	1.45217	1.16382	1.96603	17.965	17.0079	18.8052	No hit	UNKNOWN		0	0	0
VIT_15s0024g01750	3.54148	0	0	0.106106	0.386131	0.345997	0.503343	Protein kinase	CELLULAR PROCESSES, SIGNALLING & HOMEOSTASIS		GO:0004672;protein kinase activity;F|GO:0004674;protein serine/threonine kinase activity;F|GO:0005529;sugar binding;F|GO:0004713;protein tyrosine kinase activity;F|GO:0005524;ATP binding;F|GO:0016301;kinase activity;F|GO:0006468;protein amino acid phosphorylation;P|GO:0000166;nucleotide binding;F	PO:0000230;inflorescence meristem;S|PO:0008019;leaf lamina base;S|PO:0020100;hypocotyl;S|PO:0020030;cotyledon;S|PO:0009052;pedicel;S|PO:0000013;cauline leaf;S|PO:0009009;embryo;S|PO:0009046;flower;S|PO:0000037;shoot apex;S|PO:0020091;male gametophyte;S|PO:0009006;shoot;S|PO:0020038;petiole;S|PO:0009029;stamen;S|PO:0009032;petal;S|PO:0009031;sepal;S|PO:0009010;seed;S|PO:0020137;leaf apex;S|PO:0009…	PF07714;Protein tyrosine kinase
VIT_10s0003g05390	3.53796	0.0304048	0	0	0.141837	0.11687	0.0944544	FAD-linked oxidoreductase 1	ENERGY METABOLISM		GO:0016491;oxidoreductase activity;F|GO:0003824;catalytic activity;F|GO:0050660;FAD binding;F|GO:0009055;electron carrier activity;F|GO:0055114;oxidation reduction;P|GO:0050468;reticuline oxidase activity;F	PO:0000230;inflorescence meristem;S|PO:0008019;leaf lamina base;S|PO:0020100;hypocotyl;S|PO:0020030;cotyledon;S|PO:0009052;pedicel;S|PO:0000013;cauline leaf;S|PO:0000037;shoot apex;S|PO:0009046;flower;S|PO:0009006;shoot;S|PO:0020091;male gametophyte;S|PO:0020038;petiole;S|PO:0009032;petal;S|PO:0009029;stamen;S|PO:0006345;pollen tube;S|PO:0009010;seed;S|PO:0009031;sepal;S|PO:0020137;leaf apex;S|PO…	PF01565;FAD binding domain|PF08031;Berberine and berberine like	IPR012951; IPR006094; IPR006093
VIT_18s0072g00920	3.51623	0.0248849	0	0	0.0707732	0.118324	0.0956293	Caffeate 3-O-methyltransferase 1	SECONDARY METABOLISM	vv10940Phenylpropanoid_biosynthesis	GO:0030755;quercetin 3-O-methyltransferase activity;F|GO:0047763;caffeate O-methyltransferase activity;F|GO:0046983;protein dimerization activity;F|GO:0008171;O-methyltransferase activity;F|GO:0009809;lignin biosynthetic process;P|GO:0008168;methyltransferase activity;F|GO:0016740;transferase activity;F	PO:0000230;inflorescence meristem;S|PO:0008019;leaf lamina base;S|PO:0020100;hypocotyl;S|PO:0020030;cotyledon;S|PO:0000005;cultured cell;S|PO:0009052;pedicel;S|PO:0000013;cauline leaf;S|PO:0009009;embryo;S|PO:0009046;flower;S|PO:0000037;shoot apex;S|PO:0020091;male gametophyte;S|PO:0009006;shoot;S|PO:0009032;petal;S|PO:0009029;stamen;S|PO:0020038;petiole;S|PO:0009010;seed;S|PO:0009031;sepal;S|PO:…	PF08100;Dimerisation domain|PF00891;O-methyltransferase	IPR001077; IPR012967; IPR011991
VIT_18s0001g15730	3.51143	0.391973	0.422635	0.524964	4.55817	5.82027	4.89764	Dof zinc finger protein DOF3.5	TRANSCRIPTION FACTORS	vv60015C2C2-DOF	GO:0003677;DNA binding;F|GO:0045449;regulation of transcription;P|GO:0008270;zinc ion binding;F	PO:0000230;inflorescence meristem;S|PO:0008019;leaf lamina base;S|PO:0000084;sperm cell;S|PO:0020100;hypocotyl;S|PO:0020030;cotyledon;S|PO:0003015;primary root differentiation zone;S|PO:0009052;pedicel;S|PO:0000013;cauline leaf;S|PO:0009009;embryo;S|PO:0000037;shoot apex;S|PO:0009046;flower;S|PO:0020091;male gametophyte;S|PO:0009006;shoot;S|PO:0000400;phloem mother cell;S|PO:0020038;petiole;S|PO:…	PF02701;Dof domain, zinc finger	IPR003851
VIT_15s0024g01650	3.50798	3.29575	3.62444	2.92021	34.9284	40.4387	36.5819	Glutathione S-transferase 8 GSTU8	RESPONSE TO STRESS	vv10480Glutathione_metabolism	GO:0016829;lyase activity;F|GO:0004462;lactoylglutathione lyase activity;F|GO:0016740;transferase activity;F	PO:0000230;inflorescence meristem;S|PO:0008019;leaf lamina base;S|PO:0020100;hypocotyl;S|PO:0020030;cotyledon;S|PO:0000005;cultured cell;S|PO:0009052;pedicel;S|PO:0000013;cauline leaf;S|PO:0009009;embryo;S|PO:0009046;flower;S|PO:0000037;shoot apex;S|PO:0020091;male gametophyte;S|PO:0009006;shoot;S|PO:0020038;petiole;S|PO:0009029;stamen;S|PO:0009032;petal;S|PO:0009031;sepal;S|PO:0009010;seed;S|PO:…	PF02798;Glutathione S-transferase, N-terminal domain|PF00043;Glutathione S-transferase, C-terminal domain	IPR010987; IPR004046; IPR004045; IPR012335
VIT_00s0194g00040	3.4978	0.125494	0.295591	0.0979095	1.99836	1.85177	2.01267	No hit	UNKNOWN		0	0	0
VIT_17s0000g01050	3.4898	0.387395	0.557056	0.383224	5.08581	5.02635	4.80294	Corticosteroid 11-beta-dehydrogenase isozyme 1	HORMONE METABOLISM & SIGNALLING	vv10140C21-Steroid_hormone_metabolism	GO:0008152;metabolic process;P|GO:0009741;response to brassinosteroid stimulus;P|GO:0003824;catalytic activity;F|GO:0016491;oxidoreductase activity;F|GO:0009737;response to abscisic acid stimulus;P|GO:0055114;oxidation reduction;P|GO:0005488;binding;F|GO:0004316;3-oxoacyl-[acyl-carrier-protein] reductase activity;F	PO:0000230;inflorescence meristem;S|PO:0008019;leaf lamina base;S|PO:0020100;hypocotyl;S|PO:0020030;cotyledon;S|PO:0000013;cauline leaf;S|PO:0000034;vascular system;S|PO:0009046;flower;S|PO:0009006;shoot;S|PO:0009001;fruit;S|PO:0009032;petal;S|PO:0009029;stamen;S|PO:0020038;petiole;S|PO:0009010;seed;S|PO:0020137;leaf apex;S|PO:0009047;stem;S|PO:0009005;root;S|PO:0008034;leaf whorl;S|PO:0009025;le…	PF00106;short chain dehydrogenase	IPR002198; IPR002347; IPR016040
VIT_00s0131g00320	3.48341	0.054921	0	0.0636447	0.516413	0.373568	0.436103	Annexin ANN3	TRANSPORT	vv50101Channels_and_pores	GO:0005773;vacuole;C|GO:0005509;calcium ion binding;F|GO:0005544;calcium-dependent phospholipid binding;F	PO:0000230;inflorescence meristem;S|PO:0008019;leaf lamina base;S|PO:0020100;hypocotyl;S|PO:0000084;sperm cell;S|PO:0020030;cotyledon;S|PO:0000256;root hair;S|PO:0000005;cultured cell;S|PO:0009052;pedicel;S|PO:0000013;cauline leaf;S|PO:0009046;flower;S|PO:0000037;shoot apex;S|PO:0009009;embryo;S|PO:0009001;fruit;S|PO:0020091;male gametophyte;S|PO:0009006;shoot;S|PO:0020038;petiole;S|PO:0009029;st…	PF00191;Annexin	IPR001464; IPR015472; IPR009118
VIT_05s0102g00670	3.47548	0.0476594	0.0637354	0.0633338	0.689681	0.619571	0.634267	Unknown	UNKNOWN		0	0	0
VIT_11s0016g02860	3.46036	0.920521	0.910686	0.603298	9.22715	8.98391	8.58577	Nudix hydrolase 8	NUCLEIC ACID METABOLISM & REGULATION OF GENE EXPRESSION		GO:0000210;NAD+ diphosphatase activity;F|GO:0016787;hydrolase activity;F	PO:0000230;inflorescence meristem;S|PO:0008019;leaf lamina base;S|PO:0020100;hypocotyl;S|PO:0000084;sperm cell;S|PO:0020030;cotyledon;S|PO:0009052;pedicel;S|PO:0000013;cauline leaf;S|PO:0000037;shoot apex;S|PO:0009009;embryo;S|PO:0009046;flower;S|PO:0020091;male gametophyte;S|PO:0009006;shoot;S|PO:0009032;petal;S|PO:0020038;petiole;S|PO:0009029;stamen;S|PO:0000293;guard cell;S|PO:0020137;leaf ape…	PF00293;NUDIX domain	IPR003293; IPR000086
VIT_19s0015g00860	3.43178	0.0450273	0.0733971	0.121558	0.934667	0.745202	0.909816	Oligopeptide transporter 1	TRANSPORT	vv50125Porters_cat_66_to_94	GO:0016021;integral to membrane;C|GO:0006810;transport;P|GO:0016020;membrane;C|GO:0006857;oligopeptide transport;P|GO:0006412;translation;P|GO:0005622;intracellular;C|GO:0005840;ribosome;C|GO:0015833;peptide transport;P|GO:0003735;structural constituent of ribosome;F|GO:0015198;oligopeptide transporter activity;F|GO:0015031;protein transport;P	PO:0000230;inflorescence meristem;S|PO:0008019;leaf lamina base;S|PO:0020100;hypocotyl;S|PO:0000084;sperm cell;S|PO:0020030;cotyledon;S|PO:0009052;pedicel;S|PO:0000013;cauline leaf;S|PO:0009009;embryo;S|PO:0000037;shoot apex;S|PO:0009046;flower;S|PO:0020091;male gametophyte;S|PO:0009006;shoot;S|PO:0020038;petiole;S|PO:0009029;stamen;S|PO:0009032;petal;S|PO:0006345;pollen tube;S|PO:0009031;sepal;S…	PF03169;OPT oligopeptide transporter protein	IPR001865; IPR004813
VIT_00s0361g00110	3.42264	1.00362	1.2607	0.835171	10.1294	11.1659	11.9407	Phosphoinositide binding	UNKNOWN		0	0	0
VIT_13s0158g00400	3.42222	0.0730111	0.0408519	0.0405944	0.64466	0.511844	0.49926	R protein MLA10	RESPONSE TO STRESS	vv34627R_proteins_from_Plant-pathogen_interaction	GO:0004888;transmembrane receptor activity;F|GO:0004721;phosphoprotein phosphatase activity;F|GO:0006915;apoptosis;P|GO:0016787;hydrolase activity;F|GO:0005524;ATP binding;F|GO:0005515;protein binding;F|GO:0007165;signal transduction;P|GO:0006952;defense response;P|GO:0000166;nucleotide binding;F|GO:0045087;innate immune response;P|GO:0031224;intrinsic to membrane;C	0	PF00931;NB-ARC domain	IPR000767; IPR001611; IPR002182
VIT_03s0017g01730	3.37879	0.127944	0.230651	0	1.37808	1.34529	1.00673	ABC protein 6 non-intrinsic	TRANSPORT	vv52010ABC_transporters	GO:0009536;plastid;C|GO:0010027;thylakoid membrane organization;P|GO:0005515;protein binding;F|GO:0016226;iron-sulfur cluster assembly;P|GO:0009793;embryonic development ending in seed dormancy;P|GO:0009507;chloroplast;C	PO:0000230;inflorescence meristem;S|PO:0008019;leaf lamina base;S|PO:0020100;hypocotyl;S|PO:0020030;cotyledon;S|PO:0009052;pedicel;S|PO:0000013;cauline leaf;S|PO:0009009;embryo;S|PO:0009046;flower;S|PO:0000037;shoot apex;S|PO:0020091;male gametophyte;S|PO:0009006;shoot;S|PO:0020038;petiole;S|PO:0009029;stamen;S|PO:0009032;petal;S|PO:0009031;sepal;S|PO:0009010;seed;S|PO:0020137;leaf apex;S|PO:0009…	PF01458;Uncharacterized protein family (UPF0051)	IPR000825
VIT_06s0061g01470	3.37019	0.0574288	0.0259737	0.0387151	0.428588	0.4124	0.421729	ABC transporter G member 22	TRANSPORT	vv52010ABC_transporters	GO:0016021;integral to membrane;C|GO:0006810;transport;P|GO:0016020;membrane;C|GO:0016787;hydrolase activity;F|GO:0005524;ATP binding;F|GO:0015416;phosphonate transmembrane-transporting ATPase activity;F|GO:0016887;ATPase activity;F|GO:0000166;nucleotide binding;F|GO:0017111;nucleoside-triphosphatase activity;F	PO:0005052;callus;S|PO:0000230;inflorescence meristem;S|PO:0008019;leaf lamina base;S|PO:0020100;hypocotyl;S|PO:0020030;cotyledon;S|PO:0009052;pedicel;S|PO:0000013;cauline leaf;S|PO:0000037;shoot apex;S|PO:0009009;embryo;S|PO:0009046;flower;S|PO:0009006;shoot;S|PO:0020091;male gametophyte;S|PO:0020038;petiole;S|PO:0009032;petal;S|PO:0009029;stamen;S|PO:0000293;guard cell;S|PO:0020137;leaf apex;S|…	PF00005;ABC transporter|PF08370;Plant PDR ABC transporter associated|PF01061;ABC-2 type transporter	IPR003593; IPR013525; IPR003439; IPR013581
VIT_15s0046g02080	3.36879	0	0.104011	0	0.356077	0.33703	0.381344	Unknown	UNKNOWN		GO:0005886;plasma membrane;C	PO:0000230;inflorescence meristem;S|PO:0008019;leaf lamina base;S|PO:0020100;hypocotyl;S|PO:0020030;cotyledon;S|PO:0000005;cultured cell;S|PO:0009052;pedicel;S|PO:0000013;cauline leaf;S|PO:0009009;embryo;S|PO:0009046;flower;S|PO:0000037;shoot apex;S|PO:0009006;shoot;S|PO:0020091;male gametophyte;S|PO:0020038;petiole;S|PO:0009032;petal;S|PO:0009029;stamen;S|PO:0020137;leaf apex;S|PO:0009031;sepal;…	0
VIT_12s0059g02040	3.36448	0.0357206	0.0793905	0.0262967	0.467356	0.531652	0.457403	Unknown	UNKNOWN		0	0	0
VIT_18s0001g10330	3.34536	0.0281597	0.0110669	0	0.172427	0.121925	0.104337	Subtilisin protease	TRANSPORT	vv50101Channels_and_pores	GO:0043086;negative regulation of catalytic activity;P|GO:0042802;identical protein binding;F|GO:0004252;serine-type endopeptidase activity;F|GO:0006508;proteolysis;P|GO:0008233;peptidase activity;F|GO:0016787;hydrolase activity;F	PO:0000230;inflorescence meristem;S|PO:0008019;leaf lamina base;S|PO:0020100;hypocotyl;S|PO:0020057;testa;S|PO:0020030;cotyledon;S|PO:0009053;peduncle;S|PO:0009052;pedicel;S|PO:0000013;cauline leaf;S|PO:0009046;flower;S|PO:0000037;shoot apex;S|PO:0009009;embryo;S|PO:0009001;fruit;S|PO:0020091;male gametophyte;S|PO:0009006;shoot;S|PO:0020038;petiole;S|PO:0009029;stamen;S|PO:0009032;petal;S|PO:0009…	PF05922;Peptidase inhibitor I9|PF00082;Subtilase family	IPR003137; IPR000209; IPR015500; IPR010259
VIT_03s0063g00700	3.31879	0.339181	0.104182	0.155288	2.29017	1.99174	1.69158	CXE carboxylesterase	CELLULAR PROCESSES, SIGNALLING & HOMEOSTASIS		GO:0004091;carboxylesterase activity;F|GO:0008152;metabolic process;P|GO:0016787;hydrolase activity;F	PO:0000230;inflorescence meristem;S|PO:0008019;leaf lamina base;S|PO:0000084;sperm cell;S|PO:0020100;hypocotyl;S|PO:0020030;cotyledon;S|PO:0009052;pedicel;S|PO:0000013;cauline leaf;S|PO:0009009;embryo;S|PO:0000037;shoot apex;S|PO:0009046;flower;S|PO:0020091;male gametophyte;S|PO:0009006;shoot;S|PO:0009032;petal;S|PO:0020038;petiole;S|PO:0009029;stamen;S|PO:0006345;pollen tube;S|PO:0000293;guard c…	PF07859;alpha/beta hydrolase fold	IPR013094
VIT_14s0066g00700	3.31517	0.486928	0.472568	0.117397	4.20867	3.29224	3.2177	Oleosin H-isoform	DEVELOPMENT		GO:0016021;integral to membrane;C|GO:0012511;monolayer-surrounded lipid storage body;C|GO:0005811;lipid particle;C	PO:0000230;inflorescence meristem;S|PO:0008019;leaf lamina base;S|PO:0000084;sperm cell;S|PO:0020100;hypocotyl;S|PO:0009052;pedicel;S|PO:0000013;cauline leaf;S|PO:0009009;embryo;S|PO:0000037;shoot apex;S|PO:0009046;flower;S|PO:0009032;petal;S|PO:0009029;stamen;S|PO:0020038;petiole;S|PO:0009031;sepal;S|PO:0009010;seed;S|PO:0020137;leaf apex;S|PO:0009030;carpel;S|PO:0009047;stem;S|PO:0009005;root;S…	PF01277;Oleosin	IPR000136
VIT_12s0057g01030	3.29914	0.0679442	0.1161	0.0865262	0.94955	0.771213	0.942544	Glucose-6-phosphate 1-dehydrogenase 2, chloroplast precursor	CARBOHYDRATE METABOLISM	vv10030Pentose_phosphate vv10480Glutathione_metabolism	GO:0005975;carbohydrate metabolic process;P|GO:0008152;metabolic process;P|GO:0009507;chloroplast;C|GO:0016491;oxidoreductase activity;F|GO:0003824;catalytic activity;F|GO:0009536;plastid;C|GO:0055114;oxidation reduction;P|GO:0005488;binding;F|GO:0004345;glucose-6-phosphate dehydrogenase activity;F|GO:0006006;glucose metabolic process;P	PO:0000230;inflorescence meristem;S|PO:0008019;leaf lamina base;S|PO:0000084;sperm cell;S|PO:0020100;hypocotyl;S|PO:0020030;cotyledon;S|PO:0000005;cultured cell;S|PO:0009052;pedicel;S|PO:0000013;cauline leaf;S|PO:0009009;embryo;S|PO:0009046;flower;S|PO:0000037;shoot apex;S|PO:0009006;shoot;S|PO:0020091;male gametophyte;S|PO:0020038;petiole;S|PO:0009032;petal;S|PO:0009029;stamen;S|PO:0006345;polle…	PF00479;Glucose-6-phosphate dehydrogenase, NAD binding domain|PF02781;Glucose-6-phosphate dehydrogenase, C-terminal domain	IPR001282; IPR016040
VIT_01s0011g03480	3.29574	0.050202	0.0638915	0	0.428999	0.289841	0.401571	Cinnamoyl CoA reductase	SECONDARY METABOLISM	vv10940Phenylpropanoid_biosynthesis	GO:0016491;oxidoreductase activity;F|GO:0044237;cellular metabolic process;P|GO:0003824;catalytic activity;F|GO:0050662;coenzyme binding;F|GO:0055114;oxidation reduction;P|GO:0005488;binding;F|GO:0008152;metabolic process;P|GO:0045552;dihydrokaempferol 4-reductase activity;F	PO:0000230;inflorescence meristem;S|PO:0008019;leaf lamina base;S|PO:0000084;sperm cell;S|PO:0020100;hypocotyl;S|PO:0020030;cotyledon;S|PO:0000005;cultured cell;S|PO:0009052;pedicel;S|PO:0000013;cauline leaf;S|PO:0009009;embryo;S|PO:0000037;shoot apex;S|PO:0009046;flower;S|PO:0009006;shoot;S|PO:0020091;male gametophyte;S|PO:0009029;stamen;S|PO:0020038;petiole;S|PO:0009032;petal;S|PO:0006345;polle…	PF01370;NAD dependent epimerase/dehydratase family|PF07993;Male sterility protein	IPR001509; IPR016040
VIT_16s0148g00110	3.29101	0.101142	0.30788	0.229455	2.50787	2.06177	1.67977	Receptor kinase homolog LRK10	CELLULAR PROCESSES, SIGNALLING & HOMEOSTASIS		GO:0004672;protein kinase activity;F|GO:0004674;protein serine/threonine kinase activity;F|GO:0004715;non-membrane spanning protein tyrosine kinase activity;F|GO:0004713;protein tyrosine kinase activity;F|GO:0005524;ATP binding;F|GO:0004872;receptor activity;F|GO:0016301;kinase activity;F|GO:0006468;protein amino acid phosphorylation;P|GO:0000166;nucleotide binding;F|GO:0016740;transferase activi…	PO:0000230;inflorescence meristem;S|PO:0020038;petiole;S|PO:0009029;stamen;S|PO:0008019;leaf lamina base;S|PO:0009031;sepal;S|PO:0020100;hypocotyl;S|PO:0020137;leaf apex;S|PO:0020030;cotyledon;S|PO:0009047;stem;S|PO:0000013;cauline leaf;S|PO:0009005;root;S|PO:0009046;flower;S|PO:0008034;leaf whorl;S|PO:0009025;leaf;S|PO:0007115;LP.04 four leaves visible;G|PO:0007098;LP.02 two leaves visible;G|PO:…	PF00069;Protein kinase domain|PF07714;Protein tyrosine kinase	IPR000719; IPR017441; IPR008271
VIT_00s0421g00040	3.28761	0.595334	0.391959	0.44513	4.66359	4.88072	4.44318	Disease resistance family protein	RESPONSE TO STRESS		GO:0016491;oxidoreductase activity;F|GO:0016301;kinase activity;F|GO:0005515;protein binding;F|GO:0032440;2-alkenal reductase activity;F|GO:0055114;oxidation reduction;P	PO:0000230;inflorescence meristem;S|PO:0008019;leaf lamina base;S|PO:0020100;hypocotyl;S|PO:0020030;cotyledon;S|PO:0009052;pedicel;S|PO:0000013;cauline leaf;S|PO:0009009;embryo;S|PO:0009046;flower;S|PO:0000037;shoot apex;S|PO:0009001;fruit;S|PO:0009006;shoot;S|PO:0009032;petal;S|PO:0009029;stamen;S|PO:0020038;petiole;S|PO:0009031;sepal;S|PO:0009010;seed;S|PO:0020137;leaf apex;S|PO:0009030;carpel;…	0
VIT_05s0029g01470	3.28138	0.0763853	0.163143	0.162115	1.09036	1.53304	1.28173	Protein kinase Xa21	CELLULAR PROCESSES, SIGNALLING & HOMEOSTASIS		GO:0016301;kinase activity;F|GO:0005515;protein binding;F|GO:0004872;receptor activity;F	PO:0000230;inflorescence meristem;S|PO:0008019;leaf lamina base;S|PO:0000084;sperm cell;S|PO:0020100;hypocotyl;S|PO:0020030;cotyledon;S|PO:0009052;pedicel;S|PO:0000013;cauline leaf;S|PO:0009009;embryo;S|PO:0009046;flower;S|PO:0000037;shoot apex;S|PO:0009001;fruit;S|PO:0020091;male gametophyte;S|PO:0009006;shoot;S|PO:0020038;petiole;S|PO:0009029;stamen;S|PO:0009032;petal;S|PO:0009031;sepal;S|PO:00…	0	IPR001611
VIT_13s0047g00840	3.27547	0.157173	0.0851663	0	0.739199	0.938286	0.669109	Serine hydroxymethyltransferase 3	AMINO ACID METABOLISM	vv10260Glycine_serine_and_threonine_metabolism vv10670One_carbon_pool_by_folate vv10680Methane_metabolism	0	0	0
VIT_03s0038g01050	3.2649	0.297539	0.603987	0.900271	5.73126	5.57778	6.01062	Phenylalanine-tRNA ligase	AMINO ACID METABOLISM	vv10400Phenylalanine_tyrosine_and_tryptophan_biosynthesis vv20970Aminoacyl-tRNA_biosynthesis	GO:0004826;phenylalanine-tRNA ligase activity;F|GO:0000166;nucleotide binding;F|GO:0005737;cytoplasm;C|GO:0006412;translation;P|GO:0005524;ATP binding;F|GO:0006432;phenylalanyl-tRNA aminoacylation;P	0	PF10354;Domain of unknown function (DUF2431)	IPR002319
VIT_00s0361g00060	3.26004	0	0.0592699	0	0.247113	0.134438	0.186262	(E,E)-alpha-farnesene synthase	SECONDARY METABOLISM	vv10902Monoterpenoid_biosynthesis	GO:0016829;lyase activity;F|GO:0000287;magnesium ion binding;F|GO:0008152;metabolic process;P	PO:0009029;stamen;S|PO:0009032;petal;S|PO:0006345;pollen tube;S|PO:0000084;sperm cell;S|PO:0009010;seed;S|PO:0009031;sepal;S|PO:0009030;carpel;S|PO:0009047;stem;S|PO:0009046;flower;S|PO:0009009;embryo;S|PO:0008034;leaf whorl;S|PO:0020091;male gametophyte;S|PO:0001081;F mature embryo stage;G|PO:0004507;D bilateral stage;G|PO:0001185;C globular stage;G|PO:0007616;4 anthesis;G|PO:0001078;E expanded …	PF01397;Terpene synthase, N-terminal domain|PF03936;Terpene synthase family, metal binding domain	IPR001906; IPR005630; IPR008949
VIT_06s0004g04790	3.25989	0.0614754	0	0.321714	1.22474	1.25888	1.187	MBD5 (methyl-CpG-binding domain 5)	NUCLEIC ACID METABOLISM & REGULATION OF GENE EXPRESSION		GO:0003677;DNA binding;F|GO:0008327;methyl-CpG binding;F|GO:0005634;nucleus;C|GO:0010370;perinucleolar chromocenter;C	PO:0008019;leaf lamina base;S|PO:0020100;hypocotyl;S|PO:0020030;cotyledon;S|PO:0009052;pedicel;S|PO:0000013;cauline leaf;S|PO:0009046;flower;S|PO:0000037;shoot apex;S|PO:0009009;embryo;S|PO:0009006;shoot;S|PO:0020038;petiole;S|PO:0009029;stamen;S|PO:0009032;petal;S|PO:0009010;seed;S|PO:0020137;leaf apex;S|PO:0009031;sepal;S|PO:0009030;carpel;S|PO:0009047;stem;S|PO:0009005;root;S|PO:0008034;leaf w…	0
VIT_07s0005g01090	3.25049	0.336928	0.519803	0.442737	4.09036	3.60928	4.66724	ATP binding protein	UNKNOWN		0	0	0
VIT_05s0094g00990	3.24398	0.450858	0.564827	0.673521	5.49637	4.80739	5.6998	UDP-glucose:salicylic acid glucosyltransferase	CARBOHYDRATE METABOLISM	vv10500Starch_and_sucrose_metabolism	GO:0016758;transferase activity, transferring hexosyl groups;F|GO:0008152;metabolic process;P|GO:0016740;transferase activity;F|GO:0016757;transferase activity, transferring glycosyl groups;F|GO:0047215;indole-3-acetate beta-glucosyltransferase activity;F	PO:0000230;inflorescence meristem;S|PO:0008019;leaf lamina base;S|PO:0020100;hypocotyl;S|PO:0020030;cotyledon;S|PO:0009052;pedicel;S|PO:0000013;cauline leaf;S|PO:0000037;shoot apex;S|PO:0009046;flower;S|PO:0009009;embryo;S|PO:0020091;male gametophyte;S|PO:0009006;shoot;S|PO:0020038;petiole;S|PO:0009032;petal;S|PO:0009029;stamen;S|PO:0020137;leaf apex;S|PO:0009010;seed;S|PO:0009031;sepal;S|PO:0009…	PF00201;UDP-glucoronosyl and UDP-glucosyl transferase	IPR002213
VIT_05s0102g00660	3.24099	0.923189	0.468139	0.697782	6.60835	6.52276	6.62028	No hit	UNKNOWN		0	0	0
VIT_00s1618g00010	3.2239	0.88993	0.873818	1.10512	9.17838	9.13787	8.48782	Enhancer of mRNA-decapping protein 4	NUCLEIC ACID METABOLISM & REGULATION OF GENE EXPRESSION	vv23018RNA_degradation	0	0	0	IPR015943; IPR001680
VIT_12s0057g01110	3.19756	0.325553	0.794589	0.303685	4.05548	4.39684	4.60999	Nudix hydrolase 2	NUCLEIC ACID METABOLISM & REGULATION OF GENE EXPRESSION		GO:0000210;NAD+ diphosphatase activity;F|GO:0016787;hydrolase activity;F	PO:0000230;inflorescence meristem;S|PO:0008019;leaf lamina base;S|PO:0020100;hypocotyl;S|PO:0000084;sperm cell;S|PO:0020030;cotyledon;S|PO:0009052;pedicel;S|PO:0000013;cauline leaf;S|PO:0009009;embryo;S|PO:0000037;shoot apex;S|PO:0009046;flower;S|PO:0020091;male gametophyte;S|PO:0009006;shoot;S|PO:0020038;petiole;S|PO:0009029;stamen;S|PO:0009032;petal;S|PO:0000293;guard cell;S|PO:0020137;leaf ape…	PF00293;NUDIX domain	IPR003293; IPR000086
VIT_10s0003g01860	3.19217	0.603332	0.87861	0.73522	5.90162	7.07251	7.29033	RKF1 (receptor-like kinase in flowers 1)	CELLULAR PROCESSES, SIGNALLING & HOMEOSTASIS		GO:0006468;protein amino acid phosphorylation;P|GO:0004672;protein kinase activity;F|GO:0004674;protein serine/threonine kinase activity;F|GO:0005515;protein binding;F|GO:0004713;protein tyrosine kinase activity;F|GO:0000166;nucleotide binding;F|GO:0005524;ATP binding;F	PO:0005052;callus;S|PO:0000230;inflorescence meristem;S|PO:0008019;leaf lamina base;S|PO:0000084;sperm cell;S|PO:0020100;hypocotyl;S|PO:0020030;cotyledon;S|PO:0000005;cultured cell;S|PO:0009052;pedicel;S|PO:0000013;cauline leaf;S|PO:0009009;embryo;S|PO:0009046;flower;S|PO:0000037;shoot apex;S|PO:0020091;male gametophyte;S|PO:0009006;shoot;S|PO:0020038;petiole;S|PO:0009029;stamen;S|PO:0009032;peta…	PF00069;Protein kinase domain|PF07714;Protein tyrosine kinase	IPR001611; IPR000719; IPR017442; IPR008271
VIT_18s0001g03470	3.18467	0.264853	0.436972	0.241232	3.36533	2.23403	2.97533	Flavonol synthase	SECONDARY METABOLISM	vv10941Flavonoid_biosynthesis	GO:0016702;oxidoreductase activity, acting on single donors with incorporation of molecular oxygen, incorporation of two atoms of oxygen;F|GO:0046872;metal ion binding;F|GO:0005737;cytoplasm;C|GO:0005506;iron ion binding;F|GO:0016491;oxidoreductase activity;F|GO:0031418;L-ascorbic acid binding;F|GO:0055114;oxidation reduction;P|GO:0009813;flavonoid biosynthetic process;P|GO:0045431;flavonol synth…	PO:0008019;leaf lamina base;S|PO:0020100;hypocotyl;S|PO:0020030;cotyledon;S|PO:0009052;pedicel;S|PO:0000013;cauline leaf;S|PO:0008037;seedling;S|PO:0009046;flower;S|PO:0000037;shoot apex;S|PO:0009009;embryo;S|PO:0009006;shoot;S|PO:0020091;male gametophyte;S|PO:0020038;petiole;S|PO:0009029;stamen;S|PO:0009032;petal;S|PO:0006345;pollen tube;S|PO:0009010;seed;S|PO:0020137;leaf apex;S|PO:0009031;sepa…	PF03171;2OG-Fe(II) oxygenase superfamily	IPR005123
VIT_14s0036g00120	3.17628	0.0783648	0.0796459	0.0659533	0.680114	0.593581	0.750886	RPS2 (resistant to p. syringae 2)	RESPONSE TO STRESS	vv34626Plant-pathogen_interaction	GO:0006915;apoptosis;P|GO:0004721;phosphoprotein phosphatase activity;F|GO:0016787;hydrolase activity;F|GO:0005524;ATP binding;F|GO:0005515;protein binding;F|GO:0006952;defense response;P|GO:0000166;nucleotide binding;F|GO:0017111;nucleoside-triphosphatase activity;F	0	PF00931;NB-ARC domain
VIT_01s0011g05100	3.17344	0.607147	0.516965	0.71919	4.44182	6.2315	5.95692	Bet v I allergen family	RESPONSE TO STRESS		GO:0006952;defense response;P|GO:0009607;response to biotic stimulus;P	PO:0000230;inflorescence meristem;S|PO:0008019;leaf lamina base;S|PO:0020100;hypocotyl;S|PO:0020030;cotyledon;S|PO:0009052;pedicel;S|PO:0000013;cauline leaf;S|PO:0009009;embryo;S|PO:0009046;flower;S|PO:0000037;shoot apex;S|PO:0020091;male gametophyte;S|PO:0009006;shoot;S|PO:0020038;petiole;S|PO:0009029;stamen;S|PO:0009032;petal;S|PO:0009031;sepal;S|PO:0009010;seed;S|PO:0020137;leaf apex;S|PO:0009…	PF00407;Pathogenesis-related protein Bet v I family	IPR000916
VIT_01s0011g02440	3.171	0.139717	0.205088	0.152847	1.75803	1.46201	1.26216	Metal-dependent phosphohydrolase HD domain-containing protein-like	UNKNOWN		GO:0003824;catalytic activity;F|GO:0009507;chloroplast;C	PO:0000230;inflorescence meristem;S|PO:0008019;leaf lamina base;S|PO:0020100;hypocotyl;S|PO:0020030;cotyledon;S|PO:0009052;pedicel;S|PO:0000013;cauline leaf;S|PO:0009009;embryo;S|PO:0009046;flower;S|PO:0000037;shoot apex;S|PO:0020091;male gametophyte;S|PO:0009006;shoot;S|PO:0020038;petiole;S|PO:0009029;stamen;S|PO:0009032;petal;S|PO:0009031;sepal;S|PO:0009010;seed;S|PO:0020137;leaf apex;S|PO:0009…	0
VIT_00s0218g00190	3.16682	0.34193	0.408248	0.463628	3.76257	3.93077	3.2074	UDP-rhamnose:rhamnosyltransferase	SECONDARY METABOLISM	vv10942Anthocyanin_biosynthesis	GO:0016758;transferase activity, transferring hexosyl groups;F|GO:0008152;metabolic process;P|GO:0047213;anthocyanidin 3-O-glucosyltransferase activity;F|GO:0016740;transferase activity;F|GO:0016757;transferase activity, transferring glycosyl groups;F	0	0	IPR002213
VIT_07s0031g00520	3.16558	0.115409	0.0678814	0.202361	1.07226	1.14378	1.24439	Unknown protein	UNKNOWN		0	PO:0000230;inflorescence meristem;S|PO:0008019;leaf lamina base;S|PO:0020100;hypocotyl;S|PO:0020030;cotyledon;S|PO:0009052;pedicel;S|PO:0000013;cauline leaf;S|PO:0009009;embryo;S|PO:0009046;flower;S|PO:0000037;shoot apex;S|PO:0020091;male gametophyte;S|PO:0009006;shoot;S|PO:0020038;petiole;S|PO:0009029;stamen;S|PO:0009032;petal;S|PO:0009031;sepal;S|PO:0009010;seed;S|PO:0020137;leaf apex;S|PO:0009…	0	IPR010847
VIT_19s0015g00010	3.15666	0.163104	0.0785074	0.0650105	0.908333	0.873404	0.952603	ABC transporter C member 9	TRANSPORT	vv52010ABC_transporters	GO:0005886;plasma membrane;C|GO:0016021;integral to membrane;C|GO:0042626;ATPase activity, coupled to transmembrane movement of substances;F|GO:0032440;2-alkenal reductase activity;F|GO:0016020;membrane;C|GO:0048046;apoplast;C|GO:0016787;hydrolase activity;F|GO:0055114;oxidation reduction;P|GO:0005774;vacuolar membrane;C|GO:0008559;xenobiotic-transporting ATPase activity;F|GO:0006810;transport;P|…	PO:0005052;callus;S|PO:0000230;inflorescence meristem;S|PO:0008019;leaf lamina base;S|PO:0000084;sperm cell;S|PO:0020100;hypocotyl;S|PO:0020030;cotyledon;S|PO:0000005;cultured cell;S|PO:0009052;pedicel;S|PO:0000013;cauline leaf;S|PO:0009009;embryo;S|PO:0000037;shoot apex;S|PO:0009046;flower;S|PO:0020091;male gametophyte;S|PO:0009006;shoot;S|PO:0020038;petiole;S|PO:0009029;stamen;S|PO:0009032;peta…	PF00664;ABC transporter transmembrane region|PF00005;ABC transporter	IPR003593; IPR011527; IPR001140; IPR003439
VIT_15s0048g01250	3.15593	0	0.0773395	0	0.245804	0.200484	0.243047	MADS-box protein AGL20	DEVELOPMENT	vv30009Flower_development vv60042MADS	GO:0006350;transcription;P|GO:0003677;DNA binding;F|GO:0045449;regulation of transcription;P|GO:0043565;sequence-specific DNA binding;F|GO:0003700;transcription factor activity;F|GO:0006355;regulation of transcription, DNA-dependent;P|GO:0005634;nucleus;C	PO:0000230;inflorescence meristem;S|PO:0009013;meristem;S|PO:0008019;leaf lamina base;S|PO:0020100;hypocotyl;S|PO:0020030;cotyledon;S|PO:0020149;quiescent center;S|PO:0009052;pedicel;S|PO:0000013;cauline leaf;S|PO:0009009;embryo;S|PO:0009046;flower;S|PO:0000037;shoot apex;S|PO:0020091;male gametophyte;S|PO:0009006;shoot;S|PO:0020038;petiole;S|PO:0009029;stamen;S|PO:0009032;petal;S|PO:0006036;root…	PF01486;K-box region	IPR002487; IPR002100
VIT_07s0005g01890	3.14247	0	0.0809791	0.0402344	0.448515	0.367358	0.254485	Patatin	ENERGY METABOLISM		GO:0006629;lipid metabolic process;P|GO:0047714;galactolipase activity;F|GO:0004623;phospholipase A2 activity;F|GO:0008152;metabolic process;P|GO:0016787;hydrolase activity;F|GO:0016042;lipid catabolic process;P	PO:0009032;petal;S|PO:0020038;petiole;S|PO:0009029;stamen;S|PO:0020137;leaf apex;S|PO:0009031;sepal;S|PO:0020030;cotyledon;S|PO:0009052;pedicel;S|PO:0009047;stem;S|PO:0000013;cauline leaf;S|PO:0009046;flower;S|PO:0009009;embryo;S|PO:0009005;root;S|PO:0008034;leaf whorl;S|PO:0009025;leaf;S|PO:0020091;male gametophyte;S|PO:0007115;LP.04 four leaves visible;G|PO:0001185;C globular stage;G|PO:0007095…	PF01734;Patatin-like phospholipase	IPR002641
VIT_03s0038g01750	3.14021	0.0453679	0.19421	0.192986	1.31635	1.353	1.14436	Disease resistance RPP8 2	RESPONSE TO STRESS		GO:0005515;protein binding;F|GO:0006952;defense response;P|GO:0000166;nucleotide binding;F|GO:0006915;apoptosis;P|GO:0004721;phosphoprotein phosphatase activity;F|GO:0005524;ATP binding;F|GO:0016787;hydrolase activity;F	PO:0000230;inflorescence meristem;S|PO:0020038;petiole;S|PO:0009029;stamen;S|PO:0009032;petal;S|PO:0008019;leaf lamina base;S|PO:0009010;seed;S|PO:0009031;sepal;S|PO:0020030;cotyledon;S|PO:0000005;cultured cell;S|PO:0009047;stem;S|PO:0009052;pedicel;S|PO:0009009;embryo;S|PO:0009046;flower;S|PO:0008034;leaf whorl;S|PO:0009025;leaf;S|PO:0007103;LP.10 ten leaves visible;G|PO:0007115;LP.04 four leave…	0	IPR001611
VIT_01s0011g01310	3.12409	0.0341338	0	0	0.130019	0.08066	0.0869193	Polygalacturonase QRT3	CELLULAR PROCESSES, SIGNALLING & HOMEOSTASIS	vv40006Cell_wall	0	PO:0000230;inflorescence meristem;S|PO:0020038;petiole;S|PO:0009029;stamen;S|PO:0009032;petal;S|PO:0020100;hypocotyl;S|PO:0000084;sperm cell;S|PO:0009010;seed;S|PO:0009031;sepal;S|PO:0009066;anther;S|PO:0020048;microspore;S|PO:0009009;embryo;S|PO:0009046;flower;S|PO:0009005;root;S|PO:0008034;leaf whorl;S|PO:0009025;leaf;S|PO:0007115;LP.04 four leaves visible;G|PO:0007098;LP.02 two leaves visible;…	0
VIT_16s0039g00820	3.12228	0.0472022	0.0640344	0.0318154	0.344345	0.414984	0.486317	CYP89A5	CELLULAR PROCESSES, SIGNALLING & HOMEOSTASIS		GO:0016491;oxidoreductase activity;F|GO:0009055;electron carrier activity;F|GO:0055114;oxidation reduction;P|GO:0004497;monooxygenase activity;F|GO:0070330;aromatase activity;F|GO:0046872;metal ion binding;F|GO:0020037;heme binding;F|GO:0005506;iron ion binding;F	PO:0005052;callus;S|PO:0000230;inflorescence meristem;S|PO:0008019;leaf lamina base;S|PO:0020100;hypocotyl;S|PO:0020030;cotyledon;S|PO:0009052;pedicel;S|PO:0000013;cauline leaf;S|PO:0009046;flower;S|PO:0009009;embryo;S|PO:0020091;male gametophyte;S|PO:0009006;shoot;S|PO:0020038;petiole;S|PO:0009029;stamen;S|PO:0009032;petal;S|PO:0009010;seed;S|PO:0020137;leaf apex;S|PO:0009031;sepal;S|PO:0009030;…	PF00067;Cytochrome P450	IPR001128; IPR002401
VIT_02s0025g01390	3.11744	0.0276978	0	0	0.0795714	0.0773982	0.0834044	Protein phosphatase 2C DBP	TRANSCRIPTION FACTORS	vv60024DBP	GO:0003824;catalytic activity;F|GO:0030145;manganese ion binding;F|GO:0006470;protein amino acid dephosphorylation;P|GO:0008287;protein serine/threonine phosphatase complex;C|GO:0000287;magnesium ion binding;F|GO:0004721;phosphoprotein phosphatase activity;F|GO:0046872;metal ion binding;F|GO:0016787;hydrolase activity;F|GO:0004722;protein serine/threonine phosphatase activity;F	PO:0000230;inflorescence meristem;S|PO:0008019;leaf lamina base;S|PO:0020100;hypocotyl;S|PO:0000084;sperm cell;S|PO:0020030;cotyledon;S|PO:0009052;pedicel;S|PO:0006085;root meristem;S|PO:0000013;cauline leaf;S|PO:0000037;shoot apex;S|PO:0009009;embryo;S|PO:0009046;flower;S|PO:0009006;shoot;S|PO:0020091;male gametophyte;S|PO:0020038;petiole;S|PO:0009029;stamen;S|PO:0009032;petal;S|PO:0006345;polle…	PF00481;Protein phosphatase 2C	IPR015655; IPR001932; IPR014045
VIT_14s0081g00020	3.10493	0.378785	0.470437	0.116868	2.79596	2.74386	2.77199	Pathogenesis-related protein-4 (Chitinase )	RESPONSE TO STRESS	vv10530Aminosugars_metabolism	GO:0050832;defense response to fungus;P|GO:0042742;defense response to bacterium;P|GO:0006952;defense response;P|GO:0009607;response to biotic stimulus;P|GO:0006032;chitin catabolic process;P|GO:0004568;chitinase activity;F|GO:0016998;cell wall macromolecule catabolic process;P	0	PF00967;Barwin family	IPR001153; IPR014733; IPR000726
VIT_15s0046g03600	3.10478	0.704311	0.43499	0.555748	4.78219	5.27559	4.52411	(+)-neomenthol dehydrogenase	SECONDARY METABOLISM	vv10902Monoterpenoid_biosynthesis	GO:0005886;plasma membrane;C|GO:0047501;(+)-neomenthol dehydrogenase activity;F|GO:0008152;metabolic process;P|GO:0016491;oxidoreductase activity;F|GO:0047504;(-)-menthol dehydrogenase activity;F|GO:0003824;catalytic activity;F|GO:0004090;carbonyl reductase (NADPH) activity;F|GO:0050221;prostaglandin-E2 9-reductase activity;F|GO:0006952;defense response;P|GO:0055114;oxidation reduction;P|GO:00054…	PO:0000230;inflorescence meristem;S|PO:0008019;leaf lamina base;S|PO:0020100;hypocotyl;S|PO:0020030;cotyledon;S|PO:0000005;cultured cell;S|PO:0009052;pedicel;S|PO:0000013;cauline leaf;S|PO:0009009;embryo;S|PO:0009046;flower;S|PO:0000037;shoot apex;S|PO:0020091;male gametophyte;S|PO:0009006;shoot;S|PO:0020038;petiole;S|PO:0009029;stamen;S|PO:0009032;petal;S|PO:0009031;sepal;S|PO:0009010;seed;S|PO:…	PF00106;short chain dehydrogenase	IPR002198; IPR002347; IPR016040
VIT_03s0038g04640	3.10254	0.740999	0.85077	1.18357	9.87175	6.83679	7.12968	CC-NBS-LRR class	RESPONSE TO STRESS		0	0	0
VIT_02s0025g00980	3.09226	0.0179211	0.0281597	0.0186548	0.212019	0.158161	0.181906	ABC transporter C member 15	TRANSPORT	vv52010ABC_transporters	GO:0016021;integral to membrane;C|GO:0042626;ATPase activity, coupled to transmembrane movement of substances;F|GO:0006810;transport;P|GO:0032440;2-alkenal reductase activity;F|GO:0005524;ATP binding;F|GO:0016491;oxidoreductase activity;F|GO:0016887;ATPase activity;F|GO:0055114;oxidation reduction;P|GO:0000166;nucleotide binding;F|GO:0017111;nucleoside-triphosphatase activity;F	PO:0005052;callus;S|PO:0000230;inflorescence meristem;S|PO:0008019;leaf lamina base;S|PO:0020100;hypocotyl;S|PO:0020030;cotyledon;S|PO:0000005;cultured cell;S|PO:0009052;pedicel;S|PO:0000013;cauline leaf;S|PO:0009009;embryo;S|PO:0000037;shoot apex;S|PO:0009046;flower;S|PO:0020091;male gametophyte;S|PO:0009006;shoot;S|PO:0020038;petiole;S|PO:0009029;stamen;S|PO:0009032;petal;S|PO:0006345;pollen tu…	PF00664;ABC transporter transmembrane region|PF00005;ABC transporter	IPR003593; IPR011527; IPR001140; IPR003439
VIT_16s0050g01680	3.08614	6.08639	6.26129	6.86919	59.6261	50.4518	53.1158	UDP-glucose: anthocyanidin 5,3-O-glucosyltransferase	SECONDARY METABOLISM	vv10942Anthocyanin_biosynthesis	GO:0050505;hydroquinone glucosyltransferase activity;F|GO:0016758;transferase activity, transferring hexosyl groups;F|GO:0008152;metabolic process;P|GO:0016740;transferase activity;F|GO:0016757;transferase activity, transferring glycosyl groups;F	PO:0000230;inflorescence meristem;S|PO:0008019;leaf lamina base;S|PO:0020100;hypocotyl;S|PO:0020030;cotyledon;S|PO:0009052;pedicel;S|PO:0000013;cauline leaf;S|PO:0009009;embryo;S|PO:0000037;shoot apex;S|PO:0009046;flower;S|PO:0020091;male gametophyte;S|PO:0009006;shoot;S|PO:0009032;petal;S|PO:0009029;stamen;S|PO:0020038;petiole;S|PO:0006345;pollen tube;S|PO:0009031;sepal;S|PO:0020137;leaf apex;S|…	PF00201;UDP-glucoronosyl and UDP-glucosyl transferase	IPR002213
VIT_18s0117g00140	3.07954	0.927192	0.924614	1.21604	8.16835	9.00577	8.75981	FAR1-related sequence 12	TRANSCRIPTION FACTORS	vv60071Orphans_far-red	0	0	PF03101;FAR1 DNA-binding domain	IPR004330
VIT_11s0016g00860	3.07372	0.0443694	0	0	0.083276	0.144404	0.145885	Strictosidine synthase; Quinoprotein amine dehydrogenase, beta chain	SECONDARY METABOLISM	vv10900Terpenoid_biosynthesis vv10902Monoterpenoid_biosynthesis	GO:0016829;lyase activity;F|GO:0009058;biosynthetic process;P|GO:0016844;strictosidine synthase activity;F	PO:0005052;callus;S|PO:0000230;inflorescence meristem;S|PO:0008019;leaf lamina base;S|PO:0000084;sperm cell;S|PO:0020100;hypocotyl;S|PO:0020030;cotyledon;S|PO:0009052;pedicel;S|PO:0000013;cauline leaf;S|PO:0009009;embryo;S|PO:0009046;flower;S|PO:0000037;shoot apex;S|PO:0020091;male gametophyte;S|PO:0009006;shoot;S|PO:0020038;petiole;S|PO:0009029;stamen;S|PO:0009032;petal;S|PO:0009031;sepal;S|PO:0…	PF08450;SMP-30/Gluconolaconase/LRE-like region|PF03088;Strictosidine synthase	IPR011042; IPR004141
VIT_02s0025g04650	3.0703	0.0394906	0.157057	0.260112	1.148	1.28925	1.39844	MADS-box agamous-like 19	TRANSCRIPTION FACTORS	vv60042MADS	GO:0006350;transcription;P|GO:0003677;DNA binding;F|GO:0045449;regulation of transcription;P|GO:0043565;sequence-specific DNA binding;F|GO:0003700;transcription factor activity;F|GO:0006355;regulation of transcription, DNA-dependent;P|GO:0005634;nucleus;C	PO:0000230;inflorescence meristem;S|PO:0009013;meristem;S|PO:0008019;leaf lamina base;S|PO:0020100;hypocotyl;S|PO:0020030;cotyledon;S|PO:0020149;quiescent center;S|PO:0009052;pedicel;S|PO:0000013;cauline leaf;S|PO:0009009;embryo;S|PO:0009046;flower;S|PO:0000037;shoot apex;S|PO:0020091;male gametophyte;S|PO:0009006;shoot;S|PO:0020038;petiole;S|PO:0009029;stamen;S|PO:0009032;petal;S|PO:0006036;root…	PF00319;SRF-type transcription factor (DNA-binding and dimerisation domain)|PF01486;K-box region	IPR002487; IPR002100
VIT_00s0425g00030	3.06746	0.0309295	0.0319584	0	0.143894	0.165689	0.217603	Receptor serine/threonine kinase	CELLULAR PROCESSES, SIGNALLING & HOMEOSTASIS		GO:0004672;protein kinase activity;F|GO:0004674;protein serine/threonine kinase activity;F|GO:0004715;non-membrane spanning protein tyrosine kinase activity;F|GO:0004713;protein tyrosine kinase activity;F|GO:0005524;ATP binding;F|GO:0004872;receptor activity;F|GO:0016301;kinase activity;F|GO:0006468;protein amino acid phosphorylation;P|GO:0000166;nucleotide binding;F|GO:0016740;transferase activi…	PO:0000230;inflorescence meristem;S|PO:0020038;petiole;S|PO:0009029;stamen;S|PO:0008019;leaf lamina base;S|PO:0009031;sepal;S|PO:0020100;hypocotyl;S|PO:0020137;leaf apex;S|PO:0020030;cotyledon;S|PO:0009047;stem;S|PO:0000013;cauline leaf;S|PO:0009046;flower;S|PO:0009005;root;S|PO:0008034;leaf whorl;S|PO:0009025;leaf;S|PO:0007115;LP.04 four leaves visible;G|PO:0007098;LP.02 two leaves visible;G|PO:…	PF00069;Protein kinase domain|PF07714;Protein tyrosine kinase
VIT_08s0007g04580	3.06307	0.0558447	0.0361924	0.107893	0.680033	0.422191	0.568692	UGT73C2 (UDP-glucosyl transferase 73C2)	CARBOHYDRATE METABOLISM		GO:0016758;transferase activity, transferring hexosyl groups;F|GO:0008152;metabolic process;P|GO:0047213;anthocyanidin 3-O-glucosyltransferase activity;F|GO:0016740;transferase activity;F|GO:0016757;transferase activity, transferring glycosyl groups;F	PO:0009029;stamen;S|PO:0009046;flower;S|PO:0009025;leaf;S|PO:0007616;4 anthesis;G|PO:0007611;petal differentiation and expansion stage;G	0	IPR002213
VIT_06s0009g03000	3.04832	1.29917	1.15346	1.63742	12.9645	12.0671	8.80326	Flavonoid 3',5'-hydroxylase	SECONDARY METABOLISM	vv10941Flavonoid_biosynthesis	GO:0009055;electron carrier activity;F|GO:0004497;monooxygenase activity;F|GO:0020037;heme binding;F|GO:0005506;iron ion binding;F	PO:0008019;leaf lamina base;S|PO:0020030;cotyledon;S|PO:0000013;cauline leaf;S|PO:0000037;shoot apex;S|PO:0009009;embryo;S|PO:0009046;flower;S|PO:0020091;male gametophyte;S|PO:0009006;shoot;S|PO:0009032;petal;S|PO:0009029;stamen;S|PO:0020038;petiole;S|PO:0009031;sepal;S|PO:0020137;leaf apex;S|PO:0009030;carpel;S|PO:0009047;stem;S|PO:0008034;leaf whorl;S|PO:0009025;leaf;S|PO:0007115;LP.04 four lea…	0
VIT_07s0129g00160	3.03675	20.0347	20.2063	18.6275	163.508	160.138	159.452	Ribosomal protein L26 (RPL26A) 60S	PROTEIN METABOLISM	vv23010Ribosome	GO:0015934;large ribosomal subunit;C|GO:0005622;intracellular;C|GO:0006412;translation;P|GO:0005840;ribosome;C|GO:0003735;structural constituent of ribosome;F	PO:0005052;callus;S|PO:0000230;inflorescence meristem;S|PO:0008019;leaf lamina base;S|PO:0020100;hypocotyl;S|PO:0020030;cotyledon;S|PO:0000005;cultured cell;S|PO:0009052;pedicel;S|PO:0000013;cauline leaf;S|PO:0009009;embryo;S|PO:0000037;shoot apex;S|PO:0009046;flower;S|PO:0020091;male gametophyte;S|PO:0009006;shoot;S|PO:0020038;petiole;S|PO:0009029;stamen;S|PO:0009032;petal;S|PO:0000293;guard cel…	PF00467;KOW motif	IPR005824; IPR005825; IPR005756
VIT_14s0030g01090	3.03551	0.116545	0.133566	0.265448	1.23327	1.38495	1.60902	Quinone oxidoreductase	ENERGY METABOLISM	vv10190Oxidative_phosphorylation vv50134Primary_active_transporter_cat_D1	0	0	0
VIT_04s0008g05210	3.03138	7.78569	10.049	9.77981	63.4753	76.4035	85.8957	BZIP protein HY5 (HY5)	TRANSCRIPTION FACTORS	vv60012BZIP	GO:0010224;response to UV-B;P|GO:0043565;sequence-specific DNA binding;F|GO:0003700;transcription factor activity;F|GO:0006355;regulation of transcription, DNA-dependent;P|GO:0005515;protein binding;F|GO:0031539;positive regulation of anthocyanin metabolic process;P|GO:0010114;response to red light;P|GO:0006350;transcription;P|GO:0003677;DNA binding;F|GO:0009740;gibberellic acid mediated signalin…	PO:0000230;inflorescence meristem;S|PO:0008019;leaf lamina base;S|PO:0020100;hypocotyl;S|PO:0020030;cotyledon;S|PO:0000005;cultured cell;S|PO:0009052;pedicel;S|PO:0000013;cauline leaf;S|PO:0009046;flower;S|PO:0000037;shoot apex;S|PO:0009009;embryo;S|PO:0020091;male gametophyte;S|PO:0009006;shoot;S|PO:0020038;petiole;S|PO:0009029;stamen;S|PO:0009032;petal;S|PO:0009010;seed;S|PO:0020137;leaf apex;S…	PF00170;bZIP transcription factor|PF07716;Basic region leucine zipper	IPR011616; IPR004827
VIT_00s0438g00020	3.03056	0.134195	0.165997	0.164951	1.22857	1.3985	1.17374	ATPase subunit 9	ENERGY METABOLISM	vv10190Oxidative_phosphorylation vv50131Primary_active_transporter_cat_A2_to_A4	GO:0016021;integral to membrane;C|GO:0033177;proton-transporting two-sector ATPase complex, proton-transporting domain;C|GO:0045263;proton-transporting ATP synthase complex, coupling factor F(o);C|GO:0015986;ATP synthesis coupled proton transport;P|GO:0008289;lipid binding;F|GO:0006810;transport;P|GO:0046961;proton-transporting ATPase activity, rotational mechanism;F|GO:0016020;membrane;C|GO:0015…	0	PF00137;ATP synthase subunit C	IPR002379; IPR000454
VIT_06s0004g00960	3.02651	3.35238	2.4895	2.03981	24.0234	20.5491	19.6503	Unknown	UNKNOWN		0	PO:0000230;inflorescence meristem;S|PO:0008019;leaf lamina base;S|PO:0020100;hypocotyl;S|PO:0020030;cotyledon;S|PO:0000013;cauline leaf;S|PO:0009046;flower;S|PO:0000037;shoot apex;S|PO:0009006;shoot;S|PO:0020091;male gametophyte;S|PO:0020038;petiole;S|PO:0009029;stamen;S|PO:0009032;petal;S|PO:0009010;seed;S|PO:0020137;leaf apex;S|PO:0009031;sepal;S|PO:0009030;carpel;S|PO:0009047;stem;S|PO:0009005…	PF04819;Family of unknown function (DUF716)
VIT_06s0004g02300	3.02464	0.055989	0.0373853	0	0.209921	0.314966	0.234974	Calcium-dependent protein kinase 19	RESPONSE TO STRESS	vv34626Plant-pathogen_interaction	GO:0004674;protein serine/threonine kinase activity;F|GO:0005886;plasma membrane;C|GO:0004672;protein kinase activity;F|GO:0031225;anchored to membrane;C|GO:0005509;calcium ion binding;F|GO:0004713;protein tyrosine kinase activity;F|GO:0016020;membrane;C|GO:0005622;intracellular;C|GO:0003735;structural constituent of ribosome;F|GO:0006468;protein amino acid phosphorylation;P|GO:0016301;kinase act…	PO:0000230;inflorescence meristem;S|PO:0008019;leaf lamina base;S|PO:0000084;sperm cell;S|PO:0020100;hypocotyl;S|PO:0020030;cotyledon;S|PO:0000005;cultured cell;S|PO:0009052;pedicel;S|PO:0000013;cauline leaf;S|PO:0000037;shoot apex;S|PO:0009046;flower;S|PO:0009009;embryo;S|PO:0009006;shoot;S|PO:0020091;male gametophyte;S|PO:0020038;petiole;S|PO:0009032;petal;S|PO:0009029;stamen;S|PO:0006345;polle…	PF00069;Protein kinase domain|PF07714;Protein tyrosine kinase|PF00036;EF hand	IPR011992; IPR002048; IPR000719; IPR000307; IPR017442; IPR002290
VIT_04s0008g04180	3.02321	0	0.0335618	0.0333503	0.23352	0.152251	0.158207	Arsenite transport protein (ArsB)	TRANSPORT	vv50124Porters_cat_30_to_64	GO:0016021;integral to membrane;C|GO:0015746;citrate transport;P|GO:0015137;citrate transmembrane transporter activity;F	PO:0000230;inflorescence meristem;S|PO:0008019;leaf lamina base;S|PO:0020100;hypocotyl;S|PO:0000084;sperm cell;S|PO:0020030;cotyledon;S|PO:0009052;pedicel;S|PO:0000013;cauline leaf;S|PO:0009009;embryo;S|PO:0000037;shoot apex;S|PO:0009046;flower;S|PO:0020091;male gametophyte;S|PO:0009006;shoot;S|PO:0020038;petiole;S|PO:0009029;stamen;S|PO:0009032;petal;S|PO:0020137;leaf apex;S|PO:0009010;seed;S|PO…	PF03600;Citrate transporter	IPR004680
VIT_19s0015g02130	3.02264	0.465723	0.516189	0.064117	3.39914	2.63438	2.46706	Ankyrin repeat	GENE FAMILIES WITH DIVERSE FUNCTIONS		0	0	0
VIT_00s0437g00070	3.02099	0	0.0611453	0	0.154083	0.198131	0.144116	Receptor kinase RK20-1	CELLULAR PROCESSES, SIGNALLING & HOMEOSTASIS		GO:0050254;rhodopsin kinase activity;F|GO:0004672;protein kinase activity;F|GO:0004674;protein serine/threonine kinase activity;F|GO:0004715;non-membrane spanning protein tyrosine kinase activity;F|GO:0004709;MAP kinase kinase kinase activity;F|GO:0004713;protein tyrosine kinase activity;F|GO:0005524;ATP binding;F|GO:0016301;kinase activity;F|GO:0006468;protein amino acid phosphorylation;P|GO:000…	PO:0000230;inflorescence meristem;S|PO:0008019;leaf lamina base;S|PO:0020100;hypocotyl;S|PO:0020030;cotyledon;S|PO:0009052;pedicel;S|PO:0000013;cauline leaf;S|PO:0009009;embryo;S|PO:0000037;shoot apex;S|PO:0009046;flower;S|PO:0020091;male gametophyte;S|PO:0009006;shoot;S|PO:0020038;petiole;S|PO:0009029;stamen;S|PO:0009032;petal;S|PO:0009031;sepal;S|PO:0009010;seed;S|PO:0020137;leaf apex;S|PO:0009…	PF01657;Domain of unknown function DUF26|PF00069;Protein kinase domain|PF07714;Protein tyrosine kinase	IPR002902; IPR000719; IPR017441; IPR017442; IPR008271
VIT_00s0225g00160	3.01896	0.0605751	0.195505	0.129515	1.27484	0.929133	0.921591	Unknown protein	UNKNOWN		0	0	0
VIT_01s0011g03540	3.00764	0.389814	0.922235	0.610949	4.87914	5.49855	5.08798	Lateral organ boundaries protein 41	TRANSCRIPTION FACTORS	vv60007AS2	0	PO:0000230;inflorescence meristem;S|PO:0008019;leaf lamina base;S|PO:0020100;hypocotyl;S|PO:0000084;sperm cell;S|PO:0020030;cotyledon;S|PO:0009052;pedicel;S|PO:0000013;cauline leaf;S|PO:0000037;shoot apex;S|PO:0009009;embryo;S|PO:0009046;flower;S|PO:0009006;shoot;S|PO:0020091;male gametophyte;S|PO:0009029;stamen;S|PO:0020038;petiole;S|PO:0009032;petal;S|PO:0009010;seed;S|PO:0020137;leaf apex;S|PO…	PF03195;Protein of unknown function DUF260	IPR004883
VIT_15s0021g01040	3.00661	0.221592	0.224258	0.19101	1.82881	1.57791	1.71154	CYP72A1	SECONDARY METABOLISM	vv10902Monoterpenoid_biosynthesis	GO:0016491;oxidoreductase activity;F|GO:0050616;secologanin synthase activity;F|GO:0009055;electron carrier activity;F|GO:0055114;oxidation reduction;P|GO:0004497;monooxygenase activity;F|GO:0046872;metal ion binding;F|GO:0020037;heme binding;F|GO:0005506;iron ion binding;F	PO:0000230;inflorescence meristem;S|PO:0000003;whole plant;S|PO:0020100;hypocotyl;S|PO:0009052;pedicel;S|PO:0009009;embryo;S|PO:0000037;shoot apex;S|PO:0009046;flower;S|PO:0020091;male gametophyte;S|PO:0009001;fruit;S|PO:0009032;petal;S|PO:0009029;stamen;S|PO:0006345;pollen tube;S|PO:0020137;leaf apex;S|PO:0009031;sepal;S|PO:0009010;seed;S|PO:0009047;stem;S|PO:0009005;root;S|PO:0008034;leaf whorl…	PF00067;Cytochrome P450	IPR001128; IPR002401
VIT_18s0075g00420	2.99367	0.0445893	0	0	0.125484	0.0978557	0.131812	Myosin-like protein XIF	CELLULAR PROCESSES, SIGNALLING & HOMEOSTASIS	vv44810Regulation_of_actin_cytoskeleton	GO:0003774;motor activity;F|GO:0016459;myosin complex;C|GO:0005524;ATP binding;F	0	0
VIT_05s0049g01100	2.9785	0.90937	1.10403	1.09707	7.04402	9.04573	8.42597	Glutathione S-transferase 25 GSTU7	RESPONSE TO STRESS	vv10480Glutathione_metabolism	GO:0016740;transferase activity;F|GO:0004364;glutathione transferase activity;F	PO:0000230;inflorescence meristem;S|PO:0008019;leaf lamina base;S|PO:0020100;hypocotyl;S|PO:0020030;cotyledon;S|PO:0000005;cultured cell;S|PO:0009052;pedicel;S|PO:0000013;cauline leaf;S|PO:0009009;embryo;S|PO:0009046;flower;S|PO:0000037;shoot apex;S|PO:0020091;male gametophyte;S|PO:0009006;shoot;S|PO:0020038;petiole;S|PO:0009029;stamen;S|PO:0009032;petal;S|PO:0009031;sepal;S|PO:0009010;seed;S|PO:…	PF02798;Glutathione S-transferase, N-terminal domain	IPR010987; IPR004045; IPR012335
VIT_00s0414g00040	2.97467	0.179843	0.255606	0	1.24729	1.29207	0.883596	Cellulose synthase CSLE1	CELLULAR PROCESSES, SIGNALLING & HOMEOSTASIS	vv40006Cell_wall	GO:0016021;integral to membrane;C|GO:0016020;membrane;C|GO:0016760;cellulose synthase (UDP-forming) activity;F|GO:0030244;cellulose biosynthetic process;P|GO:0007047;cell wall organization;P|GO:0005794;Golgi apparatus;C|GO:0016757;transferase activity, transferring glycosyl groups;F|GO:0016740;transferase activity;F	PO:0005052;callus;S|PO:0000230;inflorescence meristem;S|PO:0008019;leaf lamina base;S|PO:0020100;hypocotyl;S|PO:0000084;sperm cell;S|PO:0020030;cotyledon;S|PO:0009052;pedicel;S|PO:0000013;cauline leaf;S|PO:0009009;embryo;S|PO:0000037;shoot apex;S|PO:0009046;flower;S|PO:0020091;male gametophyte;S|PO:0009006;shoot;S|PO:0009032;petal;S|PO:0020038;petiole;S|PO:0009029;stamen;S|PO:0020137;leaf apex;S|…	0	IPR005150
VIT_14s0081g00780	2.97068	0.30195	0.237336	0.393067	2.62052	2.45069	2.23755	R protein disease resistance protein	RESPONSE TO STRESS	vv34627R_proteins_from_Plant-pathogen_interaction	GO:0006915;apoptosis;P|GO:0004721;phosphoprotein phosphatase activity;F|GO:0016787;hydrolase activity;F|GO:0005524;ATP binding;F|GO:0005515;protein binding;F|GO:0006952;defense response;P|GO:0000166;nucleotide binding;F|GO:0017111;nucleoside-triphosphatase activity;F	PO:0000005;cultured cell;S	PF00931;NB-ARC domain	IPR000767; IPR001611; IPR002182
VIT_00s0125g00080	2.96658	0.0608599	0.0622155	0.123647	0.752704	0.524156	0.651728	No hit	UNKNOWN		0	0	0
VIT_04s0044g00430	2.96014	0.1352	0	0.162714	0.632132	0.742826	0.943412	Nodulin MtN21 family	TRANSPORT	vv50122Porters_cat_7_to_17	GO:0016020;membrane;C	PO:0000230;inflorescence meristem;S|PO:0008019;leaf lamina base;S|PO:0020100;hypocotyl;S|PO:0000084;sperm cell;S|PO:0020030;cotyledon;S|PO:0009052;pedicel;S|PO:0000013;cauline leaf;S|PO:0000037;shoot apex;S|PO:0009009;embryo;S|PO:0009046;flower;S|PO:0009006;shoot;S|PO:0020091;male gametophyte;S|PO:0020038;petiole;S|PO:0009032;petal;S|PO:0009029;stamen;S|PO:0009031;sepal;S|PO:0020137;leaf apex;S|P…	0	IPR000620
VIT_18s0001g10640	2.95351	1.65054	1.642	1.4141	10.7756	12.8404	12.843	No hit	UNKNOWN		GO:0005509;calcium ion binding;F	0	0
VIT_16s0022g01510	2.94342	0.0312501	0	0	0.102711	0.0761389	0.0615355	flavonoid 3',5'-hydroxylase -like protein	SECONDARY METABOLISM	vv10941Flavonoid_biosynthesis	GO:0016491;oxidoreductase activity;F|GO:0009055;electron carrier activity;F|GO:0055114;oxidation reduction;P|GO:0004497;monooxygenase activity;F|GO:0046872;metal ion binding;F|GO:0020037;heme binding;F|GO:0033772;flavonoid 3',5'-hydroxylase activity;F|GO:0005506;iron ion binding;F	PO:0000230;inflorescence meristem;S|PO:0008019;leaf lamina base;S|PO:0020100;hypocotyl;S|PO:0020030;cotyledon;S|PO:0000005;cultured cell;S|PO:0009052;pedicel;S|PO:0000013;cauline leaf;S|PO:0009009;embryo;S|PO:0009046;flower;S|PO:0000037;shoot apex;S|PO:0020091;male gametophyte;S|PO:0009006;shoot;S|PO:0020038;petiole;S|PO:0009029;stamen;S|PO:0009032;petal;S|PO:0009031;sepal;S|PO:0009010;seed;S|PO:…	PF00067;Cytochrome P450	IPR001128; IPR002401
VIT_14s0060g01820	2.94005	0.407076	0.47292	0.84589	5.32116	3.86168	4.06227	Unknown	UNKNOWN		GO:0005886;plasma membrane;C|GO:0005773;vacuole;C	PO:0000230;inflorescence meristem;S|PO:0008019;leaf lamina base;S|PO:0020100;hypocotyl;S|PO:0000084;sperm cell;S|PO:0020030;cotyledon;S|PO:0000005;cultured cell;S|PO:0009052;pedicel;S|PO:0000013;cauline leaf;S|PO:0009009;embryo;S|PO:0000037;shoot apex;S|PO:0009046;flower;S|PO:0020091;male gametophyte;S|PO:0009006;shoot;S|PO:0009032;petal;S|PO:0009029;stamen;S|PO:0020038;petiole;S|PO:0006345;polle…	PF04398;Protein of unknown function, DUF538
VIT_18s0041g00580	2.9373	0.145152	0.222618	0.126408	1.3502	1.31905	1.11603	Proton-dependent oligopeptide transport (POT) family protein	TRANSPORT	vv50122Porters_cat_7_to_17	GO:0016021;integral to membrane;C|GO:0006810;transport;P|GO:0005215;transporter activity;F|GO:0016020;membrane;C|GO:0006857;oligopeptide transport;P	PO:0000230;inflorescence meristem;S|PO:0008019;leaf lamina base;S|PO:0020100;hypocotyl;S|PO:0020030;cotyledon;S|PO:0009052;pedicel;S|PO:0000013;cauline leaf;S|PO:0009009;embryo;S|PO:0009046;flower;S|PO:0000037;shoot apex;S|PO:0020091;male gametophyte;S|PO:0009006;shoot;S|PO:0020038;petiole;S|PO:0009029;stamen;S|PO:0009032;petal;S|PO:0009031;sepal;S|PO:0009010;seed;S|PO:0020137;leaf apex;S|PO:0009…	PF07690;Major Facilitator Superfamily|PF00854;POT family	IPR000109
VIT_10s0042g01240	2.93465	0.910733	0.903663	1.2245	7.50125	8.17756	7.55573	Transducin protein	UNKNOWN		GO:0005488;binding;F	0	0
VIT_07s0005g01310	2.92634	0.0570897	0.236935	0	0.608488	0.716564	0.910058	Threonyl-tRNA synthetase, class IIa	AMINO ACID METABOLISM	vv10260Glycine_serine_and_threonine_metabolism vv20970Aminoacyl-tRNA_biosynthesis	0	PO:0000230;inflorescence meristem;S|PO:0008019;leaf lamina base;S|PO:0020100;hypocotyl;S|PO:0020030;cotyledon;S|PO:0009052;pedicel;S|PO:0000013;cauline leaf;S|PO:0009009;embryo;S|PO:0000037;shoot apex;S|PO:0009046;flower;S|PO:0020091;male gametophyte;S|PO:0009006;shoot;S|PO:0020038;petiole;S|PO:0009029;stamen;S|PO:0009032;petal;S|PO:0009031;sepal;S|PO:0020137;leaf apex;S|PO:0009010;seed;S|PO:0009…	0
VIT_19s0090g01400	2.92572	0.052985	0.22354	0.111065	1.18241	0.796775	0.965932	Wax synthase isoform 1	LIPID METABOLISM	vv11000Single_reactions	GO:0016021;integral to membrane;C|GO:0008415;acyltransferase activity;F|GO:0016020;membrane;C|GO:0016740;transferase activity;F	PO:0009029;stamen;S|PO:0009010;seed;S|PO:0020100;hypocotyl;S|PO:0020137;leaf apex;S|PO:0020030;cotyledon;S|PO:0009030;carpel;S|PO:0009047;stem;S|PO:0009046;flower;S|PO:0009009;embryo;S|PO:0009005;root;S|PO:0000037;shoot apex;S|PO:0008034;leaf whorl;S|PO:0009006;shoot;S|PO:0009025;leaf;S|PO:0001081;F mature embryo stage;G|PO:0007115;LP.04 four leaves visible;G|PO:0004507;D bilateral stage;G|PO:000…	0	IPR004299; IPR017088
VIT_14s0060g02130	2.92543	0	0	0.680402	1.24227	1.77497	2.15179	No hit	UNKNOWN		0	0	0
VIT_06s0004g03960	2.9215	0.031117	0	0	0.0592757	0.077742	0.0987347	Leucine-rich repeat protein kinase	CELLULAR PROCESSES, SIGNALLING & HOMEOSTASIS		0	0	0
VIT_19s0027g01170	2.90732	0.107204	0.0637688	0.063367	0.659447	0.619895	0.478733	R protein MLA10	RESPONSE TO STRESS	vv34627R_proteins_from_Plant-pathogen_interaction	GO:0005515;protein binding;F|GO:0006952;defense response;P|GO:0000166;nucleotide binding;F|GO:0006915;apoptosis;P|GO:0004721;phosphoprotein phosphatase activity;F|GO:0005524;ATP binding;F|GO:0016787;hydrolase activity;F	PO:0000230;inflorescence meristem;S|PO:0008019;leaf lamina base;S|PO:0020100;hypocotyl;S|PO:0020030;cotyledon;S|PO:0009052;pedicel;S|PO:0000013;cauline leaf;S|PO:0009009;embryo;S|PO:0009046;flower;S|PO:0000037;shoot apex;S|PO:0020091;male gametophyte;S|PO:0009006;shoot;S|PO:0020038;petiole;S|PO:0009029;stamen;S|PO:0009032;petal;S|PO:0006345;pollen tube;S|PO:0020137;leaf apex;S|PO:0009010;seed;S|P…	PF00931;NB-ARC domain	IPR000767; IPR001611; IPR003591; IPR002182
VIT_14s0060g00350	2.90175	1.28994	1.42473	2.3099	12.2999	12.7806	12.4698	Aspartic protease	PROTEIN METABOLISM		GO:0004190;aspartic-type endopeptidase activity;F|GO:0006629;lipid metabolic process;P|GO:0006508;proteolysis;P|GO:0008233;peptidase activity;F|GO:0016787;hydrolase activity;F	PO:0000230;inflorescence meristem;S|PO:0008019;leaf lamina base;S|PO:0020100;hypocotyl;S|PO:0000084;sperm cell;S|PO:0020030;cotyledon;S|PO:0009052;pedicel;S|PO:0000013;cauline leaf;S|PO:0009009;embryo;S|PO:0000037;shoot apex;S|PO:0009046;flower;S|PO:0020091;male gametophyte;S|PO:0009006;shoot;S|PO:0020038;petiole;S|PO:0009029;stamen;S|PO:0009032;petal;S|PO:0006345;pollen tube;S|PO:0000293;guard c…	PF00026;Eukaryotic aspartyl protease|PF03489;Saposin-like type B, region 2|PF05184;Saposin-like type B, region 1	IPR001969; IPR009007; IPR001461
VIT_01s0011g02540	2.90075	0.219043	0.434029	0	1.52249	1.68767	1.66709	No hit	UNKNOWN		0	0	0
VIT_19s0014g04170	2.89766	0.141395	0.120242	0.0955876	0.87112	0.997438	0.793535	Curculin (mannose-binding) lectin	ENERGY METABOLISM		GO:0004672;protein kinase activity;F|GO:0004674;protein serine/threonine kinase activity;F|GO:0005529;sugar binding;F|GO:0004713;protein tyrosine kinase activity;F|GO:0005524;ATP binding;F|GO:0006468;protein amino acid phosphorylation;P|GO:0048544;recognition of pollen;P|GO:0000166;nucleotide binding;F	PO:0000230;inflorescence meristem;S|PO:0008019;leaf lamina base;S|PO:0020100;hypocotyl;S|PO:0000084;sperm cell;S|PO:0020030;cotyledon;S|PO:0009052;pedicel;S|PO:0000013;cauline leaf;S|PO:0009046;flower;S|PO:0000037;shoot apex;S|PO:0009009;embryo;S|PO:0009032;petal;S|PO:0009029;stamen;S|PO:0020038;petiole;S|PO:0009031;sepal;S|PO:0009010;seed;S|PO:0020137;leaf apex;S|PO:0009047;stem;S|PO:0009005;roo…	PF01453;D-mannose binding lectin|PF00954;S-locus glycoprotein family|PF08276;PAN-like domain|PF00069;Protein kinase domain|PF07714;Protein tyrosine kinase	IPR001480; IPR013227; IPR003609; IPR000719; IPR017442; IPR008271; IPR000858
VIT_16s0115g00220	2.88704	0.818866	0.409773	0.458089	3.99388	4.64729	3.83643	Myosin-like protein XIA	CELLULAR PROCESSES, SIGNALLING & HOMEOSTASIS	vv44810Regulation_of_actin_cytoskeleton	GO:0003774;motor activity;F|GO:0016459;myosin complex;C|GO:0005524;ATP binding;F	0	0
VIT_01s0127g00690	2.88186	0.307117	0.101744	0	1.07177	0.956084	0.985868	MAP4K alpha1	CELLULAR PROCESSES, SIGNALLING & HOMEOSTASIS		GO:0004672;protein kinase activity;F|GO:0004674;protein serine/threonine kinase activity;F|GO:0004709;MAP kinase kinase kinase activity;F|GO:0004713;protein tyrosine kinase activity;F|GO:0005524;ATP binding;F|GO:0016301;kinase activity;F|GO:0006468;protein amino acid phosphorylation;P|GO:0000166;nucleotide binding;F|GO:0016740;transferase activity;F	PO:0000230;inflorescence meristem;S|PO:0008019;leaf lamina base;S|PO:0000084;sperm cell;S|PO:0020100;hypocotyl;S|PO:0020030;cotyledon;S|PO:0000005;cultured cell;S|PO:0009052;pedicel;S|PO:0000013;cauline leaf;S|PO:0009009;embryo;S|PO:0009046;flower;S|PO:0000037;shoot apex;S|PO:0020091;male gametophyte;S|PO:0009006;shoot;S|PO:0009032;petal;S|PO:0020038;petiole;S|PO:0009029;stamen;S|PO:0006345;polle…	PF00069;Protein kinase domain|PF07714;Protein tyrosine kinase	IPR000719; IPR017441; IPR017442; IPR002290
VIT_04s0043g00370	2.86687	1.01561	0.609998	1.11128	6.83972	6.98395	6.14143	Ammonium transporter 1;2	TRANSPORT	vv50101Channels_and_pores	GO:0015696;ammonium transport;P|GO:0016021;integral to membrane;C|GO:0006810;transport;P|GO:0008519;ammonium transmembrane transporter activity;F|GO:0016020;membrane;C	PO:0000230;inflorescence meristem;S|PO:0008019;leaf lamina base;S|PO:0020100;hypocotyl;S|PO:0020030;cotyledon;S|PO:0000256;root hair;S|PO:0000005;cultured cell;S|PO:0009052;pedicel;S|PO:0000013;cauline leaf;S|PO:0009046;flower;S|PO:0000037;shoot apex;S|PO:0009009;embryo;S|PO:0020091;male gametophyte;S|PO:0009006;shoot;S|PO:0020038;petiole;S|PO:0009029;stamen;S|PO:0009032;petal;S|PO:0005059;root e…	PF00909;Ammonium Transporter Family	IPR001905; IPR010256
VIT_16s0098g01380	2.86433	7.3633	3.18115	3.95138	34.2294	35.9919	35.3369	Yippee	UNKNOWN		0	PO:0000230;inflorescence meristem;S|PO:0008019;leaf lamina base;S|PO:0000084;sperm cell;S|PO:0020100;hypocotyl;S|PO:0020030;cotyledon;S|PO:0009052;pedicel;S|PO:0000013;cauline leaf;S|PO:0009009;embryo;S|PO:0009046;flower;S|PO:0000037;shoot apex;S|PO:0020091;male gametophyte;S|PO:0009006;shoot;S|PO:0020038;petiole;S|PO:0009029;stamen;S|PO:0009032;petal;S|PO:0006345;pollen tube;S|PO:0009031;sepal;S…	PF03226;Yippee putative zinc-binding protein	IPR004910
VIT_12s0035g00180	2.85182	0.756409	0.736045	0.731406	6.35126	4.83819	4.86484	Leucine-rich repeat protein kinase	CELLULAR PROCESSES, SIGNALLING & HOMEOSTASIS		GO:0006468;protein amino acid phosphorylation;P|GO:0004672;protein kinase activity;F|GO:0004674;protein serine/threonine kinase activity;F|GO:0004713;protein tyrosine kinase activity;F|GO:0000166;nucleotide binding;F|GO:0005524;ATP binding;F	PO:0000230;inflorescence meristem;S|PO:0008019;leaf lamina base;S|PO:0020100;hypocotyl;S|PO:0020030;cotyledon;S|PO:0003015;primary root differentiation zone;S|PO:0009052;pedicel;S|PO:0000013;cauline leaf;S|PO:0009009;embryo;S|PO:0000037;shoot apex;S|PO:0009046;flower;S|PO:0009006;shoot;S|PO:0020091;male gametophyte;S|PO:0009029;stamen;S|PO:0020038;petiole;S|PO:0009032;petal;S|PO:0006203;pericycle…	0	IPR001611; IPR000719; IPR008266
VIT_07s0005g00830	2.84328	0.0565902	0.145566	0.0723241	0.588175	0.644629	0.73701	Subtilisin protease	PROTEIN METABOLISM		GO:0043086;negative regulation of catalytic activity;P|GO:0042802;identical protein binding;F|GO:0004252;serine-type endopeptidase activity;F|GO:0006508;proteolysis;P|GO:0008233;peptidase activity;F	PO:0000230;inflorescence meristem;S|PO:0008019;leaf lamina base;S|PO:0000084;sperm cell;S|PO:0020100;hypocotyl;S|PO:0020057;testa;S|PO:0020030;cotyledon;S|PO:0009053;peduncle;S|PO:0000005;cultured cell;S|PO:0009052;pedicel;S|PO:0000013;cauline leaf;S|PO:0009009;embryo;S|PO:0009046;flower;S|PO:0000037;shoot apex;S|PO:0009001;fruit;S|PO:0020091;male gametophyte;S|PO:0009006;shoot;S|PO:0020038;petio…	PF05922;Peptidase inhibitor I9|PF00082;Subtilase family|PF02225;PA domain	IPR003137; IPR000209; IPR015500; IPR010259
VIT_16s0039g01510	2.8363	0	0.0793387	0	0.246155	0.15425	0.16622	Calcium-dependent protein kinase-related	CELLULAR PROCESSES, SIGNALLING & HOMEOSTASIS		0	PO:0000230;inflorescence meristem;S|PO:0008019;leaf lamina base;S|PO:0020100;hypocotyl;S|PO:0000084;sperm cell;S|PO:0020030;cotyledon;S|PO:0009052;pedicel;S|PO:0000013;cauline leaf;S|PO:0009009;embryo;S|PO:0009046;flower;S|PO:0000037;shoot apex;S|PO:0020091;male gametophyte;S|PO:0009006;shoot;S|PO:0020038;petiole;S|PO:0009029;stamen;S|PO:0009032;petal;S|PO:0006345;pollen tube;S|PO:0009010;seed;S|…	0
VIT_18s0001g01380	2.82725	0	0.146202	0.0968535	0.500222	0.663237	0.561554	Oxidoreductase N-terminal domain-containing	UNKNOWN		GO:0016491;oxidoreductase activity;F|GO:0003824;catalytic activity;F|GO:0009055;electron carrier activity;F|GO:0055114;oxidation reduction;P|GO:0005488;binding;F|GO:0008152;metabolic process;P	PO:0000230;inflorescence meristem;S|PO:0008019;leaf lamina base;S|PO:0020100;hypocotyl;S|PO:0020030;cotyledon;S|PO:0009052;pedicel;S|PO:0000013;cauline leaf;S|PO:0009009;embryo;S|PO:0009046;flower;S|PO:0000037;shoot apex;S|PO:0020091;male gametophyte;S|PO:0009006;shoot;S|PO:0020038;petiole;S|PO:0009029;stamen;S|PO:0009032;petal;S|PO:0006345;pollen tube;S|PO:0009031;sepal;S|PO:0009010;seed;S|PO:00…	PF01408;Oxidoreductase family, NAD-binding Rossmann fold|PF02894;Oxidoreductase family, C-terminal alpha/beta domain	IPR000683; IPR016040; IPR004104
VIT_14s0030g00980	2.81223	0.130986	0	0.123258	0.638316	0.562702	0.584712	DNA-directed RNA polymerase III subunit C25	NUCLEIC ACID METABOLISM & REGULATION OF GENE EXPRESSION	vv23020RNA_polymerase	GO:0006350;transcription;P|GO:0003899;DNA-directed RNA polymerase activity;F	PO:0000230;inflorescence meristem;S|PO:0008019;leaf lamina base;S|PO:0020100;hypocotyl;S|PO:0000084;sperm cell;S|PO:0020030;cotyledon;S|PO:0009052;pedicel;S|PO:0000013;cauline leaf;S|PO:0009009;embryo;S|PO:0000037;shoot apex;S|PO:0009046;flower;S|PO:0009006;shoot;S|PO:0020038;petiole;S|PO:0009029;stamen;S|PO:0009032;petal;S|PO:0009031;sepal;S|PO:0009010;seed;S|PO:0020137;leaf apex;S|PO:0009030;ca…	PF03876;RNA polymerase Rpb7-like, N-terminal domain	IPR005576
VIT_19s0015g02420	2.81221	0.047841	0.0593156	0.117884	0.536401	0.422844	0.621351	Serine/threonine-protein kinase receptor ARK3	CELLULAR PROCESSES, SIGNALLING & HOMEOSTASIS		0	0	0	IPR013227; IPR003609; IPR000719; IPR000858; IPR001245
VIT_01s0146g00390	2.80657	0.335617	1.18657	0.181399	3.73949	4.25894	3.92015	F-type H+-transporting ATPase subunit 8	ENERGY METABOLISM	vv10190Oxidative_phosphorylation vv50131Primary_active_transporter_cat_A2_to_A4	GO:0016021;integral to membrane;C|GO:0015986;ATP synthesis coupled proton transport;P|GO:0006123;mitochondrial electron transport, cytochrome c to oxygen;P|GO:0022904;respiratory electron transport chain;P|GO:0016020;membrane;C|GO:0016820;hydrolase activity, acting on acid anhydrides, catalyzing transmembrane movement of substances;F|GO:0016491;oxidoreductase activity;F|GO:0004129;cytochrome-c ox…	PO:0000005;cultured cell;S|PO:0009025;leaf;S	PF02326;Plant ATP synthase F0|PF06449;Mitochondrial domain of unknown function (DUF1082)	IPR003319; IPR009455
VIT_07s0005g06000	2.80106	0.160768	0.0827121	0.0410954	0.68516	0.670035	0.628167	Pore-forming toxin-like protein Hfr-2	TRANSPORT	vv50101Channels_and_pores	0	0	PF07468;Agglutinin
VIT_13s0084g00090	2.79006	4.75272	3.64215	3.73851	28.9225	28.3761	26.6231	Nodulin MtN21 family	TRANSPORT	vv50122Porters_cat_7_to_17	GO:0016020;membrane;C	PO:0000230;inflorescence meristem;S|PO:0008019;leaf lamina base;S|PO:0000084;sperm cell;S|PO:0020100;hypocotyl;S|PO:0020030;cotyledon;S|PO:0009052;pedicel;S|PO:0000013;cauline leaf;S|PO:0009009;embryo;S|PO:0009046;flower;S|PO:0000037;shoot apex;S|PO:0020091;male gametophyte;S|PO:0009006;shoot;S|PO:0020038;petiole;S|PO:0009029;stamen;S|PO:0009032;petal;S|PO:0009031;sepal;S|PO:0009010;seed;S|PO:002…	PF00892;Integral membrane protein DUF6	IPR000620
VIT_05s0102g01080	2.78962	1.21845	1.26387	0.883787	9.01669	6.46157	7.79659	Disease resistance protein (CC-NBS-LRR class)	RESPONSE TO STRESS		0	0	0	IPR003593; IPR000767; IPR001611; IPR002182
VIT_00s0187g00050	2.78521	30.8169	29.6533	31.3509	191.194	229.378	212.383	No hit	UNKNOWN		GO:0004869;cysteine-type endopeptidase inhibitor activity;F	0	0
VIT_16s0098g01560	2.78407	0.253424	0.428749	0.387316	2.26243	2.4502	2.65395	Glucan endo-1,3-beta-D-glucosidase	CARBOHYDRATE METABOLISM	vv10500Starch_and_sucrose_metabolism	GO:0005975;carbohydrate metabolic process;P|GO:0016787;hydrolase activity;F|GO:0008152;metabolic process;P|GO:0042973;glucan endo-1,3-beta-D-glucosidase activity;F|GO:0003824;catalytic activity;F|GO:0016798;hydrolase activity, acting on glycosyl bonds;F|GO:0043169;cation binding;F|GO:0004553;hydrolase activity, hydrolyzing O-glycosyl compounds;F	PO:0000230;inflorescence meristem;S|PO:0008019;leaf lamina base;S|PO:0020100;hypocotyl;S|PO:0000084;sperm cell;S|PO:0020030;cotyledon;S|PO:0009052;pedicel;S|PO:0000013;cauline leaf;S|PO:0009009;embryo;S|PO:0000037;shoot apex;S|PO:0009046;flower;S|PO:0020091;male gametophyte;S|PO:0009006;shoot;S|PO:0020038;petiole;S|PO:0009029;stamen;S|PO:0009032;petal;S|PO:0006345;pollen tube;S|PO:0009010;seed;S|…	PF00332;Glycosyl hydrolases family 17|PF07983;X8 domain	IPR000490; IPR013781; IPR012946
VIT_07s0255g00160	2.78	1.38036	0.973799	0.604789	6.80844	6.31085	7.20437	Unknown protein	UNKNOWN		0	0	0
VIT_12s0134g00460	2.77887	0.166784	0.0494621	0.0983007	0.772985	0.651777	0.73402	Unknown	UNKNOWN		0	0	PF05623;Protein of unknown function (DUF789)	IPR008507
VIT_10s0597g00010	2.76371	0.15905	0.469515	0	1.58792	1.15625	1.52468	Stem-specific protein TSJT1	UNKNOWN		GO:0005886;plasma membrane;C|GO:0005829;cytosol;C|GO:0008152;metabolic process;P|GO:0005634;nucleus;C	PO:0000230;inflorescence meristem;S|PO:0008019;leaf lamina base;S|PO:0020100;hypocotyl;S|PO:0000084;sperm cell;S|PO:0020030;cotyledon;S|PO:0000005;cultured cell;S|PO:0009052;pedicel;S|PO:0000013;cauline leaf;S|PO:0009009;embryo;S|PO:0000037;shoot apex;S|PO:0009046;flower;S|PO:0020091;male gametophyte;S|PO:0009006;shoot;S|PO:0020038;petiole;S|PO:0009029;stamen;S|PO:0009032;petal;S|PO:0006345;polle…	0
VIT_10s0092g00240	2.75027	3.57216	3.45405	3.37377	22.881	23.7199	23.3746	Alpha-glucosidase 1 (AGLU1)	CARBOHYDRATE METABOLISM	vv10052Galactose_metabolism vv10500Starch_and_sucrose_metabolism	GO:0016798;hydrolase activity, acting on glycosyl bonds;F|GO:0004558;alpha-glucosidase activity;F|GO:0005975;carbohydrate metabolic process;P|GO:0008152;metabolic process;P|GO:0016787;hydrolase activity;F|GO:0004553;hydrolase activity, hydrolyzing O-glycosyl compounds;F	PO:0000230;inflorescence meristem;S|PO:0008019;leaf lamina base;S|PO:0000084;sperm cell;S|PO:0020100;hypocotyl;S|PO:0020030;cotyledon;S|PO:0009052;pedicel;S|PO:0000013;cauline leaf;S|PO:0009009;embryo;S|PO:0009046;flower;S|PO:0000037;shoot apex;S|PO:0020091;male gametophyte;S|PO:0009006;shoot;S|PO:0009001;fruit;S|PO:0020038;petiole;S|PO:0009029;stamen;S|PO:0009032;petal;S|PO:0000293;guard cell;S|…	PF01055;Glycosyl hydrolases family 31	IPR000322
VIT_01s0146g00420	2.74751	3.01468	2.54077	2.80529	19.3227	17.3806	19.444	No hit	UNKNOWN		0	PO:0000230;inflorescence meristem;S|PO:0008019;leaf lamina base;S|PO:0020100;hypocotyl;S|PO:0020030;cotyledon;S|PO:0009052;pedicel;S|PO:0000013;cauline leaf;S|PO:0009009;embryo;S|PO:0009046;flower;S|PO:0000037;shoot apex;S|PO:0020091;male gametophyte;S|PO:0009006;shoot;S|PO:0020038;petiole;S|PO:0009029;stamen;S|PO:0009032;petal;S|PO:0006345;pollen tube;S|PO:0020137;leaf apex;S|PO:0009010;seed;S|P…	0
VIT_16s0148g00020	2.72565	0.0726266	0.0525274	0.0521963	0.4305	0.357432	0.385169	Ser/Thr receptor-like kinase1	CELLULAR PROCESSES, SIGNALLING & HOMEOSTASIS		GO:0004672;protein kinase activity;F|GO:0004674;protein serine/threonine kinase activity;F|GO:0006810;transport;P|GO:0004713;protein tyrosine kinase activity;F|GO:0016020;membrane;C|GO:0005524;ATP binding;F|GO:0004872;receptor activity;F|GO:0016301;kinase activity;F|GO:0006468;protein amino acid phosphorylation;P|GO:0005215;transporter activity;F|GO:0008353;RNA polymerase II carboxy-terminal doma…	PO:0000230;inflorescence meristem;S|PO:0009047;stem;S|PO:0020100;hypocotyl;S|PO:0009046;flower;S|PO:0020137;leaf apex;S|PO:0009005;root;S|PO:0007611;petal differentiation and expansion stage;G	PF07714;Protein tyrosine kinase|PF00069;Protein kinase domain	IPR000719; IPR017441; IPR017442; IPR008271; IPR005829
VIT_12s0059g01070	2.72243	0.275723	0.310467	0.168278	1.54516	1.71937	1.71482	Chromosome associate protein subunit H	NUCLEIC ACID METABOLISM & REGULATION OF GENE EXPRESSION		GO:0000278;mitotic cell cycle;P|GO:0007067;mitosis;P|GO:0005634;nucleus;C	PO:0008019;leaf lamina base;S|PO:0020100;hypocotyl;S|PO:0000084;sperm cell;S|PO:0009052;pedicel;S|PO:0009046;flower;S|PO:0009009;embryo;S|PO:0000037;shoot apex;S|PO:0009006;shoot;S|PO:0020038;petiole;S|PO:0009032;petal;S|PO:0009010;seed;S|PO:0020137;leaf apex;S|PO:0009031;sepal;S|PO:0009030;carpel;S|PO:0009005;root;S|PO:0008034;leaf whorl;S|PO:0009025;leaf;S|PO:0007115;LP.04 four leaves visible;G…	PF05786;Barren protein	IPR008418
VIT_15s0048g01680	2.72219	0.426215	0.263396	0.186954	1.78274	1.85329	2.1482	CYP704G7	CELLULAR PROCESSES, SIGNALLING & HOMEOSTASIS		GO:0016491;oxidoreductase activity;F|GO:0009055;electron carrier activity;F|GO:0055114;oxidation reduction;P|GO:0004497;monooxygenase activity;F|GO:0020037;heme binding;F|GO:0046872;metal ion binding;F|GO:0005506;iron ion binding;F	PO:0000230;inflorescence meristem;S|PO:0005052;callus;S|PO:0008019;leaf lamina base;S|PO:0020100;hypocotyl;S|PO:0020030;cotyledon;S|PO:0009052;pedicel;S|PO:0000013;cauline leaf;S|PO:0009009;embryo;S|PO:0000037;shoot apex;S|PO:0009046;flower;S|PO:0020091;male gametophyte;S|PO:0009006;shoot;S|PO:0009029;stamen;S|PO:0020038;petiole;S|PO:0009032;petal;S|PO:0020137;leaf apex;S|PO:0009010;seed;S|PO:000…	PF00067;Cytochrome P450	IPR001128
VIT_16s0148g00070	2.71785	0.148817	0.236335	0.234846	1.4448	1.1487	1.48541	Receptor-like protein kinase	CELLULAR PROCESSES, SIGNALLING & HOMEOSTASIS		GO:0004672;protein kinase activity;F|GO:0004674;protein serine/threonine kinase activity;F|GO:0006810;transport;P|GO:0016020;membrane;C|GO:0005524;ATP binding;F|GO:0004872;receptor activity;F|GO:0016301;kinase activity;F|GO:0006468;protein amino acid phosphorylation;P|GO:0005215;transporter activity;F|GO:0008353;RNA polymerase II carboxy-terminal domain kinase activity;F|GO:0000166;nucleotide bin…	PO:0000230;inflorescence meristem;S|PO:0008019;leaf lamina base;S|PO:0020100;hypocotyl;S|PO:0000084;sperm cell;S|PO:0020030;cotyledon;S|PO:0009052;pedicel;S|PO:0000013;cauline leaf;S|PO:0009009;embryo;S|PO:0000037;shoot apex;S|PO:0009046;flower;S|PO:0020091;male gametophyte;S|PO:0009006;shoot;S|PO:0020038;petiole;S|PO:0009029;stamen;S|PO:0009032;petal;S|PO:0020137;leaf apex;S|PO:0009010;seed;S|PO…	PF00069;Protein kinase domain
VIT_09s0002g02940	2.71608	3.60469	3.91449	3.33413	22.3761	26.0933	22.846	Myo-inositol oxygenase 1	CARBOHYDRATE METABOLISM	vv10562Inositol_phosphate_metabolism	GO:0016491;oxidoreductase activity;F|GO:0019853;L-ascorbic acid biosynthetic process;P|GO:0019310;inositol catabolic process;P|GO:0055114;oxidation reduction;P|GO:0046872;metal ion binding;F|GO:0050113;inositol oxygenase activity;F|GO:0005737;cytoplasm;C|GO:0005506;iron ion binding;F	PO:0009070;microsporangium;S|PO:0000230;inflorescence meristem;S|PO:0009067;filament;S|PO:0020021;integument;S|PO:0000084;sperm cell;S|PO:0020100;hypocotyl;S|PO:0009052;pedicel;S|PO:0000013;cauline leaf;S|PO:0009009;embryo;S|PO:0000037;shoot apex;S|PO:0009046;flower;S|PO:0020091;male gametophyte;S|PO:0009001;fruit;S|PO:0020038;petiole;S|PO:0009029;stamen;S|PO:0009032;petal;S|PO:0006345;pollen tub…	PF05153;Family of unknown function (DUF706)	IPR007828
VIT_08s0007g06990	2.71267	0.174491	0.219856	0	0.680153	0.926126	0.978803	Dirigent pDIR4	RESPONSE TO STRESS		0	PO:0000230;inflorescence meristem;S|PO:0008019;leaf lamina base;S|PO:0000084;sperm cell;S|PO:0020100;hypocotyl;S|PO:0020030;cotyledon;S|PO:0009052;pedicel;S|PO:0000013;cauline leaf;S|PO:0009009;embryo;S|PO:0009046;flower;S|PO:0000037;shoot apex;S|PO:0020091;male gametophyte;S|PO:0009006;shoot;S|PO:0020038;petiole;S|PO:0009029;stamen;S|PO:0009032;petal;S|PO:0009031;sepal;S|PO:0009010;seed;S|PO:002…	PF03018;Dirigent-like protein	IPR004265
VIT_02s0012g00170	2.70661	2.42453	3.31585	2.73095	17.4883	19.2238	18.5877	1,4-alpha-D-glucan maltohydrolase	CARBOHYDRATE METABOLISM	vv10500Starch_and_sucrose_metabolism	GO:0000272;polysaccharide catabolic process;P|GO:0005975;carbohydrate metabolic process;P|GO:0000024;maltose biosynthetic process;P|GO:0016787;hydrolase activity;F|GO:0008152;metabolic process;P|GO:0005983;starch catabolic process;P|GO:0016161;beta-amylase activity;F|GO:0003824;catalytic activity;F|GO:0016798;hydrolase activity, acting on glycosyl bonds;F|GO:0009409;response to cold;P|GO:0043169;…	PO:0000230;inflorescence meristem;S|PO:0008019;leaf lamina base;S|PO:0020100;hypocotyl;S|PO:0000084;sperm cell;S|PO:0020030;cotyledon;S|PO:0000005;cultured cell;S|PO:0009052;pedicel;S|PO:0000013;cauline leaf;S|PO:0009009;embryo;S|PO:0000037;shoot apex;S|PO:0009046;flower;S|PO:0020091;male gametophyte;S|PO:0009006;shoot;S|PO:0009032;petal;S|PO:0009029;stamen;S|PO:0020038;petiole;S|PO:0006345;polle…	PF01373;Glycosyl hydrolase family 14	IPR001554; IPR013781
VIT_10s0071g00840	2.70548	20.2953	21.7511	21.8196	134.486	139.844	142.253	Unknown protein	UNKNOWN		GO:0009570;chloroplast stroma;C|GO:0009507;chloroplast;C	PO:0000230;inflorescence meristem;S|PO:0008019;leaf lamina base;S|PO:0020100;hypocotyl;S|PO:0000084;sperm cell;S|PO:0020030;cotyledon;S|PO:0009052;pedicel;S|PO:0000013;cauline leaf;S|PO:0009009;embryo;S|PO:0000037;shoot apex;S|PO:0009046;flower;S|PO:0020091;male gametophyte;S|PO:0009006;shoot;S|PO:0020038;petiole;S|PO:0009029;stamen;S|PO:0009032;petal;S|PO:0020137;leaf apex;S|PO:0009010;seed;S|PO…	0
VIT_18s0001g00280	2.69447	0.361421	0.375951	0.543391	2.95332	2.34781	2.98946	OPCL1 (OPC-8:0 COA ligase1)	HORMONE METABOLISM & SIGNALLING	vv10592alpha-Linolenic_acid_metabolism vv50104Group_translocators	GO:0005777;peroxisome;C|GO:0047077;Photinus-luciferin 4-monooxygenase (ATP-hydrolyzing) activity;F|GO:0016874;ligase activity;F|GO:0008152;metabolic process;P|GO:0005524;ATP binding;F|GO:0016491;oxidoreductase activity;F|GO:0003824;catalytic activity;F|GO:0000166;nucleotide binding;F|GO:0055114;oxidation reduction;P|GO:0016207;4-coumarate-CoA ligase activity;F|GO:0016878;acid-thiol ligase activit…	PO:0000230;inflorescence meristem;S|PO:0008019;leaf lamina base;S|PO:0020100;hypocotyl;S|PO:0000084;sperm cell;S|PO:0020030;cotyledon;S|PO:0009052;pedicel;S|PO:0000013;cauline leaf;S|PO:0009009;embryo;S|PO:0009046;flower;S|PO:0000037;shoot apex;S|PO:0009006;shoot;S|PO:0020091;male gametophyte;S|PO:0020038;petiole;S|PO:0009032;petal;S|PO:0009029;stamen;S|PO:0009010;seed;S|PO:0009031;sepal;S|PO:002…	PF00501;AMP-binding enzyme	IPR000873
VIT_00s1261g00020	2.69418	0.383712	0.595756	0.0740002	2.25426	2.84741	1.71621	Disease resistance protein (CC-NBS-LRR class)	RESPONSE TO STRESS		0	0	0
VIT_12s0059g01790	2.68893	9.42151	9.9015	10.2841	62.0446	64.5551	64.3178	Caffeic acid O-methyltransferase	SECONDARY METABOLISM	vv10940Phenylpropanoid_biosynthesis	GO:0046983;protein dimerization activity;F|GO:0050630;(iso)eugenol O-methyltransferase activity;F|GO:0008171;O-methyltransferase activity;F|GO:0008168;methyltransferase activity;F|GO:0016740;transferase activity;F	PO:0000230;inflorescence meristem;S|PO:0008019;leaf lamina base;S|PO:0020100;hypocotyl;S|PO:0020030;cotyledon;S|PO:0000005;cultured cell;S|PO:0009052;pedicel;S|PO:0000013;cauline leaf;S|PO:0009009;embryo;S|PO:0000037;shoot apex;S|PO:0009046;flower;S|PO:0020091;male gametophyte;S|PO:0009006;shoot;S|PO:0020038;petiole;S|PO:0009029;stamen;S|PO:0009032;petal;S|PO:0020137;leaf apex;S|PO:0009010;seed;S…	PF08100;Dimerisation domain|PF00891;O-methyltransferase	IPR001077
VIT_16s0013g01890	2.68483	0	0.112372	0.167495	0.716687	0.582593	0.50028	UDP-arabinose 4-epimerase 3	CARBOHYDRATE METABOLISM	vv10520Nucleotide_sugars_metabolism	GO:0003978;UDP-glucose 4-epimerase activity;F	0	0
VIT_17s0000g01000	2.67785	0.146347	0.363278	0.360989	1.76879	1.85727	1.94501	Amino acid-binding ACT	UNKNOWN		GO:0016597;amino acid binding;F|GO:0008152;metabolic process;P	PO:0000230;inflorescence meristem;S|PO:0008019;leaf lamina base;S|PO:0000084;sperm cell;S|PO:0020100;hypocotyl;S|PO:0020030;cotyledon;S|PO:0009052;pedicel;S|PO:0000013;cauline leaf;S|PO:0009009;embryo;S|PO:0009046;flower;S|PO:0000037;shoot apex;S|PO:0020091;male gametophyte;S|PO:0009006;shoot;S|PO:0020038;petiole;S|PO:0009029;stamen;S|PO:0009032;petal;S|PO:0006345;pollen tube;S|PO:0009031;sepal;S…	PF01842;ACT domain	IPR002912
VIT_00s0199g00090	2.67748	0.149027	0	0.0830038	0.495168	0.595463	0.393753	Unknown protein	UNKNOWN		0	0	0
VIT_19s0015g01120	2.66938	0.522788	0.479345	0.558449	3.27608	3.53495	3.11667	Clavata-like kinase	CELLULAR PROCESSES, SIGNALLING & HOMEOSTASIS		GO:0004672;protein kinase activity;F|GO:0004674;protein serine/threonine kinase activity;F|GO:0004713;protein tyrosine kinase activity;F|GO:0005524;ATP binding;F|GO:0004872;receptor activity;F|GO:0016301;kinase activity;F|GO:0006468;protein amino acid phosphorylation;P|GO:0005515;protein binding;F|GO:0000166;nucleotide binding;F	PO:0000230;inflorescence meristem;S|PO:0008019;leaf lamina base;S|PO:0020100;hypocotyl;S|PO:0020030;cotyledon;S|PO:0000005;cultured cell;S|PO:0009052;pedicel;S|PO:0000013;cauline leaf;S|PO:0009009;embryo;S|PO:0000037;shoot apex;S|PO:0009046;flower;S|PO:0020091;male gametophyte;S|PO:0009006;shoot;S|PO:0020038;petiole;S|PO:0009029;stamen;S|PO:0009032;petal;S|PO:0009031;sepal;S|PO:0020137;leaf apex;…	PF08263;Leucine rich repeat N-terminal domain|PF00069;Protein kinase domain|PF07714;Protein tyrosine kinase	IPR001611; IPR013210; IPR000719; IPR017441; IPR017442; IPR008271
VIT_00s0357g00130	2.6441	0.310763	0.510462	0.507245	2.50085	3.30812	2.49539	Annexin ANN6	TRANSPORT	vv50101Channels_and_pores	GO:0005509;calcium ion binding;F|GO:0005544;calcium-dependent phospholipid binding;F	PO:0000230;inflorescence meristem;S|PO:0008019;leaf lamina base;S|PO:0020100;hypocotyl;S|PO:0020030;cotyledon;S|PO:0000256;root hair;S|PO:0020123;root cap;S|PO:0000005;cultured cell;S|PO:0009052;pedicel;S|PO:0000013;cauline leaf;S|PO:0009009;embryo;S|PO:0000037;shoot apex;S|PO:0009046;flower;S|PO:0020091;male gametophyte;S|PO:0009006;shoot;S|PO:0009001;fruit;S|PO:0009032;petal;S|PO:0020038;petiol…	PF00191;Annexin
VIT_14s0030g01880	2.64064	0.0536515	0.0721846	0.179324	0.619757	0.678315	0.604926	Calmodulin-binding region IQD26	CELLULAR PROCESSES, SIGNALLING & HOMEOSTASIS		0	PO:0000230;inflorescence meristem;S|PO:0008019;leaf lamina base;S|PO:0020100;hypocotyl;S|PO:0000084;sperm cell;S|PO:0020030;cotyledon;S|PO:0000005;cultured cell;S|PO:0009052;pedicel;S|PO:0000013;cauline leaf;S|PO:0009009;embryo;S|PO:0000037;shoot apex;S|PO:0009046;flower;S|PO:0020091;male gametophyte;S|PO:0009006;shoot;S|PO:0020038;petiole;S|PO:0009029;stamen;S|PO:0009032;petal;S|PO:0009010;seed;…	0	IPR000048
VIT_00s1261g00010	2.63523	0.176043	0.247157	0.368399	1.60961	1.38817	1.92021	CC-NBS-LRR class	RESPONSE TO STRESS		GO:0006915;apoptosis;P|GO:0004721;phosphoprotein phosphatase activity;F|GO:0016787;hydrolase activity;F|GO:0005524;ATP binding;F|GO:0005515;protein binding;F|GO:0006952;defense response;P|GO:0000166;nucleotide binding;F|GO:0017111;nucleoside-triphosphatase activity;F	0	0
VIT_19s0093g00120	2.63165	0	0.0452669	0	0.0739809	0.0880077	0.118546	No hit	UNKNOWN		0	0	0
VIT_12s0028g01180	2.62868	4.24244	5.78944	4.75725	31.9261	29.799	29.74	Non-specific lipid-transfer protein	TRANSPORT		GO:0008289;lipid binding;F|GO:0006869;lipid transport;P|GO:0006810;transport;P	PO:0000230;inflorescence meristem;S|PO:0008019;leaf lamina base;S|PO:0020100;hypocotyl;S|PO:0020030;cotyledon;S|PO:0009052;pedicel;S|PO:0000013;cauline leaf;S|PO:0000037;shoot apex;S|PO:0009009;embryo;S|PO:0009046;flower;S|PO:0009006;shoot;S|PO:0020091;male gametophyte;S|PO:0009032;petal;S|PO:0009029;stamen;S|PO:0009071;tapetum;S|PO:0009031;sepal;S|PO:0009010;seed;S|PO:0009066;anther;S|PO:0000229…	PF00234;Protease inhibitor/seed storage/LTP family	IPR013770; IPR003612; IPR000528
VIT_12s0059g01750	2.62787	2.26287	2.63692	2.43959	15.9397	15.7336	13.6922	Caffeic acid O-methyltransferase	SECONDARY METABOLISM	vv10940Phenylpropanoid_biosynthesis	GO:0046983;protein dimerization activity;F|GO:0050630;(iso)eugenol O-methyltransferase activity;F|GO:0008171;O-methyltransferase activity;F|GO:0008168;methyltransferase activity;F|GO:0016740;transferase activity;F	PO:0000230;inflorescence meristem;S|PO:0008019;leaf lamina base;S|PO:0020100;hypocotyl;S|PO:0020030;cotyledon;S|PO:0000005;cultured cell;S|PO:0009052;pedicel;S|PO:0000013;cauline leaf;S|PO:0009009;embryo;S|PO:0000037;shoot apex;S|PO:0009046;flower;S|PO:0020091;male gametophyte;S|PO:0009006;shoot;S|PO:0020038;petiole;S|PO:0009029;stamen;S|PO:0009032;petal;S|PO:0020137;leaf apex;S|PO:0009010;seed;S…	PF08100;Dimerisation domain|PF00891;O-methyltransferase	IPR016461; IPR001077; IPR012967; IPR011991
VIT_03s0038g03130	2.6235	2.20943	2.14971	2.1033	13.181	14.1887	12.4547	Flavin containing monooxygenase 3	CELLULAR PROCESSES, SIGNALLING & HOMEOSTASIS	vv11000Single_reactions	GO:0016491;oxidoreductase activity;F|GO:0050660;FAD binding;F|GO:0055114;oxidation reduction;P|GO:0004497;monooxygenase activity;F|GO:0004499;flavin-containing monooxygenase activity;F|GO:0050661;NADP or NADPH binding;F|GO:0031227;intrinsic to endoplasmic reticulum membrane;C	PO:0009029;stamen;S|PO:0009047;stem;S|PO:0009005;root;S|PO:0009031;sepal;S|PO:0008034;leaf whorl;S|PO:0007616;4 anthesis;G	PF00743;Flavin-binding monooxygenase-like	IPR012143; IPR000960
VIT_14s0006g02550	2.62284	2.92777	2.37982	3.02171	16.3132	18.1646	16.8273	Non-specific lipid-transfer protein 2 (LTP 2)	TRANSPORT		GO:0006869;lipid transport;P	PO:0000230;inflorescence meristem;S|PO:0008019;leaf lamina base;S|PO:0000084;sperm cell;S|PO:0020100;hypocotyl;S|PO:0020030;cotyledon;S|PO:0009052;pedicel;S|PO:0000013;cauline leaf;S|PO:0009009;embryo;S|PO:0009046;flower;S|PO:0000037;shoot apex;S|PO:0020091;male gametophyte;S|PO:0009006;shoot;S|PO:0020038;petiole;S|PO:0009029;stamen;S|PO:0009032;petal;S|PO:0009031;sepal;S|PO:0009010;seed;S|PO:002…	PF00234;Protease inhibitor/seed storage/LTP family	IPR013770; IPR003612
VIT_03s0038g02220	2.61788	1.30822	1.53584	1.29137	7.19894	9.64702	8.53927	Cofilin	CELLULAR PROCESSES, SIGNALLING & HOMEOSTASIS	vv44810Regulation_of_actin_cytoskeleton	GO:0003779;actin binding;F|GO:0005622;intracellular;C	PO:0000230;inflorescence meristem;S|PO:0008019;leaf lamina base;S|PO:0000084;sperm cell;S|PO:0020100;hypocotyl;S|PO:0020030;cotyledon;S|PO:0009052;pedicel;S|PO:0000013;cauline leaf;S|PO:0009009;embryo;S|PO:0000037;shoot apex;S|PO:0009046;flower;S|PO:0009006;shoot;S|PO:0020091;male gametophyte;S|PO:0009029;stamen;S|PO:0009032;petal;S|PO:0020038;petiole;S|PO:0006345;pollen tube;S|PO:0020137;leaf ap…	PF00241;Cofilin/tropomyosin-type actin-binding protein	IPR002108
VIT_11s0016g04680	2.61674	3.64903	1.97919	2.45839	17.4377	16.3537	15.8087	No hit	UNKNOWN		0	0	0
VIT_04s0023g02480	2.61604	1.56842	1.46215	1.96573	8.53526	9.97732	12.118	Dehydrin 1b	RESPONSE TO STRESS		GO:0006950;response to stress;P|GO:0009415;response to water;P	PO:0000230;inflorescence meristem;S|PO:0008019;leaf lamina base;S|PO:0020100;hypocotyl;S|PO:0020030;cotyledon;S|PO:0000013;cauline leaf;S|PO:0009046;flower;S|PO:0000037;shoot apex;S|PO:0009006;shoot;S|PO:0020091;male gametophyte;S|PO:0009032;petal;S|PO:0009029;stamen;S|PO:0020038;petiole;S|PO:0000293;guard cell;S|PO:0009031;sepal;S|PO:0009010;seed;S|PO:0020137;leaf apex;S|PO:0009047;stem;S|PO:000…	PF00257;Dehydrin
VIT_12s0055g00730	2.61245	0.0688466	0.256336	0.0849068	0.694953	1.05211	0.760808	ATATH2 (ABC2 homolog 2)	TRANSPORT	vv52010ABC_transporters	0	0	0
VIT_09s0096g00930	2.60602	0.88275	1.40855	1.02642	5.87478	7.24178	7.08239	Disease resistance protein (TIR-NBS-LRR class)	RESPONSE TO STRESS		GO:0006952;defense response;P|GO:0000166;nucleotide binding;F|GO:0006915;apoptosis;P|GO:0004721;phosphoprotein phosphatase activity;F|GO:0005524;ATP binding;F|GO:0016787;hydrolase activity;F	0	0	IPR000767; IPR002182
VIT_06s0004g00490	2.60011	0.21039	0.400346	0.397823	2.16239	2.02371	1.92913	Ethylene-responsive transcription factor related to APETALA2 11	HORMONE METABOLISM & SIGNALLING	vv30008Ethylene_signaling vv60003AP2_EREBP	GO:0006350;transcription;P|GO:0003677;DNA binding;F|GO:0045449;regulation of transcription;P|GO:0003700;transcription factor activity;F|GO:0006355;regulation of transcription, DNA-dependent;P|GO:0005634;nucleus;C	PO:0000230;inflorescence meristem;S|PO:0008019;leaf lamina base;S|PO:0020100;hypocotyl;S|PO:0020030;cotyledon;S|PO:0000256;root hair;S|PO:0003015;primary root differentiation zone;S|PO:0009052;pedicel;S|PO:0000013;cauline leaf;S|PO:0009009;embryo;S|PO:0009046;flower;S|PO:0000037;shoot apex;S|PO:0020091;male gametophyte;S|PO:0009006;shoot;S|PO:0005679;epidermis;S|PO:0009032;petal;S|PO:0009029;stam…	PF00847;AP2 domain	IPR001471
VIT_13s0019g01020	2.59417	5.23189	5.56736	5.85771	35.5711	31.3048	33.7055	Ring-H2 finger protein ATL3A	UNKNOWN		GO:0016021;integral to membrane;C|GO:0005515;protein binding;F|GO:0016020;membrane;C|GO:0019941;modification-dependent protein catabolic process;P|GO:0008270;zinc ion binding;F|GO:0046872;metal ion binding;F|GO:0005622;intracellular;C	PO:0000230;inflorescence meristem;S|PO:0008019;leaf lamina base;S|PO:0020100;hypocotyl;S|PO:0000013;cauline leaf;S|PO:0009009;embryo;S|PO:0000037;shoot apex;S|PO:0009046;flower;S|PO:0020091;male gametophyte;S|PO:0009006;shoot;S|PO:0020038;petiole;S|PO:0009029;stamen;S|PO:0009032;petal;S|PO:0009031;sepal;S|PO:0020137;leaf apex;S|PO:0009010;seed;S|PO:0009030;carpel;S|PO:0009047;stem;S|PO:0009005;ro…	0	IPR003006; IPR007087; IPR001841; IPR013083
VIT_00s0388g00090	2.58833	0.102652	0.170578	0.113002	0.708047	0.810668	0.804088	Ser/Thr receptor-like kinase1	CELLULAR PROCESSES, SIGNALLING & HOMEOSTASIS		GO:0006468;protein amino acid phosphorylation;P|GO:0004672;protein kinase activity;F|GO:0004674;protein serine/threonine kinase activity;F|GO:0004713;protein tyrosine kinase activity;F|GO:0000166;nucleotide binding;F|GO:0005524;ATP binding;F	PO:0000230;inflorescence meristem;S|PO:0009047;stem;S|PO:0020100;hypocotyl;S|PO:0009005;root;S|PO:0009046;flower;S|PO:0020137;leaf apex;S|PO:0007611;petal differentiation and expansion stage;G	PF00069;Protein kinase domain|PF07714;Protein tyrosine kinase	IPR000719; IPR017442; IPR008271
VIT_08s0007g04360	2.58146	0.0892711	0.0653666	0.0216516	0.402146	0.310653	0.342369	Argonaute protein	NUCLEIC ACID METABOLISM & REGULATION OF GENE EXPRESSION		GO:0003676;nucleic acid binding;F|GO:0009561;megagametogenesis;P|GO:0055046;microgametogenesis;P|GO:0007140;male meiosis;P|GO:0005737;cytoplasm;C|GO:0005634;nucleus;C|GO:0003743;translation initiation factor activity;F|GO:0031047;gene silencing by RNA;P|GO:0007143;female meiosis;P|GO:0005730;nucleolus;C|GO:0007126;meiosis;P|GO:0033169;histone H3-K9 demethylation;P|GO:0005731;nucleolus organizer r…	PO:0000230;inflorescence meristem;S|PO:0008019;leaf lamina base;S|PO:0000084;sperm cell;S|PO:0020100;hypocotyl;S|PO:0000003;whole plant;S|PO:0020030;cotyledon;S|PO:0006058;cotyledon adaxial epidermis;S|PO:0000005;cultured cell;S|PO:0009052;pedicel;S|PO:0000013;cauline leaf;S|PO:0009009;embryo;S|PO:0000037;shoot apex;S|PO:0009046;flower;S|PO:0004011;initial cell;S|PO:0020091;male gametophyte;S|PO:…	PF08699;Domain of unknown function (DUF1785)|PF02170;PAZ domain|PF02171;Piwi domain	IPR014811; IPR013032; IPR003100; IPR003165; IPR000719; IPR017441; IPR017442; IPR008271
VIT_09s0054g01410	2.57457	0.0782445	0.0235918	0	0.221898	0.137601	0.247132	Beta-amyrin synthase	SECONDARY METABOLISM	vv10900Terpenoid_biosynthesis	GO:0003824;catalytic activity;F|GO:0016866;intramolecular transferase activity;F|GO:0016853;isomerase activity;F	PO:0000230;inflorescence meristem;S|PO:0008019;leaf lamina base;S|PO:0000084;sperm cell;S|PO:0020100;hypocotyl;S|PO:0020030;cotyledon;S|PO:0009052;pedicel;S|PO:0000013;cauline leaf;S|PO:0009046;flower;S|PO:0000037;shoot apex;S|PO:0009009;embryo;S|PO:0020091;male gametophyte;S|PO:0009006;shoot;S|PO:0009029;stamen;S|PO:0009032;petal;S|PO:0020137;leaf apex;S|PO:0009010;seed;S|PO:0009031;sepal;S|PO:0…	PF00432;Prenyltransferase and squalene oxidase repeat
VIT_05s0029g01140	2.55971	0.618216	0.440702	0.502803	2.9393	3.3532	2.91524	Sucrose-phosphate synthase	CARBOHYDRATE METABOLISM	vv10500Starch_and_sucrose_metabolism	GO:0046524;sucrose-phosphate synthase activity;F|GO:0009058;biosynthetic process;P|GO:0005985;sucrose metabolic process;P|GO:0016740;transferase activity;F|GO:0016757;transferase activity, transferring glycosyl groups;F	PO:0000230;inflorescence meristem;S|PO:0008019;leaf lamina base;S|PO:0020100;hypocotyl;S|PO:0000084;sperm cell;S|PO:0020030;cotyledon;S|PO:0000005;cultured cell;S|PO:0009052;pedicel;S|PO:0000013;cauline leaf;S|PO:0000037;shoot apex;S|PO:0009046;flower;S|PO:0009009;embryo;S|PO:0020091;male gametophyte;S|PO:0009006;shoot;S|PO:0020038;petiole;S|PO:0009032;petal;S|PO:0009029;stamen;S|PO:0006345;polle…	PF00534;Glycosyl transferases group 1	IPR001296; IPR006380; IPR012819
VIT_00s0532g00040	2.55472	0.980687	0.942422	0.280945	5.03377	4.21418	3.70207	No hit	UNKNOWN		0	0	0
VIT_06s0004g03760	2.55203	0.0306839	0	0.0314297	0.0882579	0.143484	0.13253	Laccase	SECONDARY METABOLISM	vv11000Single_reactions vv50109Incompletely_characterized_transport_systems	GO:0005507;copper ion binding;F|GO:0046872;metal ion binding;F|GO:0048046;apoplast;C|GO:0046274;lignin catabolic process;P|GO:0008447;L-ascorbate oxidase activity;F|GO:0016491;oxidoreductase activity;F|GO:0008471;laccase activity;F|GO:0055114;oxidation reduction;P	PO:0000230;inflorescence meristem;S|PO:0008019;leaf lamina base;S|PO:0020100;hypocotyl;S|PO:0000084;sperm cell;S|PO:0020030;cotyledon;S|PO:0009052;pedicel;S|PO:0000013;cauline leaf;S|PO:0009009;embryo;S|PO:0000037;shoot apex;S|PO:0009046;flower;S|PO:0020091;male gametophyte;S|PO:0009006;shoot;S|PO:0009001;fruit;S|PO:0009032;petal;S|PO:0020038;petiole;S|PO:0009029;stamen;S|PO:0020137;leaf apex;S|P…	PF07732;Multicopper oxidase|PF00394;Multicopper oxidase|PF07731;Multicopper oxidase	IPR001117; IPR011706; IPR011707; IPR002355; IPR008972; IPR017761
VIT_01s0010g00020	2.54047	1.06241	0.833473	0.774787	4.90839	5.78478	4.84425	DNA-3-methyladenine glycosidase I	NUCLEIC ACID METABOLISM & REGULATION OF GENE EXPRESSION	vv23410Base_excision_repair	GO:0016798;hydrolase activity, acting on glycosyl bonds;F|GO:0003824;catalytic activity;F|GO:0006284;base-excision repair;P|GO:0008725;DNA-3-methyladenine glycosylase I activity;F|GO:0006281;DNA repair;P|GO:0008152;metabolic process;P|GO:0016787;hydrolase activity;F	PO:0000230;inflorescence meristem;S|PO:0008019;leaf lamina base;S|PO:0020100;hypocotyl;S|PO:0020030;cotyledon;S|PO:0009052;pedicel;S|PO:0000013;cauline leaf;S|PO:0009046;flower;S|PO:0000037;shoot apex;S|PO:0009009;embryo;S|PO:0020091;male gametophyte;S|PO:0009006;shoot;S|PO:0020038;petiole;S|PO:0009029;stamen;S|PO:0009032;petal;S|PO:0009010;seed;S|PO:0020137;leaf apex;S|PO:0009031;sepal;S|PO:0009…	PF03352;Methyladenine glycosylase	IPR005019
VIT_00s0370g00060	2.5332	3.83344	3.23393	2.98804	20.5618	18.7151	18.9293	Epoxide hydrolase 2	RESPONSE TO STRESS		GO:0003824;catalytic activity;F|GO:0004715;non-membrane spanning protein tyrosine kinase activity;F|GO:0016787;hydrolase activity;F|GO:0016740;transferase activity;F	PO:0000230;inflorescence meristem;S|PO:0008019;leaf lamina base;S|PO:0020100;hypocotyl;S|PO:0020030;cotyledon;S|PO:0009052;pedicel;S|PO:0000013;cauline leaf;S|PO:0009009;embryo;S|PO:0009046;flower;S|PO:0000037;shoot apex;S|PO:0020091;male gametophyte;S|PO:0009006;shoot;S|PO:0020038;petiole;S|PO:0009029;stamen;S|PO:0009032;petal;S|PO:0020137;leaf apex;S|PO:0009010;seed;S|PO:0009031;sepal;S|PO:0009…	0	IPR000073; IPR000639
VIT_00s0333g00060	2.53199	0.410031	0.376435	0.436406	2.72723	2.43954	1.90592	Unknown protein	UNKNOWN		0	PO:0000230;inflorescence meristem;S|PO:0008019;leaf lamina base;S|PO:0020100;hypocotyl;S|PO:0020030;cotyledon;S|PO:0009052;pedicel;S|PO:0000013;cauline leaf;S|PO:0009009;embryo;S|PO:0009046;flower;S|PO:0000037;shoot apex;S|PO:0020091;male gametophyte;S|PO:0009006;shoot;S|PO:0020038;petiole;S|PO:0009029;stamen;S|PO:0009032;petal;S|PO:0009031;sepal;S|PO:0009010;seed;S|PO:0020137;leaf apex;S|PO:0009…	0
VIT_12s0035g00730	2.53136	2.74372	2.14668	2.38913	15.1808	13.411	13.4923	No hit	UNKNOWN		0	0	0
VIT_01s0010g00650	2.52596	0.368908	0.397582	0.112879	1.52719	1.69319	1.84441	Lipase GDSL 7	LIPID METABOLISM		GO:0016298;lipase activity;F|GO:0006629;lipid metabolic process;P|GO:0016788;hydrolase activity, acting on ester bonds;F|GO:0016787;hydrolase activity;F|GO:0005576;extracellular region;C|GO:0016042;lipid catabolic process;P	PO:0000230;inflorescence meristem;S|PO:0008019;leaf lamina base;S|PO:0020100;hypocotyl;S|PO:0000084;sperm cell;S|PO:0020030;cotyledon;S|PO:0009052;pedicel;S|PO:0000013;cauline leaf;S|PO:0009046;flower;S|PO:0000037;shoot apex;S|PO:0009009;embryo;S|PO:0020091;male gametophyte;S|PO:0009006;shoot;S|PO:0020038;petiole;S|PO:0009029;stamen;S|PO:0009032;petal;S|PO:0009010;seed;S|PO:0020137;leaf apex;S|PO…	PF00657;GDSL-like Lipase/Acylhydrolase	IPR001087
VIT_00s0218g00010	2.52282	0.445455	0.470227	0.207673	2.04776	2.4379	1.97032	Cinnamyl alcohol dehydrogenase	SECONDARY METABOLISM	vv10940Phenylpropanoid_biosynthesis	GO:0016491;oxidoreductase activity;F|GO:0003824;catalytic activity;F|GO:0055114;oxidation reduction;P|GO:0005488;binding;F|GO:0008270;zinc ion binding;F|GO:0046872;metal ion binding;F|GO:0008152;metabolic process;P	PO:0000230;inflorescence meristem;S|PO:0008019;leaf lamina base;S|PO:0020100;hypocotyl;S|PO:0000084;sperm cell;S|PO:0020030;cotyledon;S|PO:0009052;pedicel;S|PO:0000013;cauline leaf;S|PO:0009009;embryo;S|PO:0009046;flower;S|PO:0000037;shoot apex;S|PO:0009001;fruit;S|PO:0020091;male gametophyte;S|PO:0009006;shoot;S|PO:0009032;petal;S|PO:0020038;petiole;S|PO:0009029;stamen;S|PO:0006345;pollen tube;S…	PF08240;Alcohol dehydrogenase GroES-like domain|PF00107;Zinc-binding dehydrogenase	IPR013154; IPR002085; IPR013149; IPR002328
VIT_10s0003g01120	2.5227	3.35597	3.20734	3.09859	18.4451	17.8988	19.1788	No hit	UNKNOWN		0	0	0
VIT_14s0083g00260	2.52246	23.942	20.3323	20.3602	134.153	119.862	117.349	No hit	UNKNOWN		0	0	0
VIT_18s0001g03890	2.51433	1.48999	1.35301	1.44791	8.4395	8.49862	7.57726	No hit	UNKNOWN		0	0	0
VIT_17s0000g00830	2.50774	38.5501	25.6325	27.5391	211.49	160.152	150.004	Nodulin MtN3 family	DEVELOPMENT		GO:0016021;integral to membrane;C	PO:0000230;inflorescence meristem;S|PO:0008019;leaf lamina base;S|PO:0000084;sperm cell;S|PO:0020100;hypocotyl;S|PO:0020030;cotyledon;S|PO:0009052;pedicel;S|PO:0000013;cauline leaf;S|PO:0009009;embryo;S|PO:0009046;flower;S|PO:0000037;shoot apex;S|PO:0020091;male gametophyte;S|PO:0009006;shoot;S|PO:0020038;petiole;S|PO:0009029;stamen;S|PO:0009032;petal;S|PO:0009031;sepal;S|PO:0009010;seed;S|PO:002…	PF03083;MtN3/saliva family	IPR004316
VIT_17s0000g09900	2.50376	5.97657	5.92292	5.56221	32.4622	32.8587	33.7154	Unknown protein	UNKNOWN		GO:0008168;methyltransferase activity;F|GO:0008152;metabolic process;P	PO:0006345;pollen tube;S|PO:0020091;male gametophyte;S|PO:0001017;M germinated pollen stage;G|PO:0001016;L mature pollen stage;G	PF08241;Methyltransferase domain	IPR013216
VIT_02s0025g01360	2.50011	5.40394	5.35235	5.89139	27.8896	32.392	33.8993	Ethylene-responsive transcription factor related to APETALA2 4	HORMONE METABOLISM & SIGNALLING	vv30008Ethylene_signaling vv60003AP2_EREBP	GO:0006350;transcription;P|GO:0010200;response to chitin;P|GO:0003677;DNA binding;F|GO:0045449;regulation of transcription;P|GO:0009873;ethylene mediated signaling pathway;P|GO:0003700;transcription factor activity;F|GO:0006355;regulation of transcription, DNA-dependent;P|GO:0005634;nucleus;C	PO:0000230;inflorescence meristem;S|PO:0008019;leaf lamina base;S|PO:0020100;hypocotyl;S|PO:0020030;cotyledon;S|PO:0009052;pedicel;S|PO:0000013;cauline leaf;S|PO:0009009;embryo;S|PO:0009046;flower;S|PO:0000037;shoot apex;S|PO:0020091;male gametophyte;S|PO:0009006;shoot;S|PO:0020038;petiole;S|PO:0009029;stamen;S|PO:0009032;petal;S|PO:0006345;pollen tube;S|PO:0009031;sepal;S|PO:0009010;seed;S|PO:00…	PF00847;AP2 domain	IPR001471
VIT_16s0050g00440	2.50002	1.11206	1.43124	1.24445	8.58452	6.37683	6.46563	No hit	UNKNOWN		0	0	0
VIT_11s0052g00620	2.49323	4.37773	4.07171	3.97834	23.065	24.4663	22.4417	AHA2 (Arabidopsis H(+)-ATPase 2)	ENERGY METABOLISM	vv10190Oxidative_phosphorylation vv50131Primary_active_transporter_cat_A2_to_A4	GO:0016021;integral to membrane;C|GO:0006754;ATP biosynthetic process;P|GO:0016020;membrane;C|GO:0006812;cation transport;P|GO:0016787;hydrolase activity;F|GO:0008152;metabolic process;P|GO:0005524;ATP binding;F|GO:0016820;hydrolase activity, acting on acid anhydrides, catalyzing transmembrane movement of substances;F|GO:0003824;catalytic activity;F|GO:0015662;ATPase activity, coupled to transmem…	PO:0005052;callus;S|PO:0000230;inflorescence meristem;S|PO:0008019;leaf lamina base;S|PO:0020100;hypocotyl;S|PO:0000084;sperm cell;S|PO:0020030;cotyledon;S|PO:0004006;mesophyll cell;S|PO:0000005;cultured cell;S|PO:0009052;pedicel;S|PO:0000013;cauline leaf;S|PO:0000071;companion cell;S|PO:0009009;embryo;S|PO:0000037;shoot apex;S|PO:0009046;flower;S|PO:0009006;shoot;S|PO:0020091;male gametophyte;S|…	PF00690;Cation transporter/ATPase, N-terminus|PF00122;E1-E2 ATPase|PF00702;haloacid dehalogenase-like hydrolase	IPR006534; IPR001757; IPR004014; IPR005834; IPR008250; IPR000695
VIT_16s0013g00600	2.48915	0.633524	0.629535	0.625568	2.97509	3.67182	3.95675	No hit	UNKNOWN		0	0	0
VIT_14s0108g00450	2.48598	0.312372	0.352828	0.233736	1.4527	1.98168	1.6016	No hit	UNKNOWN		GO:0009507;chloroplast;C	PO:0000230;inflorescence meristem;S|PO:0008019;leaf lamina base;S|PO:0020100;hypocotyl;S|PO:0009046;flower;S|PO:0009009;embryo;S|PO:0000037;shoot apex;S|PO:0020091;male gametophyte;S|PO:0020038;petiole;S|PO:0009029;stamen;S|PO:0009032;petal;S|PO:0020137;leaf apex;S|PO:0009031;sepal;S|PO:0009030;carpel;S|PO:0009047;stem;S|PO:0009005;root;S|PO:0008034;leaf whorl;S|PO:0009025;leaf;S|PO:0007115;LP.04…	0
VIT_03s0132g00040	2.48217	0.821993	0.967595	1.05455	5.02345	5.947	4.92081	ATHVA22A (Arabidopsis thaliana HVA22 homologue A)	HORMONE METABOLISM & SIGNALLING	vv30001ABA_signaling	GO:0003676;nucleic acid binding;F|GO:0008270;zinc ion binding;F|GO:0046872;metal ion binding;F|GO:0005622;intracellular;C	0	PF03134;TB2/DP1, HVA22 family
VIT_05s0049g00050	2.47256	2.10416	1.58238	1.60324	10.9539	8.94788	9.45807	Cellulose synthase CSLG2	CELLULAR PROCESSES, SIGNALLING & HOMEOSTASIS	vv40006Cell_wall	GO:0016021;integral to membrane;C|GO:0016020;membrane;C|GO:0030244;cellulose biosynthetic process;P|GO:0016760;cellulose synthase (UDP-forming) activity;F|GO:0016740;transferase activity;F|GO:0016757;transferase activity, transferring glycosyl groups;F	PO:0005052;callus;S|PO:0000230;inflorescence meristem;S|PO:0008019;leaf lamina base;S|PO:0020100;hypocotyl;S|PO:0000084;sperm cell;S|PO:0020030;cotyledon;S|PO:0000036;leaf vascular system;S|PO:0000282;trichome;S|PO:0008015;hypocotyl vascular system;S|PO:0009052;pedicel;S|PO:0000013;cauline leaf;S|PO:0009009;embryo;S|PO:0000037;shoot apex;S|PO:0009046;flower;S|PO:0020091;male gametophyte;S|PO:0009…	PF03552;Cellulose synthase|PF07727;Reverse transcriptase (RNA-dependent DNA polymerase)	IPR005150
VIT_18s0001g03900	2.46677	1.08837	1.28542	1.0301	6.78385	6.23434	5.79873	R protein L6	RESPONSE TO STRESS	vv34627R_proteins_from_Plant-pathogen_interaction	GO:0004888;transmembrane receptor activity;F|GO:0006915;apoptosis;P|GO:0005524;ATP binding;F|GO:0005515;protein binding;F|GO:0007165;signal transduction;P|GO:0006952;defense response;P|GO:0000166;nucleotide binding;F|GO:0031224;intrinsic to membrane;C|GO:0045087;innate immune response;P	PO:0000230;inflorescence meristem;S|PO:0008019;leaf lamina base;S|PO:0000084;sperm cell;S|PO:0020100;hypocotyl;S|PO:0020030;cotyledon;S|PO:0009052;pedicel;S|PO:0000013;cauline leaf;S|PO:0009009;embryo;S|PO:0009046;flower;S|PO:0000037;shoot apex;S|PO:0020091;male gametophyte;S|PO:0009006;shoot;S|PO:0020038;petiole;S|PO:0009029;stamen;S|PO:0009032;petal;S|PO:0009031;sepal;S|PO:0009010;seed;S|PO:002…	PF01582;TIR domain|PF00931;NB-ARC domain	IPR003593; IPR000767; IPR002182; IPR000157
VIT_00s0301g00100	2.46377	0.817291	0.967584	1.06832	4.39142	5.29515	6.0533	BFN1 (bifunctional nuclease I)	NUCLEIC ACID METABOLISM & REGULATION OF GENE EXPRESSION		GO:0003676;nucleic acid binding;F|GO:0004519;endonuclease activity;F|GO:0016788;hydrolase activity, acting on ester bonds;F|GO:0006308;DNA catabolic process;P	PO:0000230;inflorescence meristem;S|PO:0000084;sperm cell;S|PO:0020100;hypocotyl;S|PO:0020030;cotyledon;S|PO:0009052;pedicel;S|PO:0000013;cauline leaf;S|PO:0009046;flower;S|PO:0000037;shoot apex;S|PO:0009009;embryo;S|PO:0009006;shoot;S|PO:0020091;male gametophyte;S|PO:0020038;petiole;S|PO:0009029;stamen;S|PO:0009032;petal;S|PO:0006345;pollen tube;S|PO:0009010;seed;S|PO:0020137;leaf apex;S|PO:0009…	PF02265;S1/P1 Nuclease	IPR003154
VIT_18s0001g11950	2.46078	0.0980633	0.118615	0.157157	0.698584	0.717457	0.641976	Unknown protein	UNKNOWN		0	PO:0009032;petal;S|PO:0009029;stamen;S|PO:0020038;petiole;S|PO:0006345;pollen tube;S|PO:0009031;sepal;S|PO:0020137;leaf apex;S|PO:0009010;seed;S|PO:0020100;hypocotyl;S|PO:0020030;cotyledon;S|PO:0009047;stem;S|PO:0009052;pedicel;S|PO:0009005;root;S|PO:0009046;flower;S|PO:0000037;shoot apex;S|PO:0009009;embryo;S|PO:0008034;leaf whorl;S|PO:0009025;leaf;S|PO:0007115;LP.04 four leaves visible;G|PO:000…	PF04678;Protein of unknown function, DUF607	IPR006769
VIT_00s0347g00040	2.45898	1.03731	0.569938	1.88782	5.79709	6.15595	7.26386	Avr9/Cf-9 rapidly elicited protein 20	CELLULAR PROCESSES, SIGNALLING & HOMEOSTASIS		GO:0005509;calcium ion binding;F	PO:0000230;inflorescence meristem;S|PO:0008019;leaf lamina base;S|PO:0020100;hypocotyl;S|PO:0000084;sperm cell;S|PO:0020030;cotyledon;S|PO:0000005;cultured cell;S|PO:0009052;pedicel;S|PO:0000013;cauline leaf;S|PO:0009009;embryo;S|PO:0000037;shoot apex;S|PO:0009046;flower;S|PO:0020091;male gametophyte;S|PO:0009006;shoot;S|PO:0020038;petiole;S|PO:0009029;stamen;S|PO:0009032;petal;S|PO:0006345;polle…	0	IPR011992; IPR002048
VIT_06s0009g03010	2.4554	1.70991	1.61947	1.01153	7.36704	7.88639	8.55493	flavonoid 3',5'-hydroxylase [Vitis vinifera]	SECONDARY METABOLISM	vv10941Flavonoid_biosynthesis	GO:0016491;oxidoreductase activity;F|GO:0016711;flavonoid 3'-monooxygenase activity;F|GO:0009055;electron carrier activity;F|GO:0055114;oxidation reduction;P|GO:0004497;monooxygenase activity;F|GO:0020037;heme binding;F|GO:0046872;metal ion binding;F|GO:0005506;iron ion binding;F	PO:0000230;inflorescence meristem;S|PO:0008019;leaf lamina base;S|PO:0020100;hypocotyl;S|PO:0020030;cotyledon;S|PO:0009052;pedicel;S|PO:0000013;cauline leaf;S|PO:0000037;shoot apex;S|PO:0009009;embryo;S|PO:0009046;flower;S|PO:0020091;male gametophyte;S|PO:0009006;shoot;S|PO:0009032;petal;S|PO:0009029;stamen;S|PO:0020038;petiole;S|PO:0009010;seed;S|PO:0009031;sepal;S|PO:0020137;leaf apex;S|PO:0009…	PF00067;Cytochrome P450	IPR001128; IPR002401
VIT_01s0011g01740	2.45406	2.32267	2.77799	3.4506	12.7996	16.7429	17.3147	Lectin	ENERGY METABOLISM		0	PO:0000230;inflorescence meristem;S|PO:0008019;leaf lamina base;S|PO:0020100;hypocotyl;S|PO:0020030;cotyledon;S|PO:0009052;pedicel;S|PO:0000013;cauline leaf;S|PO:0009009;embryo;S|PO:0009046;flower;S|PO:0000037;shoot apex;S|PO:0020091;male gametophyte;S|PO:0009006;shoot;S|PO:0020038;petiole;S|PO:0009029;stamen;S|PO:0009032;petal;S|PO:0009031;sepal;S|PO:0009010;seed;S|PO:0020137;leaf apex;S|PO:0009…	0
VIT_16s0098g00110	2.45397	0.171786	0.193585	0.115419	1.09076	0.752732	0.790867	Receptor kinase LRK10	CELLULAR PROCESSES, SIGNALLING & HOMEOSTASIS		GO:0004672;protein kinase activity;F|GO:0004674;protein serine/threonine kinase activity;F|GO:0004713;protein tyrosine kinase activity;F|GO:0005524;ATP binding;F|GO:0004872;receptor activity;F|GO:0016301;kinase activity;F|GO:0006468;protein amino acid phosphorylation;P|GO:0008353;RNA polymerase II carboxy-terminal domain kinase activity;F|GO:0000166;nucleotide binding;F|GO:0016740;transferase act…	PO:0000230;inflorescence meristem;S|PO:0008019;leaf lamina base;S|PO:0020100;hypocotyl;S|PO:0000084;sperm cell;S|PO:0020030;cotyledon;S|PO:0009052;pedicel;S|PO:0000013;cauline leaf;S|PO:0009009;embryo;S|PO:0000037;shoot apex;S|PO:0009046;flower;S|PO:0020091;male gametophyte;S|PO:0009006;shoot;S|PO:0020038;petiole;S|PO:0009029;stamen;S|PO:0009032;petal;S|PO:0020137;leaf apex;S|PO:0009010;seed;S|PO…	PF00069;Protein kinase domain|PF07714;Protein tyrosine kinase	IPR000719; IPR017442; IPR008271
VIT_08s0058g00090	2.45318	0.215992	0.219873	0.382352	1.67648	1.21118	1.59307	Hcr9-Avr4-par1	RESPONSE TO STRESS		GO:0016491;oxidoreductase activity;F|GO:0016301;kinase activity;F|GO:0005515;protein binding;F|GO:0032440;2-alkenal reductase activity;F|GO:0055114;oxidation reduction;P	PO:0009029;stamen;S|PO:0009010;seed;S|PO:0020137;leaf apex;S|PO:0009031;sepal;S|PO:0009047;stem;S|PO:0000013;cauline leaf;S|PO:0000037;shoot apex;S|PO:0009009;embryo;S|PO:0009046;flower;S|PO:0008034;leaf whorl;S|PO:0009025;leaf;S|PO:0007115;LP.04 four leaves visible;G|PO:0001081;F mature embryo stage;G|PO:0004507;D bilateral stage;G|PO:0007095;LP.08 eight leaves visible;G|PO:0007616;4 anthesis;G|…	0	IPR001611; IPR013210
VIT_09s0096g00390	2.43873	0.391057	0.334121	0.66403	2.88529	2.32772	2.31877	Disease resistance protein (NBS-LRR class)	RESPONSE TO STRESS		GO:0005515;protein binding;F	0	0	IPR000767; IPR001611; IPR002182
VIT_13s0067g02280	2.43002	3.09153	3.63301	3.92404	18.3948	18.8866	20.104	Basic helix-loop-helix (bHLH) family	TRANSCRIPTION FACTORS	vv60011BHLH	GO:0045449;regulation of transcription;P|GO:0030528;transcription regulator activity;F|GO:0005634;nucleus;C	PO:0000230;inflorescence meristem;S|PO:0008019;leaf lamina base;S|PO:0020100;hypocotyl;S|PO:0000084;sperm cell;S|PO:0020030;cotyledon;S|PO:0009052;pedicel;S|PO:0000013;cauline leaf;S|PO:0009046;flower;S|PO:0009009;embryo;S|PO:0000037;shoot apex;S|PO:0009006;shoot;S|PO:0009032;petal;S|PO:0020038;petiole;S|PO:0009029;stamen;S|PO:0009031;sepal;S|PO:0020137;leaf apex;S|PO:0009010;seed;S|PO:0009030;ca…	0
VIT_17s0000g03360	2.42298	0.0891687	0.100216	0	0.258524	0.389677	0.367427	No hit	UNKNOWN		0	0	0
VIT_04s0008g05110	2.41717	1.65188	1.32323	1.41229	8.26618	7.74961	7.41835	Unknown	UNKNOWN		GO:0004842;ubiquitin-protein ligase activity;F|GO:0016567;protein ubiquitination;P|GO:0005488;binding;F|GO:0000151;ubiquitin ligase complex;C	PO:0000230;inflorescence meristem;S|PO:0008019;leaf lamina base;S|PO:0020100;hypocotyl;S|PO:0020030;cotyledon;S|PO:0009052;pedicel;S|PO:0000013;cauline leaf;S|PO:0009046;flower;S|PO:0000037;shoot apex;S|PO:0009009;embryo;S|PO:0020091;male gametophyte;S|PO:0009006;shoot;S|PO:0020038;petiole;S|PO:0009029;stamen;S|PO:0009032;petal;S|PO:0006345;pollen tube;S|PO:0009010;seed;S|PO:0020137;leaf apex;S|P…	0
VIT_10s0003g05110	2.41276	0.299796	0	0.319414	0.992977	1.04157	1.26269	ATP binding	UNKNOWN		GO:0015446;arsenite transmembrane-transporting ATPase activity;F	0	0
VIT_14s0066g01000	2.38851	0.406841	0.411688	0.363639	2.42641	2.13441	1.62919	Phosphate/phosphoenolpyruvate translocator	TRANSPORT	vv50122Porters_cat_7_to_17	GO:0016021;integral to membrane;C|GO:0006810;transport;P|GO:0005215;transporter activity;F|GO:0016020;membrane;C	PO:0005052;callus;S|PO:0000230;inflorescence meristem;S|PO:0008019;leaf lamina base;S|PO:0020100;hypocotyl;S|PO:0020030;cotyledon;S|PO:0000005;cultured cell;S|PO:0009052;pedicel;S|PO:0000013;cauline leaf;S|PO:0000037;shoot apex;S|PO:0009046;flower;S|PO:0009009;embryo;S|PO:0020091;male gametophyte;S|PO:0009006;shoot;S|PO:0020038;petiole;S|PO:0009029;stamen;S|PO:0009032;petal;S|PO:0020137;leaf apex…	PF00892;Integral membrane protein DUF6|PF03151;Triose-phosphate Transporter family	IPR000620
VIT_01s0244g00010	2.36485	37.4559	38.2738	37.866	196.472	197.48	191.178	Basic helix-loop-helix (bHLH) family	TRANSCRIPTION FACTORS	vv60011BHLH	GO:0045449;regulation of transcription;P|GO:0030528;transcription regulator activity;F|GO:0005634;nucleus;C	PO:0000230;inflorescence meristem;S|PO:0008019;leaf lamina base;S|PO:0000084;sperm cell;S|PO:0020100;hypocotyl;S|PO:0020030;cotyledon;S|PO:0009052;pedicel;S|PO:0000013;cauline leaf;S|PO:0009046;flower;S|PO:0000037;shoot apex;S|PO:0009009;embryo;S|PO:0020091;male gametophyte;S|PO:0009006;shoot;S|PO:0020038;petiole;S|PO:0009029;stamen;S|PO:0009032;petal;S|PO:0020137;leaf apex;S|PO:0009010;seed;S|PO…	0	IPR001092; IPR011598
VIT_05s0020g00830	2.36434	7.0157	7.34165	5.5268	33.9249	35.4389	33.0231	CBL-interacting protein kinase 1 (CIPK1)	CELLULAR PROCESSES, SIGNALLING & HOMEOSTASIS		GO:0005886;plasma membrane;C|GO:0004672;protein kinase activity;F|GO:0004674;protein serine/threonine kinase activity;F|GO:0006970;response to osmotic stress;P|GO:0004713;protein tyrosine kinase activity;F|GO:0016301;kinase activity;F|GO:0006468;protein amino acid phosphorylation;P|GO:0004683;calmodulin-dependent protein kinase activity;F|GO:0005515;protein binding;F|GO:0007165;signal transductio…	PO:0000230;inflorescence meristem;S|PO:0008019;leaf lamina base;S|PO:0020100;hypocotyl;S|PO:0000084;sperm cell;S|PO:0020030;cotyledon;S|PO:0009052;pedicel;S|PO:0000013;cauline leaf;S|PO:0009009;embryo;S|PO:0000037;shoot apex;S|PO:0009046;flower;S|PO:0020091;male gametophyte;S|PO:0009006;shoot;S|PO:0009001;fruit;S|PO:0020038;petiole;S|PO:0009029;stamen;S|PO:0009032;petal;S|PO:0006345;pollen tube;S…	PF07714;Protein tyrosine kinase|PF00069;Protein kinase domain|PF03822;NAF domain	IPR004041; IPR000719; IPR017442; IPR008271; IPR002290
VIT_18s0001g04950	2.35917	0	0.163654	0.243935	0.69578	0.79544	0.600017	No hit	UNKNOWN		0	0	0
VIT_12s0059g01190	2.35858	4.16925	4.00645	4.03727	20.3521	20.4424	21.8416	Homeobox protein shoot MERISTEMLESS (STM)	HORMONE METABOLISM & SIGNALLING	vv50004Auxin_transport vv60034HB	GO:0003677;DNA binding;F|GO:0045449;regulation of transcription;P|GO:0043565;sequence-specific DNA binding;F|GO:0003700;transcription factor activity;F|GO:0030528;transcription regulator activity;F|GO:0006355;regulation of transcription, DNA-dependent;P|GO:0005634;nucleus;C	PO:0000230;inflorescence meristem;S|PO:0000223;stem cortex;S|PO:0004722;pedicel cortex;S|PO:0020100;hypocotyl;S|PO:0004721;paraclade cortex;S|PO:0009062;gynoecium;S|PO:0009052;pedicel;S|PO:0000013;cauline leaf;S|PO:0009009;embryo;S|PO:0000037;shoot apex;S|PO:0009046;flower;S|PO:0020091;male gametophyte;S|PO:0009006;shoot;S|PO:0009029;stamen;S|PO:0009032;petal;S|PO:0000225;peripheral zone;S|PO:000…	PF03790;KNOX1 domain|PF03791;KNOX2 domain|PF03789;ELK domain	IPR005540; IPR005541
VIT_15s0046g00080	2.35488	1.74274	2.89181	0.766289	8.57777	8.24595	10.8044	Yippee	UNKNOWN		0	PO:0000230;inflorescence meristem;S|PO:0008019;leaf lamina base;S|PO:0000084;sperm cell;S|PO:0020100;hypocotyl;S|PO:0020030;cotyledon;S|PO:0009052;pedicel;S|PO:0000013;cauline leaf;S|PO:0009009;embryo;S|PO:0009046;flower;S|PO:0000037;shoot apex;S|PO:0020091;male gametophyte;S|PO:0009006;shoot;S|PO:0020038;petiole;S|PO:0009029;stamen;S|PO:0009032;petal;S|PO:0006345;pollen tube;S|PO:0009031;sepal;S…	PF03226;Yippee putative zinc-binding protein	IPR004910
VIT_00s0601g00040	2.35161	0.133309	0.047021	0	0.33766	0.213309	0.369421	Unknown protein	UNKNOWN		0	PO:0009046;flower;S|PO:0007616;4 anthesis;G	0
VIT_00s1463g00010	2.35118	4.97268	6.1713	4.03841	30.8494	26.4351	20.1823	Protease Do-like 5	PROTEIN METABOLISM		GO:0004252;serine-type endopeptidase activity;F|GO:0032440;2-alkenal reductase activity;F|GO:0070008;serine-type exopeptidase activity;F|GO:0003824;catalytic activity;F|GO:0016491;oxidoreductase activity;F|GO:0006508;proteolysis;P|GO:0008233;peptidase activity;F|GO:0055114;oxidation reduction;P	0	0	IPR001254; IPR001940
VIT_19s0015g02480	2.34998	1.60915	1.46122	1.17976	8.36519	6.51038	6.79237	Ankyrin repeat	GENE FAMILIES WITH DIVERSE FUNCTIONS		0	0	0
VIT_07s0191g00100	2.3419	0.104135	0.143019	0	0.423914	0.417086	0.411999	Unknown protein	UNKNOWN		0	PO:0006345;pollen tube;S|PO:0009031;sepal;S|PO:0009046;flower;S|PO:0020091;male gametophyte;S|PO:0001017;M germinated pollen stage;G|PO:0007616;4 anthesis;G|PO:0007611;petal differentiation and expansion stage;G|PO:0001016;L mature pollen stage;G	0
VIT_00s1450g00010	2.34011	0.723602	0.51073	0.507511	3.32783	2.4824	3.00941	Protease Do-like 5	PROTEIN METABOLISM		GO:0008236;serine-type peptidase activity;F|GO:0004252;serine-type endopeptidase activity;F|GO:0032440;2-alkenal reductase activity;F|GO:0010206;photosystem II repair;P|GO:0016787;hydrolase activity;F|GO:0003824;catalytic activity;F|GO:0006508;proteolysis;P|GO:0055114;oxidation reduction;P|GO:0031977;thylakoid lumen;C|GO:0070008;serine-type exopeptidase activity;F|GO:0009507;chloroplast;C|GO:0009…	PO:0000230;inflorescence meristem;S|PO:0008019;leaf lamina base;S|PO:0020100;hypocotyl;S|PO:0020030;cotyledon;S|PO:0009052;pedicel;S|PO:0000013;cauline leaf;S|PO:0009009;embryo;S|PO:0009046;flower;S|PO:0000037;shoot apex;S|PO:0020091;male gametophyte;S|PO:0009006;shoot;S|PO:0020038;petiole;S|PO:0009029;stamen;S|PO:0009032;petal;S|PO:0009031;sepal;S|PO:0009010;seed;S|PO:0020137;leaf apex;S|PO:0009…	0	IPR001254; IPR001940
VIT_14s0066g01390	2.33927	8.6303	7.51784	7.83731	45.1456	37.4539	38.7783	Metal-dependent phosphohydrolase HD domain-containing protein	UNKNOWN		GO:0003824;catalytic activity;F	PO:0000230;inflorescence meristem;S|PO:0008019;leaf lamina base;S|PO:0020100;hypocotyl;S|PO:0000084;sperm cell;S|PO:0020030;cotyledon;S|PO:0009052;pedicel;S|PO:0000013;cauline leaf;S|PO:0009009;embryo;S|PO:0000037;shoot apex;S|PO:0009046;flower;S|PO:0020091;male gametophyte;S|PO:0009006;shoot;S|PO:0020038;petiole;S|PO:0009029;stamen;S|PO:0009032;petal;S|PO:0006345;pollen tube;S|PO:0009010;seed;S|…	PF01966;HD domain	IPR003607; IPR006674
VIT_14s0006g03110	2.3365	0.153601	0	0.205221	0.736113	0.53536	0.540848	No hit	UNKNOWN		0	0	0
VIT_09s0002g06160	2.33602	0.402744	0	0.160413	0.804123	1.08105	0.958254	Ser/thr specific protein kinase	CELLULAR PROCESSES, SIGNALLING & HOMEOSTASIS		GO:0004672;protein kinase activity;F|GO:0004674;protein serine/threonine kinase activity;F|GO:0004709;MAP kinase kinase kinase activity;F|GO:0004713;protein tyrosine kinase activity;F|GO:0005524;ATP binding;F|GO:0016301;kinase activity;F|GO:0006468;protein amino acid phosphorylation;P|GO:0000166;nucleotide binding;F|GO:0016740;transferase activity;F	PO:0000230;inflorescence meristem;S|PO:0008019;leaf lamina base;S|PO:0020100;hypocotyl;S|PO:0020030;cotyledon;S|PO:0009052;pedicel;S|PO:0000013;cauline leaf;S|PO:0009009;embryo;S|PO:0009046;flower;S|PO:0000037;shoot apex;S|PO:0020091;male gametophyte;S|PO:0009006;shoot;S|PO:0020038;petiole;S|PO:0009029;stamen;S|PO:0009032;petal;S|PO:0009010;seed;S|PO:0020137;leaf apex;S|PO:0009031;sepal;S|PO:0009…	PF00069;Protein kinase domain|PF07714;Protein tyrosine kinase	IPR000719; IPR017441; IPR008271; IPR001245
VIT_18s0001g06940	2.33529	6.75447	4.16645	6.05447	30.6644	28.0175	26.9848	Purine permease 1 (PUP1)	HORMONE METABOLISM & SIGNALLING	vv10908Zeatin_biosynthesis vv50122Porters_cat_7_to_17	GO:0015211;purine nucleoside transmembrane transporter activity;F|GO:0016021;integral to membrane;C|GO:0005345;purine transmembrane transporter activity;F|GO:0006863;purine transport;P|GO:0016020;membrane;C|GO:0010184;cytokinin transport;P	PO:0000230;inflorescence meristem;S|PO:0008019;leaf lamina base;S|PO:0020100;hypocotyl;S|PO:0020030;cotyledon;S|PO:0009052;pedicel;S|PO:0000013;cauline leaf;S|PO:0009009;embryo;S|PO:0009046;flower;S|PO:0000037;shoot apex;S|PO:0020091;male gametophyte;S|PO:0009006;shoot;S|PO:0020038;petiole;S|PO:0009029;stamen;S|PO:0009032;petal;S|PO:0006345;pollen tube;S|PO:0000066;epithem cell;S|PO:0020137;leaf …	PF03151;Triose-phosphate Transporter family	IPR004853; IPR000620
VIT_05s0102g01090	2.33446	0.827158	1.39102	1.84301	6.2235	6.73099	7.52856	Unknown	UNKNOWN		0	0	PF04578;Protein of unknown function, DUF594
VIT_10s0003g05210	2.33303	0.728052	0.656457	0.391392	2.95343	3.02053	2.97413	Wall-associated kinase 1 (WAK1)	CELLULAR PROCESSES, SIGNALLING & HOMEOSTASIS		GO:0004672;protein kinase activity;F|GO:0004674;protein serine/threonine kinase activity;F|GO:0005509;calcium ion binding;F|GO:0004709;MAP kinase kinase kinase activity;F|GO:0004713;protein tyrosine kinase activity;F|GO:0005524;ATP binding;F|GO:0016301;kinase activity;F|GO:0006468;protein amino acid phosphorylation;P|GO:0000166;nucleotide binding;F|GO:0016740;transferase activity;F	PO:0000230;inflorescence meristem;S|PO:0008019;leaf lamina base;S|PO:0020100;hypocotyl;S|PO:0000084;sperm cell;S|PO:0020030;cotyledon;S|PO:0009052;pedicel;S|PO:0000013;cauline leaf;S|PO:0009009;embryo;S|PO:0000037;shoot apex;S|PO:0009046;flower;S|PO:0009006;shoot;S|PO:0009032;petal;S|PO:0009029;stamen;S|PO:0020038;petiole;S|PO:0020137;leaf apex;S|PO:0009010;seed;S|PO:0009031;sepal;S|PO:0009030;ca…	PF07645;Calcium binding EGF domain|PF00069;Protein kinase domain|PF07714;Protein tyrosine kinase	IPR006210; IPR000152; IPR000742; IPR001881; IPR013091; IPR000719; IPR017441; IPR017442; IPR008271
VIT_06s0004g07880	2.32555	11.0825	11.9419	11.9468	56.2555	59.8735	59.1666	Allergen	RESPONSE TO STRESS		0	0	0
VIT_11s0052g01410	2.32396	0.447329	0.125835	0.125042	1.24946	1.06014	1.18635	Leucine Rich Repeat receptor-like kinase	CELLULAR PROCESSES, SIGNALLING & HOMEOSTASIS		GO:0006468;protein amino acid phosphorylation;P|GO:0004672;protein kinase activity;F|GO:0005515;protein binding;F|GO:0005524;ATP binding;F	0	0
VIT_08s0040g02350	2.31805	2.23175	2.12383	2.23458	10.8672	10.2823	11.7128	Xylan synthase	CARBOHYDRATE METABOLISM	vv10500Starch_and_sucrose_metabolism vv10520Nucleotide_sugars_metabolism	GO:0016020;membrane;C|GO:0015018;galactosylgalactosylxylosylprotein 3-beta-glucuronosyltransferase activity;F|GO:0016740;transferase activity;F|GO:0016757;transferase activity, transferring glycosyl groups;F	0	PF03360;Glycosyltransferase family 43	IPR005027
VIT_08s0007g02940	2.31696	0.103893	0.426138	0.282302	1.13287	1.42685	1.48798	NAC domain containing protein 90	TRANSCRIPTION FACTORS	vv60046NAC	GO:0003677;DNA binding;F|GO:0045449;regulation of transcription;P	PO:0000230;inflorescence meristem;S|PO:0008019;leaf lamina base;S|PO:0020100;hypocotyl;S|PO:0020030;cotyledon;S|PO:0009052;pedicel;S|PO:0000013;cauline leaf;S|PO:0009046;flower;S|PO:0000037;shoot apex;S|PO:0009009;embryo;S|PO:0009006;shoot;S|PO:0020038;petiole;S|PO:0009029;stamen;S|PO:0009032;petal;S|PO:0009010;seed;S|PO:0020137;leaf apex;S|PO:0009031;sepal;S|PO:0009047;stem;S|PO:0009005;root;S|P…	PF02365;No apical meristem (NAM) protein	IPR003441
VIT_07s0031g02050	2.31306	1.82189	2.50126	3.10687	12.7773	12.9003	11.2448	Ribosomal protein L3A	PROTEIN METABOLISM	vv23010Ribosome	GO:0030529;ribonucleoprotein complex;C|GO:0005622;intracellular;C|GO:0006412;translation;P|GO:0005840;ribosome;C|GO:0003735;structural constituent of ribosome;F	0	0	IPR000911; IPR000597
VIT_08s0032g00510	2.3058	0.198443	0.0553514	0.110005	0.694644	0.466327	0.637806	CXE carboxylesterase	CELLULAR PROCESSES, SIGNALLING & HOMEOSTASIS		GO:0008152;metabolic process;P|GO:0016787;hydrolase activity;F|GO:0004872;receptor activity;F	PO:0000230;inflorescence meristem;S|PO:0000084;sperm cell;S|PO:0020100;hypocotyl;S|PO:0020030;cotyledon;S|PO:0000013;cauline leaf;S|PO:0009046;flower;S|PO:0009009;embryo;S|PO:0020091;male gametophyte;S|PO:0009029;stamen;S|PO:0009032;petal;S|PO:0009031;sepal;S|PO:0009030;carpel;S|PO:0009047;stem;S|PO:0009005;root;S|PO:0008034;leaf whorl;S|PO:0009025;leaf;S|PO:0007115;LP.04 four leaves visible;G|PO…	PF07859;alpha/beta hydrolase fold	IPR013094
VIT_07s0005g03210	2.30274	0.704546	0.377212	0.374835	2.48852	1.83343	2.86478	Ethylene-responsive transcription factor ERF098	HORMONE METABOLISM & SIGNALLING	vv30008Ethylene_signaling vv60003AP2_EREBP	GO:0006350;transcription;P|GO:0010200;response to chitin;P|GO:0003677;DNA binding;F|GO:0045449;regulation of transcription;P|GO:0009873;ethylene mediated signaling pathway;P|GO:0003700;transcription factor activity;F|GO:0006355;regulation of transcription, DNA-dependent;P|GO:0005634;nucleus;C	PO:0009029;stamen;S|PO:0020038;petiole;S|PO:0009047;stem;S|PO:0020100;hypocotyl;S|PO:0009005;root;S|PO:0000037;shoot apex;S|PO:0009025;leaf;S|PO:0007115;LP.04 four leaves visible;G|PO:0007616;4 anthesis;G|PO:0007064;LP.12 twelve leaves visible;G	PF00847;AP2 domain	IPR001471
VIT_03s0038g01790	2.30071	2.43438	2.15945	2.35519	10.3724	11.8101	12.0553	Basic helix-loop-helix (bHLH) family	TRANSCRIPTION FACTORS	vv60011BHLH	GO:0045449;regulation of transcription;P|GO:0030528;transcription regulator activity;F|GO:0005634;nucleus;C	PO:0000230;inflorescence meristem;S|PO:0008019;leaf lamina base;S|PO:0000084;sperm cell;S|PO:0020100;hypocotyl;S|PO:0020030;cotyledon;S|PO:0009052;pedicel;S|PO:0000013;cauline leaf;S|PO:0009009;embryo;S|PO:0009046;flower;S|PO:0000037;shoot apex;S|PO:0020091;male gametophyte;S|PO:0009006;shoot;S|PO:0020038;petiole;S|PO:0009029;stamen;S|PO:0009032;petal;S|PO:0006345;pollen tube;S|PO:0009031;sepal;S…	PF00010;Helix-loop-helix DNA-binding domain	IPR001092; IPR011598
VIT_00s1488g00020	2.29847	2.88257	2.30797	2.83305	13.9644	12.4936	13.0128	Glycogen (starch) synthase	CARBOHYDRATE METABOLISM	vv10500Starch_and_sucrose_metabolism	0	0	0
VIT_15s0021g02070	2.29674	1.41969	3.18125	3.06823	11.15	13.6433	12.8888	Unknown protein	UNKNOWN		0	PO:0000230;inflorescence meristem;S|PO:0008019;leaf lamina base;S|PO:0020100;hypocotyl;S|PO:0020030;cotyledon;S|PO:0009052;pedicel;S|PO:0000013;cauline leaf;S|PO:0009009;embryo;S|PO:0009046;flower;S|PO:0000037;shoot apex;S|PO:0020091;male gametophyte;S|PO:0009006;shoot;S|PO:0020038;petiole;S|PO:0009029;stamen;S|PO:0009032;petal;S|PO:0009031;sepal;S|PO:0009010;seed;S|PO:0020137;leaf apex;S|PO:0009…	0
VIT_13s0175g00030	2.28476	0.167074	0.257178	0.5963	1.7538	1.33335	1.88582	Origin recognition complex 1b protein	CELLULAR PROCESSES, SIGNALLING & HOMEOSTASIS	vv44110Cell_cycle vv60048PHD	0	0	0
VIT_05s0020g04750	2.28402	0.174906	0.188548	0.112416	0.942088	0.684271	0.691286	Ankyrin repeat protein	GENE FAMILIES WITH DIVERSE FUNCTIONS	vv50108Accessory_factors_involved_in_transport	0	0	PF00023;Ankyrin repeat
VIT_12s0034g02280	2.27833	0.124929	0.204993	0.162961	0.842385	0.797093	0.75158	Disease resistance protein	RESPONSE TO STRESS		0	0	0	IPR000767; IPR001611; IPR002182
VIT_14s0081g00770	2.27492	0.451537	1.09216	0.904395	3.52434	4.12877	4.19493	R protein disease resistance protein	RESPONSE TO STRESS	vv34627R_proteins_from_Plant-pathogen_interaction	0	0	0	IPR000767; IPR001611; IPR002182
VIT_03s0038g00940	2.26026	4.5968	4.69869	4.40968	24.4008	20.977	20.2806	Auxin-responsive	HORMONE METABOLISM & SIGNALLING	vv30003Auxin_signaling	0	PO:0000230;inflorescence meristem;S|PO:0008019;leaf lamina base;S|PO:0020100;hypocotyl;S|PO:0000084;sperm cell;S|PO:0020030;cotyledon;S|PO:0000282;trichome;S|PO:0009052;pedicel;S|PO:0000013;cauline leaf;S|PO:0000037;shoot apex;S|PO:0009009;embryo;S|PO:0009046;flower;S|PO:0009006;shoot;S|PO:0020091;male gametophyte;S|PO:0009029;stamen;S|PO:0020038;petiole;S|PO:0009032;petal;S|PO:0006345;pollen tub…	PF02519;Auxin responsive protein	IPR003676
VIT_15s0046g00390	2.26014	2.32802	3.16155	2.22212	12.6834	11.2939	12.9646	Seven in absentia SINA4	PROTEIN METABOLISM	vv24120Ubiquitin_mediated_proteolysis	GO:0006511;ubiquitin-dependent protein catabolic process;P|GO:0005515;protein binding;F|GO:0004842;ubiquitin-protein ligase activity;F|GO:0016874;ligase activity;F|GO:0016567;protein ubiquitination;P|GO:0008270;zinc ion binding;F|GO:0007275;multicellular organismal development;P|GO:0005634;nucleus;C	PO:0000230;inflorescence meristem;S|PO:0008019;leaf lamina base;S|PO:0000084;sperm cell;S|PO:0020100;hypocotyl;S|PO:0020030;cotyledon;S|PO:0009052;pedicel;S|PO:0000013;cauline leaf;S|PO:0009009;embryo;S|PO:0009046;flower;S|PO:0000037;shoot apex;S|PO:0020091;male gametophyte;S|PO:0009006;shoot;S|PO:0020038;petiole;S|PO:0009029;stamen;S|PO:0009032;petal;S|PO:0006345;pollen tube;S|PO:0020137;leaf ap…	PF03145;Seven in absentia protein family	IPR013323; IPR004162; IPR013322; IPR015880; IPR001841; IPR013010
VIT_19s0015g01300	2.26013	2.37056	2.25961	2.06429	11.821	10.3215	9.92618	Amino acid permease 7	TRANSPORT	vv50123Porters_cat_18_to_29	GO:0016021;integral to membrane;C|GO:0016020;membrane;C	PO:0000230;inflorescence meristem;S|PO:0008019;leaf lamina base;S|PO:0020100;hypocotyl;S|PO:0020030;cotyledon;S|PO:0009052;pedicel;S|PO:0000013;cauline leaf;S|PO:0000037;shoot apex;S|PO:0009046;flower;S|PO:0009009;embryo;S|PO:0009006;shoot;S|PO:0020091;male gametophyte;S|PO:0009001;fruit;S|PO:0009032;petal;S|PO:0020038;petiole;S|PO:0009029;stamen;S|PO:0020137;leaf apex;S|PO:0009010;seed;S|PO:0009…	PF01490;Transmembrane amino acid transporter protein	IPR013057
VIT_02s0025g05110	2.26001	0.174512	0.171011	0.169933	0.817519	0.905079	0.746414	MATE efflux family protein	TRANSPORT	vv50125Porters_cat_66_to_94	GO:0015297;antiporter activity;F|GO:0015238;drug transporter activity;F|GO:0016020;membrane;C|GO:0006855;multidrug transport;P	PO:0000230;inflorescence meristem;S|PO:0008019;leaf lamina base;S|PO:0020100;hypocotyl;S|PO:0020030;cotyledon;S|PO:0009052;pedicel;S|PO:0000013;cauline leaf;S|PO:0000037;shoot apex;S|PO:0009009;embryo;S|PO:0009046;flower;S|PO:0020091;male gametophyte;S|PO:0009006;shoot;S|PO:0009032;petal;S|PO:0009029;stamen;S|PO:0020137;leaf apex;S|PO:0009031;sepal;S|PO:0009010;seed;S|PO:0009030;carpel;S|PO:00090…	PF01554;MatE	IPR002528
VIT_02s0234g00110	2.25956	0.405712	0.149794	0.14885	1.11678	0.922226	1.33377	Oleosin OLE-4	DEVELOPMENT		GO:0016021;integral to membrane;C|GO:0012511;monolayer-surrounded lipid storage body;C|GO:0005811;lipid particle;C	PO:0000230;inflorescence meristem;S|PO:0008019;leaf lamina base;S|PO:0000084;sperm cell;S|PO:0020100;hypocotyl;S|PO:0009052;pedicel;S|PO:0000013;cauline leaf;S|PO:0009009;embryo;S|PO:0009046;flower;S|PO:0000037;shoot apex;S|PO:0009032;petal;S|PO:0009029;stamen;S|PO:0020038;petiole;S|PO:0009031;sepal;S|PO:0009010;seed;S|PO:0020137;leaf apex;S|PO:0009030;carpel;S|PO:0009047;stem;S|PO:0009005;root;S…	PF01277;Oleosin	IPR000136
VIT_02s0025g03200	2.24914	0	0.0292528	0.0872054	0.191889	0.208535	0.153217	Dehydration-responsive protein	RESPONSE TO STRESS		0	PO:0000230;inflorescence meristem;S|PO:0008019;leaf lamina base;S|PO:0020100;hypocotyl;S|PO:0000084;sperm cell;S|PO:0020030;cotyledon;S|PO:0009052;pedicel;S|PO:0000013;cauline leaf;S|PO:0009009;embryo;S|PO:0000037;shoot apex;S|PO:0009046;flower;S|PO:0020091;male gametophyte;S|PO:0009006;shoot;S|PO:0020038;petiole;S|PO:0009029;stamen;S|PO:0009032;petal;S|PO:0006345;pollen tube;S|PO:0000293;guard c…	PF03141;Putative methyltransferase	IPR004159
VIT_14s0128g00190	2.24846	11.3865	12.7228	14.4278	52.7822	64.7783	65.5581	Heavy-metal-associated domain-containing protein	UNKNOWN		GO:0030001;metal ion transport;P|GO:0046872;metal ion binding;F	PO:0000230;inflorescence meristem;S|PO:0008019;leaf lamina base;S|PO:0020100;hypocotyl;S|PO:0020030;cotyledon;S|PO:0009052;pedicel;S|PO:0000013;cauline leaf;S|PO:0009009;embryo;S|PO:0009046;flower;S|PO:0000037;shoot apex;S|PO:0020091;male gametophyte;S|PO:0009006;shoot;S|PO:0020038;petiole;S|PO:0009029;stamen;S|PO:0009032;petal;S|PO:0006345;pollen tube;S|PO:0020137;leaf apex;S|PO:0009010;seed;S|P…	PF00403;Heavy-metal-associated domain	IPR006121
VIT_06s0004g07210	2.24784	0.512522	0.201135	0.249834	1.59618	1.5316	1.44853	CCT motif constans-like	TRANSCRIPTION FACTORS	vv60070Orphans_CCT	0	PO:0000230;inflorescence meristem;S|PO:0008019;leaf lamina base;S|PO:0020030;cotyledon;S|PO:0009052;pedicel;S|PO:0000013;cauline leaf;S|PO:0009046;flower;S|PO:0000037;shoot apex;S|PO:0009009;embryo;S|PO:0020091;male gametophyte;S|PO:0009006;shoot;S|PO:0020038;petiole;S|PO:0009029;stamen;S|PO:0009032;petal;S|PO:0009010;seed;S|PO:0020137;leaf apex;S|PO:0009031;sepal;S|PO:0009030;carpel;S|PO:0009047…	PF06203;CCT motif	IPR010402
VIT_00s0214g00060	2.24219	4.84443	5.76608	7.05663	26.1095	29.501	27.9755	F-box protein PP2-B2	PROTEIN METABOLISM		0	PO:0000230;inflorescence meristem;S|PO:0008019;leaf lamina base;S|PO:0020100;hypocotyl;S|PO:0020030;cotyledon;S|PO:0009052;pedicel;S|PO:0000013;cauline leaf;S|PO:0009009;embryo;S|PO:0000037;shoot apex;S|PO:0009046;flower;S|PO:0020091;male gametophyte;S|PO:0009006;shoot;S|PO:0009029;stamen;S|PO:0020038;petiole;S|PO:0009032;petal;S|PO:0006345;pollen tube;S|PO:0009031;sepal;S|PO:0020137;leaf apex;S|…	0
VIT_10s0042g00610	2.24098	0.0923425	0.0636827	0.0632813	0.37779	0.39207	0.266839	Leucine-rich repeat transmembrane protein kinase	CELLULAR PROCESSES, SIGNALLING & HOMEOSTASIS		GO:0006468;protein amino acid phosphorylation;P|GO:0004672;protein kinase activity;F|GO:0004674;protein serine/threonine kinase activity;F|GO:0003677;DNA binding;F|GO:0004713;protein tyrosine kinase activity;F|GO:0015074;DNA integration;P|GO:0005524;ATP binding;F	0	PF00069;Protein kinase domain|PF07727;Reverse transcriptase (RNA-dependent DNA polymerase)	IPR001611
VIT_14s0036g00100	2.23948	0.388121	0.265457	0.307748	1.79183	1.51963	1.22817	Disease resistance protein (CC-NBS-LRR class)	RESPONSE TO STRESS		GO:0005515;protein binding;F|GO:0006952;defense response;P|GO:0000166;nucleotide binding;F|GO:0006915;apoptosis;P|GO:0017111;nucleoside-triphosphatase activity;F|GO:0005524;ATP binding;F	0	0
VIT_13s0139g00220	2.23725	0.217088	0.18998	0.201368	0.937669	0.902874	1.02822	R protein MLA10	RESPONSE TO STRESS	vv34627R_proteins_from_Plant-pathogen_interaction	GO:0005515;protein binding;F|GO:0006952;defense response;P|GO:0000166;nucleotide binding;F|GO:0006915;apoptosis;P|GO:0004721;phosphoprotein phosphatase activity;F|GO:0005524;ATP binding;F|GO:0016787;hydrolase activity;F	PO:0000230;inflorescence meristem;S|PO:0008019;leaf lamina base;S|PO:0020100;hypocotyl;S|PO:0020030;cotyledon;S|PO:0009052;pedicel;S|PO:0000013;cauline leaf;S|PO:0009009;embryo;S|PO:0009046;flower;S|PO:0000037;shoot apex;S|PO:0020091;male gametophyte;S|PO:0009006;shoot;S|PO:0020038;petiole;S|PO:0009029;stamen;S|PO:0009032;petal;S|PO:0006345;pollen tube;S|PO:0020137;leaf apex;S|PO:0009010;seed;S|P…	PF00931;NB-ARC domain	IPR001611; IPR002182
VIT_03s0063g00860	2.23491	42.3081	41.2843	45.1689	195.841	207.483	202.798	Serine carboxypeptidase	PROTEIN METABOLISM		GO:0006508;proteolysis;P|GO:0004185;serine-type carboxypeptidase activity;F|GO:0004180;carboxypeptidase activity;F	PO:0000230;inflorescence meristem;S|PO:0008019;leaf lamina base;S|PO:0000084;sperm cell;S|PO:0020100;hypocotyl;S|PO:0020030;cotyledon;S|PO:0009052;pedicel;S|PO:0000013;cauline leaf;S|PO:0009009;embryo;S|PO:0009046;flower;S|PO:0000037;shoot apex;S|PO:0020091;male gametophyte;S|PO:0009006;shoot;S|PO:0020038;petiole;S|PO:0009029;stamen;S|PO:0009032;petal;S|PO:0009031;sepal;S|PO:0009010;seed;S|PO:002…	PF00450;Serine carboxypeptidase	IPR001563
VIT_15s0021g00270	2.22782	0.325939	0.356386	0.236093	1.54853	1.48842	1.26516	Ent-kaurenoic acid oxidase	HORMONE METABOLISM & SIGNALLING	vv10904Diterpenoid_biosynthesis	GO:0016491;oxidoreductase activity;F|GO:0009055;electron carrier activity;F|GO:0055114;oxidation reduction;P|GO:0004497;monooxygenase activity;F|GO:0020037;heme binding;F|GO:0046872;metal ion binding;F|GO:0005506;iron ion binding;F	PO:0009084;pericarp;S|PO:0005052;callus;S|PO:0000230;inflorescence meristem;S|PO:0000056;floral bud;S|PO:0008019;leaf lamina base;S|PO:0020100;hypocotyl;S|PO:0000084;sperm cell;S|PO:0020030;cotyledon;S|PO:0009052;pedicel;S|PO:0000013;cauline leaf;S|PO:0009009;embryo;S|PO:0000037;shoot apex;S|PO:0009046;flower;S|PO:0020091;male gametophyte;S|PO:0009006;shoot;S|PO:0009001;fruit;S|PO:0009032;petal;S…	PF00067;Cytochrome P450	IPR001128; IPR002401
VIT_15s0024g01030	2.22634	0.376771	0.149656	0	0.709677	0.969868	0.783849	GLT1 (NADH-dependent glutamate synthase 1 gene)	AMINO ACID METABOLISM	vv10251Glutamate_metabolism vv10910Nitrogen_metabolism	GO:0008152;metabolic process;P	0	PF00310;Glutamine amidotransferases class-II
VIT_09s0002g07580	2.22134	0.62308	0.268383	0.266692	1.51602	1.56537	2.31941	NADPH quinone oxidoreductase-like protein	ENERGY METABOLISM	vv10740Riboflavin_metabolism	GO:0016491;oxidoreductase activity;F|GO:0003824;catalytic activity;F|GO:0055114;oxidation reduction;P|GO:0005488;binding;F|GO:0003960;NADPH:quinone reductase activity;F|GO:0008270;zinc ion binding;F|GO:0008152;metabolic process;P	PO:0000230;inflorescence meristem;S|PO:0008019;leaf lamina base;S|PO:0020100;hypocotyl;S|PO:0000084;sperm cell;S|PO:0020030;cotyledon;S|PO:0009052;pedicel;S|PO:0000013;cauline leaf;S|PO:0009009;embryo;S|PO:0000037;shoot apex;S|PO:0009046;flower;S|PO:0020091;male gametophyte;S|PO:0009006;shoot;S|PO:0020038;petiole;S|PO:0009029;stamen;S|PO:0009032;petal;S|PO:0020137;leaf apex;S|PO:0009010;seed;S|PO…	0	IPR002085; IPR013149; IPR016040; IPR014189
VIT_19s0090g01280	2.21889	11.257	8.60843	8.82149	52.0017	39.1171	42.4286	Lipid-binding serum glycoprotein family protein	TRANSPORT	vv50101Channels_and_pores	GO:0005886;plasma membrane;C|GO:0008289;lipid binding;F|GO:0005773;vacuole;C	PO:0000230;inflorescence meristem;S|PO:0008019;leaf lamina base;S|PO:0020100;hypocotyl;S|PO:0000084;sperm cell;S|PO:0020030;cotyledon;S|PO:0000005;cultured cell;S|PO:0009052;pedicel;S|PO:0000013;cauline leaf;S|PO:0009009;embryo;S|PO:0000037;shoot apex;S|PO:0009046;flower;S|PO:0020091;male gametophyte;S|PO:0009006;shoot;S|PO:0020038;petiole;S|PO:0009029;stamen;S|PO:0009032;petal;S|PO:0006345;polle…	PF01273;LBP / BPI / CETP family, N-terminal domain|PF02886;LBP / BPI / CETP family, C-terminal domain	IPR001124
VIT_03s0038g01580	2.21777	0.175695	0	0.542745	1.23376	0.849516	1.25873	R protein PRF disease resistance protein	RESPONSE TO STRESS	vv34627R_proteins_from_Plant-pathogen_interaction	GO:0006952;defense response;P|GO:0000166;nucleotide binding;F|GO:0006915;apoptosis;P|GO:0004721;phosphoprotein phosphatase activity;F|GO:0005524;ATP binding;F|GO:0016787;hydrolase activity;F	0	PF00931;NB-ARC domain	IPR000767; IPR002182
VIT_07s0031g02270	2.21024	0.303321	0.450419	0.404954	2.13008	1.4456	1.78621	Tonoplast monosaccharide transporter2	TRANSPORT	vv50121Porters_cat_1_to_6	GO:0016021;integral to membrane;C|GO:0006810;transport;P|GO:0032440;2-alkenal reductase activity;F|GO:0016020;membrane;C|GO:0055085;transmembrane transport;P|GO:0008643;carbohydrate transport;P|GO:0016491;oxidoreductase activity;F|GO:0005215;transporter activity;F|GO:0055114;oxidation reduction;P|GO:0022891;substrate-specific transmembrane transporter activity;F	PO:0000230;inflorescence meristem;S|PO:0009067;filament;S|PO:0008019;leaf lamina base;S|PO:0020100;hypocotyl;S|PO:0000084;sperm cell;S|PO:0020030;cotyledon;S|PO:0004006;mesophyll cell;S|PO:0000005;cultured cell;S|PO:0009052;pedicel;S|PO:0000013;cauline leaf;S|PO:0009009;embryo;S|PO:0000037;shoot apex;S|PO:0009046;flower;S|PO:0020091;male gametophyte;S|PO:0009006;shoot;S|PO:0009032;petal;S|PO:0009…	PF00083;Sugar (and other) transporter|PF07690;Major Facilitator Superfamily	IPR007114; IPR005828; IPR003663; IPR005829
VIT_00s0347g00030	2.20859	1.53391	2.13069	1.83496	8.81134	8.23893	8.36989	Zinc finger (B-box type)	TRANSCRIPTION FACTORS	vv60073Orphans_zf-b_box	GO:0045449;regulation of transcription;P|GO:0008270;zinc ion binding;F|GO:0046872;metal ion binding;F|GO:0005622;intracellular;C	PO:0009029;stamen;S|PO:0009032;petal;S|PO:0009010;seed;S|PO:0009031;sepal;S|PO:0009030;carpel;S|PO:0009047;stem;S|PO:0009009;embryo;S|PO:0009005;root;S|PO:0009046;flower;S|PO:0008034;leaf whorl;S|PO:0020091;male gametophyte;S|PO:0001081;F mature embryo stage;G|PO:0004507;D bilateral stage;G|PO:0007616;4 anthesis;G|PO:0001078;E expanded cotyledon stage;G|PO:0007611;petal differentiation and expans…	PF00643;B-box zinc finger	IPR000315
VIT_14s0006g02160	2.20799	1.44297	1.24689	1.35376	6.74268	5.88094	6.05915	SAM dependent carboxyl methyltransferase Methyltransf_7	UNKNOWN		0	0	0	IPR005299
VIT_04s0023g01480	2.20777	0.444872	0.431696	0.471872	2.00024	2.12623	2.1028	Dimethylaniline monooxygenase, N-oxide-forming	CELLULAR PROCESSES, SIGNALLING & HOMEOSTASIS	vv11000Single_reactions	GO:0016491;oxidoreductase activity;F|GO:0050660;FAD binding;F|GO:0016709;oxidoreductase activity, acting on paired donors, with incorporation or reduction of molecular oxygen, NADH or NADPH as one donor, and incorporation of one atom of oxygen;F|GO:0055114;oxidation reduction;P|GO:0004497;monooxygenase activity;F|GO:0004499;flavin-containing monooxygenase activity;F|GO:0050661;NADP or NADPH bindi…	PO:0000230;inflorescence meristem;S|PO:0008019;leaf lamina base;S|PO:0020100;hypocotyl;S|PO:0000084;sperm cell;S|PO:0020030;cotyledon;S|PO:0009052;pedicel;S|PO:0000013;cauline leaf;S|PO:0009009;embryo;S|PO:0000037;shoot apex;S|PO:0009046;flower;S|PO:0020091;male gametophyte;S|PO:0009006;shoot;S|PO:0009029;stamen;S|PO:0020038;petiole;S|PO:0009032;petal;S|PO:0006345;pollen tube;S|PO:0009010;seed;S|…	0	IPR000759; IPR003953; IPR013027; IPR001327; IPR000103
VIT_08s0032g00190	2.20618	1.24338	1.31603	1.38246	5.79316	6.31126	6.08547	F-box family protein	PROTEIN METABOLISM		0	0	0
VIT_02s0087g00930	2.20268	0.0238713	0.0588687	0.0292488	0.205092	0.171678	0.138751	9-cis-epoxycarotenoid dioxygenase	HORMONE METABOLISM & SIGNALLING	vv10906Carotenoid_biosynthesis vv11013ABA_biosynthesis vv30001ABA_signaling	GO:0016702;oxidoreductase activity, acting on single donors with incorporation of molecular oxygen, incorporation of two atoms of oxygen;F	PO:0000230;inflorescence meristem;S|PO:0008019;leaf lamina base;S|PO:0020100;hypocotyl;S|PO:0020030;cotyledon;S|PO:0000013;cauline leaf;S|PO:0009046;flower;S|PO:0009006;shoot;S|PO:0020091;male gametophyte;S|PO:0009029;stamen;S|PO:0009032;petal;S|PO:0006345;pollen tube;S|PO:0000293;guard cell;S|PO:0006203;pericycle;S|PO:0020137;leaf apex;S|PO:0009010;seed;S|PO:0009031;sepal;S|PO:0009030;carpel;S|P…	PF03055;Retinal pigment epithelial membrane protein	IPR004294
VIT_01s0137g00540	2.19777	0.0537703	0	0.094289	0.254981	0.225474	0.198795	CYP71E1	SECONDARY METABOLISM	vv10902Monoterpenoid_biosynthesis	GO:0016705;oxidoreductase activity, acting on paired donors, with incorporation or reduction of molecular oxygen;F|GO:0009055;electron carrier activity;F|GO:0046872;metal ion binding;F|GO:0005506;iron ion binding;F|GO:0016491;oxidoreductase activity;F|GO:0050592;4-hydroxyphenylacetaldehyde oxime monooxygenase activity;F|GO:0055114;oxidation reduction;P|GO:0020037;heme binding;F|GO:0004497;monooxy…	PO:0000230;inflorescence meristem;S|PO:0008019;leaf lamina base;S|PO:0020100;hypocotyl;S|PO:0020030;cotyledon;S|PO:0009052;pedicel;S|PO:0000013;cauline leaf;S|PO:0009009;embryo;S|PO:0009046;flower;S|PO:0000037;shoot apex;S|PO:0020091;male gametophyte;S|PO:0009006;shoot;S|PO:0020038;petiole;S|PO:0009029;stamen;S|PO:0009032;petal;S|PO:0009031;sepal;S|PO:0009010;seed;S|PO:0020137;leaf apex;S|PO:0009…	PF00067;Cytochrome P450	IPR001128; IPR002401
VIT_07s0104g00890	2.19387	0.373961	0.29295	0.0970347	1.15295	1.01254	1.32979	IMK2 (inflorescence meristem receptor-like kinase 2)	DEVELOPMENT		GO:0016491;oxidoreductase activity;F|GO:0016301;kinase activity;F|GO:0005515;protein binding;F|GO:0032440;2-alkenal reductase activity;F|GO:0055114;oxidation reduction;P	PO:0005052;callus;S|PO:0000230;inflorescence meristem;S|PO:0009013;meristem;S|PO:0008019;leaf lamina base;S|PO:0020100;hypocotyl;S|PO:0000084;sperm cell;S|PO:0020030;cotyledon;S|PO:0000005;cultured cell;S|PO:0009052;pedicel;S|PO:0000013;cauline leaf;S|PO:0009009;embryo;S|PO:0000037;shoot apex;S|PO:0009046;flower;S|PO:0020091;male gametophyte;S|PO:0009006;shoot;S|PO:0020038;petiole;S|PO:0009029;st…	PF08263;Leucine rich repeat N-terminal domain	IPR001611; IPR013210
VIT_09s0054g01120	2.19313	0.0208436	0.0791496	0.0786508	0.215694	0.324863	0.276373	Cycloartenol synthase	HORMONE METABOLISM & SIGNALLING	vv10100Biosynthesis_of_steroids	GO:0003824;catalytic activity;F|GO:0016866;intramolecular transferase activity;F|GO:0016853;isomerase activity;F|GO:0016871;cycloartenol synthase activity;F	PO:0000230;inflorescence meristem;S|PO:0008019;leaf lamina base;S|PO:0000084;sperm cell;S|PO:0020100;hypocotyl;S|PO:0020030;cotyledon;S|PO:0009052;pedicel;S|PO:0000013;cauline leaf;S|PO:0009046;flower;S|PO:0000037;shoot apex;S|PO:0009009;embryo;S|PO:0020091;male gametophyte;S|PO:0009006;shoot;S|PO:0020038;petiole;S|PO:0009029;stamen;S|PO:0009032;petal;S|PO:0000293;guard cell;S|PO:0020137;leaf ape…	PF00432;Prenyltransferase and squalene oxidase repeat	IPR001330; IPR002365
VIT_01s0026g01090	2.19122	3.3524	3.07243	3.35838	14.2163	14.9335	15.5292	Unknown	UNKNOWN		0	PO:0020100;hypocotyl;S	0
VIT_05s0029g00480	2.1895	0.775136	0.624255	0.496257	2.76266	2.89259	2.99172	Eceriferum 2 (CER2)	UNKNOWN		GO:0016747;transferase activity, transferring acyl groups other than amino-acyl groups;F|GO:0016740;transferase activity;F	PO:0000230;inflorescence meristem;S|PO:0008019;leaf lamina base;S|PO:0020100;hypocotyl;S|PO:0000084;sperm cell;S|PO:0020030;cotyledon;S|PO:0009052;pedicel;S|PO:0000013;cauline leaf;S|PO:0009009;embryo;S|PO:0000037;shoot apex;S|PO:0009046;flower;S|PO:0020091;male gametophyte;S|PO:0009006;shoot;S|PO:0005679;epidermis;S|PO:0020038;petiole;S|PO:0009029;stamen;S|PO:0009032;petal;S|PO:0006345;pollen tu…	PF02458;Transferase family	IPR003480
VIT_03s0063g02200	2.18256	3.37235	3.10665	5.40237	20.4551	17.6164	15.8648	No hit	UNKNOWN		0	0	0
VIT_18s0089g00810	2.17806	0.0821864	0.0906405	0.270208	0.540446	0.704891	0.759591	Nicotianamine aminotransferase A	AMINO ACID METABOLISM	vv10271Methionine_metabolism	GO:0008483;transaminase activity;F|GO:0016847;1-aminocyclopropane-1-carboxylate synthase activity;F|GO:0006519;cellular amino acid and derivative metabolic process;P|GO:0003824;catalytic activity;F|GO:0009058;biosynthetic process;P|GO:0016769;transferase activity, transferring nitrogenous groups;F|GO:0030170;pyridoxal phosphate binding;F|GO:0004838;L-tyrosine:2-oxoglutarate aminotransferase activ…	PO:0008019;leaf lamina base;S|PO:0020030;cotyledon;S|PO:0009052;pedicel;S|PO:0000013;cauline leaf;S|PO:0009046;flower;S|PO:0000037;shoot apex;S|PO:0009009;embryo;S|PO:0009006;shoot;S|PO:0020038;petiole;S|PO:0009029;stamen;S|PO:0009032;petal;S|PO:0009010;seed;S|PO:0020137;leaf apex;S|PO:0009031;sepal;S|PO:0009030;carpel;S|PO:0009047;stem;S|PO:0008034;leaf whorl;S|PO:0009025;leaf;S|PO:0007115;LP.04…	0	IPR015422
VIT_18s0122g01400	2.16995	0.802205	0.972625	0.936293	4.12082	3.86074	4.21871	Exostosin family protein	CARBOHYDRATE METABOLISM	vv11030Glycan_structures-biosynthesis1	GO:0016020;membrane;C|GO:0016740;transferase activity;F|GO:0016757;transferase activity, transferring glycosyl groups;F	PO:0000230;inflorescence meristem;S|PO:0008019;leaf lamina base;S|PO:0020100;hypocotyl;S|PO:0020030;cotyledon;S|PO:0009052;pedicel;S|PO:0000013;cauline leaf;S|PO:0009046;flower;S|PO:0009009;embryo;S|PO:0000037;shoot apex;S|PO:0020091;male gametophyte;S|PO:0009006;shoot;S|PO:0009029;stamen;S|PO:0020038;petiole;S|PO:0009032;petal;S|PO:0006345;pollen tube;S|PO:0009010;seed;S|PO:0020137;leaf apex;S|P…	PF03016;Exostosin family	IPR004263
VIT_12s0034g00060	2.16543	1.23938	1.41915	1.69225	6.43437	6.69083	6.39241	UDP-glucose glucosyltransferase	CARBOHYDRATE METABOLISM	vv10500Starch_and_sucrose_metabolism	GO:0016758;transferase activity, transferring hexosyl groups;F|GO:0008152;metabolic process;P|GO:0047213;anthocyanidin 3-O-glucosyltransferase activity;F|GO:0016740;transferase activity;F|GO:0016757;transferase activity, transferring glycosyl groups;F	PO:0000230;inflorescence meristem;S|PO:0008019;leaf lamina base;S|PO:0020100;hypocotyl;S|PO:0020030;cotyledon;S|PO:0000005;cultured cell;S|PO:0009052;pedicel;S|PO:0000013;cauline leaf;S|PO:0009009;embryo;S|PO:0009046;flower;S|PO:0000037;shoot apex;S|PO:0020091;male gametophyte;S|PO:0009006;shoot;S|PO:0020038;petiole;S|PO:0009029;stamen;S|PO:0009032;petal;S|PO:0009031;sepal;S|PO:0009010;seed;S|PO:…	PF00201;UDP-glucoronosyl and UDP-glucosyl transferase	IPR002213
VIT_00s0583g00020	2.16486	1.03212	0.383903	0.858338	3.35274	3.98071	2.86533	Unknown protein	UNKNOWN		GO:0016021;integral to membrane;C	PO:0000230;inflorescence meristem;S|PO:0008019;leaf lamina base;S|PO:0020100;hypocotyl;S|PO:0020030;cotyledon;S|PO:0000005;cultured cell;S|PO:0009052;pedicel;S|PO:0000013;cauline leaf;S|PO:0009009;embryo;S|PO:0000037;shoot apex;S|PO:0009046;flower;S|PO:0020091;male gametophyte;S|PO:0009006;shoot;S|PO:0020038;petiole;S|PO:0009029;stamen;S|PO:0009032;petal;S|PO:0006345;pollen tube;S|PO:0009010;seed…	0
VIT_12s0028g00070	2.16314	0.18365	0	0.159865	0.605946	0.469171	0.463447	DNA-binding family	NUCLEIC ACID METABOLISM & REGULATION OF GENE EXPRESSION		GO:0003677;DNA binding;F	PO:0020100;hypocotyl;S|PO:0009031;sepal;S|PO:0009046;flower;S|PO:0009005;root;S|PO:0008034;leaf whorl;S|PO:0007611;petal differentiation and expansion stage;G	PF03479;Domain of unknown function (DUF296)
VIT_00s0246g00220	2.16196	0.601949	0.947317	0.268956	2.76627	2.74804	2.62263	F-type H+-transporting ATPase subunit 8	ENERGY METABOLISM	vv10190Oxidative_phosphorylation vv50131Primary_active_transporter_cat_A2_to_A4	GO:0016021;integral to membrane;C|GO:0015986;ATP synthesis coupled proton transport;P|GO:0006123;mitochondrial electron transport, cytochrome c to oxygen;P|GO:0022904;respiratory electron transport chain;P|GO:0016020;membrane;C|GO:0016820;hydrolase activity, acting on acid anhydrides, catalyzing transmembrane movement of substances;F|GO:0016491;oxidoreductase activity;F|GO:0004129;cytochrome-c ox…	PO:0000005;cultured cell;S|PO:0009025;leaf;S	PF02326;Plant ATP synthase F0|PF06449;Mitochondrial domain of unknown function (DUF1082)	IPR003319; IPR009455
VIT_10s0003g01260	2.1588	0.363216	0.341289	0.113046	1.50058	0.958435	1.1917	Dof zinc finger protein DOF1.5	TRANSCRIPTION FACTORS	vv60015C2C2-DOF	GO:0006350;transcription;P|GO:0003677;DNA binding;F|GO:0045449;regulation of transcription;P|GO:0008270;zinc ion binding;F|GO:0046872;metal ion binding;F|GO:0005634;nucleus;C	PO:0000230;inflorescence meristem;S|PO:0008019;leaf lamina base;S|PO:0020100;hypocotyl;S|PO:0020030;cotyledon;S|PO:0009052;pedicel;S|PO:0000013;cauline leaf;S|PO:0009009;embryo;S|PO:0009046;flower;S|PO:0000037;shoot apex;S|PO:0020091;male gametophyte;S|PO:0009006;shoot;S|PO:0020038;petiole;S|PO:0009029;stamen;S|PO:0009032;petal;S|PO:0009031;sepal;S|PO:0009010;seed;S|PO:0020137;leaf apex;S|PO:0009…	PF02701;Dof domain, zinc finger	IPR003851
VIT_09s0002g03520	2.15675	2.75923	2.36284	2.23055	10.1748	11.1017	11.5095	Arabidopsis histidine phosphotransfer AHP4	HORMONE METABOLISM & SIGNALLING	vv30007Cytokinin_signaling	GO:0016491;oxidoreductase activity;F|GO:0004871;signal transducer activity;F|GO:0032440;2-alkenal reductase activity;F|GO:0055114;oxidation reduction;P|GO:0000160;two-component signal transduction system (phosphorelay);P|GO:0016740;transferase activity;F	PO:0000230;inflorescence meristem;S|PO:0008019;leaf lamina base;S|PO:0000003;whole plant;S|PO:0020100;hypocotyl;S|PO:0020030;cotyledon;S|PO:0009052;pedicel;S|PO:0000013;cauline leaf;S|PO:0009009;embryo;S|PO:0009046;flower;S|PO:0000037;shoot apex;S|PO:0020091;male gametophyte;S|PO:0009006;shoot;S|PO:0020038;petiole;S|PO:0009029;stamen;S|PO:0009032;petal;S|PO:0009031;sepal;S|PO:0009010;seed;S|PO:00…	PF01627;Hpt domain	IPR008207
VIT_00s0194g00280	2.15417	0.756839	0.594685	0.196979	2.52188	2.39801	1.97268	Cyclin D3_1	CELLULAR PROCESSES, SIGNALLING & HOMEOSTASIS	vv44110Cell_cycle	GO:0051301;cell division;P|GO:0005634;nucleus;C|GO:0007049;cell cycle;P	PO:0000230;inflorescence meristem;S|PO:0008019;leaf lamina base;S|PO:0000084;sperm cell;S|PO:0020100;hypocotyl;S|PO:0020030;cotyledon;S|PO:0009052;pedicel;S|PO:0000013;cauline leaf;S|PO:0000037;shoot apex;S|PO:0009046;flower;S|PO:0009009;embryo;S|PO:0020091;male gametophyte;S|PO:0009006;shoot;S|PO:0009032;petal;S|PO:0009029;stamen;S|PO:0020038;petiole;S|PO:0020137;leaf apex;S|PO:0009031;sepal;S|P…	PF00134;Cyclin, N-terminal domain
VIT_12s0028g03920	2.15367	0.0875688	0.0799991	0.0529966	0.352426	0.293786	0.335207	Ankyrin repeat	GENE FAMILIES WITH DIVERSE FUNCTIONS	vv50108Accessory_factors_involved_in_transport	0	PO:0000230;inflorescence meristem;S|PO:0009029;stamen;S|PO:0009032;petal;S|PO:0008019;leaf lamina base;S|PO:0020137;leaf apex;S|PO:0009031;sepal;S|PO:0020030;cotyledon;S|PO:0009030;carpel;S|PO:0009047;stem;S|PO:0000013;cauline leaf;S|PO:0009005;root;S|PO:0009046;flower;S|PO:0008034;leaf whorl;S|PO:0009006;shoot;S|PO:0009025;leaf;S|PO:0007115;LP.04 four leaves visible;G|PO:0007098;LP.02 two leaves…	0	IPR002110
VIT_15s0046g01210	2.14598	0.900701	0.734032	0.583525	3.34773	2.66392	3.80617	Arbutin synthase	CARBOHYDRATE METABOLISM	vv10500Starch_and_sucrose_metabolism	GO:0008194;UDP-glycosyltransferase activity;F|GO:0050505;hydroquinone glucosyltransferase activity;F|GO:0016758;transferase activity, transferring hexosyl groups;F|GO:0009651;response to salt stress;P|GO:0009636;response to toxin;P|GO:0008152;metabolic process;P|GO:0006805;xenobiotic metabolic process;P|GO:0042178;xenobiotic catabolic process;P|GO:0035251;UDP-glucosyltransferase activity;F|GO:001…	PO:0000230;inflorescence meristem;S|PO:0008019;leaf lamina base;S|PO:0000084;sperm cell;S|PO:0020100;hypocotyl;S|PO:0020030;cotyledon;S|PO:0009052;pedicel;S|PO:0000013;cauline leaf;S|PO:0009009;embryo;S|PO:0000037;shoot apex;S|PO:0009046;flower;S|PO:0009001;fruit;S|PO:0020091;male gametophyte;S|PO:0009006;shoot;S|PO:0009032;petal;S|PO:0020038;petiole;S|PO:0009029;stamen;S|PO:0006345;pollen tube;S…	PF00201;UDP-glucoronosyl and UDP-glucosyl transferase	IPR002213
VIT_09s0002g01030	2.13966	2.44835	2.48387	2.70329	12.1316	10.946	10.5688	Subtilisin serine proteinase	PROTEIN METABOLISM		GO:0005886;plasma membrane;C|GO:0042802;identical protein binding;F|GO:0004252;serine-type endopeptidase activity;F|GO:0009505;plant-type cell wall;C|GO:0048046;apoplast;C|GO:0043086;negative regulation of catalytic activity;P|GO:0005773;vacuole;C|GO:0006508;proteolysis;P|GO:0008233;peptidase activity;F	PO:0000230;inflorescence meristem;S|PO:0008019;leaf lamina base;S|PO:0000084;sperm cell;S|PO:0020100;hypocotyl;S|PO:0020057;testa;S|PO:0020030;cotyledon;S|PO:0009053;peduncle;S|PO:0000005;cultured cell;S|PO:0009052;pedicel;S|PO:0000013;cauline leaf;S|PO:0009009;embryo;S|PO:0009046;flower;S|PO:0000037;shoot apex;S|PO:0009001;fruit;S|PO:0020091;male gametophyte;S|PO:0009006;shoot;S|PO:0020038;petio…	PF05922;Peptidase inhibitor I9|PF00082;Subtilase family|PF02225;PA domain	IPR003137; IPR000209; IPR015500; IPR010259
VIT_06s0080g00640	2.13693	1.10376	1.23959	1.75968	5.66614	7.00047	5.37954	No hit	UNKNOWN		0	0	0
VIT_16s0115g00180	2.13334	0.382903	1.71821	3.41477	7.1059	7.7946	9.29942	No hit	UNKNOWN		0	0	0
VIT_07s0031g02000	2.13025	0.468776	0	0.665475	1.60959	1.95303	1.40306	Ribonucleotide reductase large subunit B	NUCLEIC ACID METABOLISM & REGULATION OF GENE EXPRESSION	vv10230Purine_metabolism vv10240Pyrimidine_metabolism	0	0	0
VIT_00s0194g00220	2.12142	1.58188	0.392832	2.34214	5.75652	6.23722	6.78982	Unknown	UNKNOWN		0	0	0
VIT_05s0049g00040	2.11741	1.5366	1.26637	1.34828	5.84312	6.38968	5.78005	Cellulose synthase CSLG2	CELLULAR PROCESSES, SIGNALLING & HOMEOSTASIS	vv40006Cell_wall	GO:0016021;integral to membrane;C|GO:0016020;membrane;C|GO:0030244;cellulose biosynthetic process;P|GO:0016760;cellulose synthase (UDP-forming) activity;F|GO:0016740;transferase activity;F|GO:0016757;transferase activity, transferring glycosyl groups;F	0	0	IPR005150
VIT_08s0007g01270	2.11472	0.515604	0	0.331484	1.14863	1.29712	1.22305	Dynein light chain LC6, flagellar outer arm	CELLULAR PROCESSES, SIGNALLING & HOMEOSTASIS	vv44810Regulation_of_actin_cytoskeleton	GO:0005875;microtubule associated complex;C|GO:0003777;microtubule motor activity;F|GO:0007017;microtubule-based process;P	PO:0000230;inflorescence meristem;S|PO:0008019;leaf lamina base;S|PO:0020100;hypocotyl;S|PO:0000084;sperm cell;S|PO:0020030;cotyledon;S|PO:0000005;cultured cell;S|PO:0009052;pedicel;S|PO:0000013;cauline leaf;S|PO:0009009;embryo;S|PO:0000037;shoot apex;S|PO:0009046;flower;S|PO:0020091;male gametophyte;S|PO:0009006;shoot;S|PO:0020038;petiole;S|PO:0009029;stamen;S|PO:0009032;petal;S|PO:0020137;leaf …	PF01221;Dynein light chain type 1	IPR001372
VIT_08s0040g00710	2.09547	2.19302	1.9263	2.41788	7.52039	10.3811	10.0362	3'-5' exonuclease domain-containing protein	NUCLEIC ACID METABOLISM & REGULATION OF GENE EXPRESSION		GO:0003676;nucleic acid binding;F|GO:0008408;3'-5' exonuclease activity;F|GO:0004527;exonuclease activity;F|GO:0005622;intracellular;C|GO:0006139;nucleobase, nucleoside, nucleotide and nucleic acid metabolic process;P	PO:0000230;inflorescence meristem;S|PO:0008019;leaf lamina base;S|PO:0000084;sperm cell;S|PO:0020100;hypocotyl;S|PO:0020030;cotyledon;S|PO:0000005;cultured cell;S|PO:0009052;pedicel;S|PO:0000013;cauline leaf;S|PO:0009009;embryo;S|PO:0000037;shoot apex;S|PO:0009046;flower;S|PO:0020091;male gametophyte;S|PO:0009006;shoot;S|PO:0020038;petiole;S|PO:0009029;stamen;S|PO:0009032;petal;S|PO:0020137;leaf …	PF01612;3'-5' exonuclease
VIT_00s0541g00020	2.09334	0.413476	0.0915952	0.364072	1.31099	1.24655	1.15139	BZIP transcription factor BZIP6	TRANSCRIPTION FACTORS	vv60012BZIP	GO:0003677;DNA binding;F|GO:0046983;protein dimerization activity;F|GO:0043565;sequence-specific DNA binding;F|GO:0003700;transcription factor activity;F|GO:0006355;regulation of transcription, DNA-dependent;P|GO:0005634;nucleus;C	PO:0000230;inflorescence meristem;S|PO:0020100;hypocotyl;S|PO:0000084;sperm cell;S|PO:0020030;cotyledon;S|PO:0003015;primary root differentiation zone;S|PO:0009052;pedicel;S|PO:0000013;cauline leaf;S|PO:0009046;flower;S|PO:0009009;embryo;S|PO:0000037;shoot apex;S|PO:0009006;shoot;S|PO:0020091;male gametophyte;S|PO:0009029;stamen;S|PO:0020038;petiole;S|PO:0009032;petal;S|PO:0006203;pericycle;S|PO:…	PF00170;bZIP transcription factor|PF07716;Basic region leucine zipper
VIT_13s0067g01310	2.08743	1.84462	1.51973	1.81905	7.20373	7.49855	7.32667	R protein disease resistance protein	RESPONSE TO STRESS	vv34627R_proteins_from_Plant-pathogen_interaction	GO:0005515;protein binding;F|GO:0006952;defense response;P|GO:0000166;nucleotide binding;F|GO:0006915;apoptosis;P|GO:0005524;ATP binding;F	PO:0008019;leaf lamina base;S|PO:0020100;hypocotyl;S|PO:0020030;cotyledon;S|PO:0000005;cultured cell;S|PO:0009052;pedicel;S|PO:0000013;cauline leaf;S|PO:0009009;embryo;S|PO:0000037;shoot apex;S|PO:0009046;flower;S|PO:0009006;shoot;S|PO:0020038;petiole;S|PO:0009029;stamen;S|PO:0009032;petal;S|PO:0009010;seed;S|PO:0020137;leaf apex;S|PO:0009031;sepal;S|PO:0009047;stem;S|PO:0008034;leaf whorl;S|PO:0…	PF00931;NB-ARC domain	IPR000767; IPR001611; IPR002182
VIT_01s0026g01020	2.08657	2.37624	2.2838	2.2921	10.4825	9.36871	9.67707	Binding	UNKNOWN		GO:0005488;binding;F	PO:0000230;inflorescence meristem;S|PO:0008019;leaf lamina base;S|PO:0020100;hypocotyl;S|PO:0000084;sperm cell;S|PO:0020030;cotyledon;S|PO:0000005;cultured cell;S|PO:0009052;pedicel;S|PO:0000013;cauline leaf;S|PO:0009009;embryo;S|PO:0000037;shoot apex;S|PO:0009046;flower;S|PO:0020091;male gametophyte;S|PO:0009006;shoot;S|PO:0020038;petiole;S|PO:0009029;stamen;S|PO:0009032;petal;S|PO:0006345;polle…	0
VIT_12s0134g00630	2.08519	1.89142	1.87068	1.85889	9.34559	7.07841	7.42753	Quercetin 3-O-glucoside-6''-O-malonyltransferase	SECONDARY METABOLISM	vv10941Flavonoid_biosynthesis	GO:0008415;acyltransferase activity;F|GO:0016747;transferase activity, transferring acyl groups other than amino-acyl groups;F|GO:0016740;transferase activity;F	PO:0000230;inflorescence meristem;S|PO:0008019;leaf lamina base;S|PO:0020100;hypocotyl;S|PO:0020030;cotyledon;S|PO:0000013;cauline leaf;S|PO:0009046;flower;S|PO:0009009;embryo;S|PO:0000037;shoot apex;S|PO:0009006;shoot;S|PO:0009029;stamen;S|PO:0009032;petal;S|PO:0020038;petiole;S|PO:0000293;guard cell;S|PO:0009031;sepal;S|PO:0009010;seed;S|PO:0020137;leaf apex;S|PO:0009030;carpel;S|PO:0009047;ste…	0	IPR003480
VIT_15s0046g01020	2.08476	1.70619	1.05573	1.22818	5.88031	5.73209	5.31375	Nucleotidyltransferase	UNKNOWN		GO:0016779;nucleotidyltransferase activity;F|GO:0016740;transferase activity;F	PO:0000230;inflorescence meristem;S|PO:0008019;leaf lamina base;S|PO:0020100;hypocotyl;S|PO:0000084;sperm cell;S|PO:0020030;cotyledon;S|PO:0000005;cultured cell;S|PO:0009052;pedicel;S|PO:0000013;cauline leaf;S|PO:0009009;embryo;S|PO:0000037;shoot apex;S|PO:0009046;flower;S|PO:0020091;male gametophyte;S|PO:0009006;shoot;S|PO:0020038;petiole;S|PO:0009029;stamen;S|PO:0009032;petal;S|PO:0006345;polle…	0
VIT_16s0148g00320	2.08475	5.08221	4.76257	4.63327	21.687	20.785	18.9441	Ser/Thr receptor-like kinase1	CELLULAR PROCESSES, SIGNALLING & HOMEOSTASIS		GO:0004672;protein kinase activity;F|GO:0004674;protein serine/threonine kinase activity;F|GO:0004715;non-membrane spanning protein tyrosine kinase activity;F|GO:0004713;protein tyrosine kinase activity;F|GO:0005524;ATP binding;F|GO:0004872;receptor activity;F|GO:0016301;kinase activity;F|GO:0006468;protein amino acid phosphorylation;P|GO:0000166;nucleotide binding;F|GO:0016740;transferase activi…	PO:0000230;inflorescence meristem;S|PO:0009047;stem;S|PO:0020100;hypocotyl;S|PO:0009046;flower;S|PO:0020137;leaf apex;S|PO:0009005;root;S|PO:0007611;petal differentiation and expansion stage;G	PF00069;Protein kinase domain|PF07714;Protein tyrosine kinase	IPR000719; IPR017441; IPR017442; IPR008271
VIT_14s0036g00010	2.08396	0.889529	0.517747	1.02897	3.86989	3.04217	3.41685	R protein PRF disease resistance protein	RESPONSE TO STRESS	vv34627R_proteins_from_Plant-pathogen_interaction	GO:0005515;protein binding;F|GO:0006952;defense response;P|GO:0000166;nucleotide binding;F|GO:0006915;apoptosis;P|GO:0017111;nucleoside-triphosphatase activity;F|GO:0005524;ATP binding;F	PO:0000230;inflorescence meristem;S|PO:0008019;leaf lamina base;S|PO:0020030;cotyledon;S|PO:0000013;cauline leaf;S|PO:0000037;shoot apex;S|PO:0009046;flower;S|PO:0009006;shoot;S|PO:0009032;petal;S|PO:0009029;stamen;S|PO:0020038;petiole;S|PO:0009031;sepal;S|PO:0020137;leaf apex;S|PO:0009047;stem;S|PO:0009005;root;S|PO:0008034;leaf whorl;S|PO:0009025;leaf;S|PO:0007115;LP.04 four leaves visible;G|PO…	PF00931;NB-ARC domain	IPR003593; IPR000767; IPR001611; IPR002182
VIT_00s0131g00070	2.08386	0.184882	0.452865	0	1.07008	0.6848	0.948782	No hit	UNKNOWN		0	0	0
VIT_13s0074g00700	2.0824	2.31741	2.13273	2.08397	9.20764	9.26807	9.19707	ABC transporter G member 22	TRANSPORT	vv52010ABC_transporters	GO:0016021;integral to membrane;C|GO:0006810;transport;P|GO:0016020;membrane;C|GO:0016787;hydrolase activity;F|GO:0005524;ATP binding;F|GO:0015416;phosphonate transmembrane-transporting ATPase activity;F|GO:0016887;ATPase activity;F|GO:0000166;nucleotide binding;F|GO:0017111;nucleoside-triphosphatase activity;F	PO:0000230;inflorescence meristem;S|PO:0005052;callus;S|PO:0008019;leaf lamina base;S|PO:0000084;sperm cell;S|PO:0020100;hypocotyl;S|PO:0020030;cotyledon;S|PO:0000005;cultured cell;S|PO:0009052;pedicel;S|PO:0000013;cauline leaf;S|PO:0009046;flower;S|PO:0009009;embryo;S|PO:0000037;shoot apex;S|PO:0009006;shoot;S|PO:0020091;male gametophyte;S|PO:0020038;petiole;S|PO:0009032;petal;S|PO:0009029;stame…	PF00005;ABC transporter|PF01061;ABC-2 type transporter|PF08370;Plant PDR ABC transporter associated	IPR003593; IPR013525; IPR003439; IPR013581
VIT_18s0001g12650	2.08149	2.66048	2.28808	3.22102	13.5978	11.4919	9.48751	Unknown protein	UNKNOWN		0	0	0
VIT_18s0075g00090	2.07947	2.82107	1.9527	2.10209	9.91439	9.17469	9.97188	Unknown	UNKNOWN		0	0	0
VIT_04s0008g00150	2.07673	0.481871	0.441873	0.384202	1.7385	1.75397	2.02509	NAC domain containing protein 36	TRANSCRIPTION FACTORS	vv60046NAC	GO:0003677;DNA binding;F|GO:0045449;regulation of transcription;P	PO:0000230;inflorescence meristem;S|PO:0008019;leaf lamina base;S|PO:0000084;sperm cell;S|PO:0020100;hypocotyl;S|PO:0020030;cotyledon;S|PO:0003015;primary root differentiation zone;S|PO:0009052;pedicel;S|PO:0000013;cauline leaf;S|PO:0009046;flower;S|PO:0000037;shoot apex;S|PO:0009009;embryo;S|PO:0020091;male gametophyte;S|PO:0009006;shoot;S|PO:0005679;epidermis;S|PO:0020038;petiole;S|PO:0009029;s…	PF02365;No apical meristem (NAM) protein	IPR003441
VIT_10s0116g00290	2.07273	1.14622	1.48144	0.613375	4.4405	5.12036	4.07362	UBX domain-containing protein 1	PROTEIN METABOLISM	vv24141Protein_processing_in_endoplasmic_reticulum	GO:0005515;protein binding;F	PO:0000230;inflorescence meristem;S|PO:0008019;leaf lamina base;S|PO:0000084;sperm cell;S|PO:0020100;hypocotyl;S|PO:0020030;cotyledon;S|PO:0000005;cultured cell;S|PO:0009052;pedicel;S|PO:0000013;cauline leaf;S|PO:0009009;embryo;S|PO:0000037;shoot apex;S|PO:0009046;flower;S|PO:0020091;male gametophyte;S|PO:0009006;shoot;S|PO:0020038;petiole;S|PO:0009029;stamen;S|PO:0009032;petal;S|PO:0006345;polle…	PF08059;SEP domain	IPR012989
VIT_02s0025g02030	2.07221	0.135998	0.16072	0.159707	0.621025	0.624941	0.673437	No hit	UNKNOWN		0	0	0
VIT_14s0030g01150	2.07098	17.3707	14.2315	13.6542	64.8228	63.1296	62.2024	No hit	UNKNOWN		0	0	0
VIT_08s0007g08740	2.06957	0.942262	1.01555	0.864986	3.32674	4.41896	4.10332	No hit	UNKNOWN		0	0	0
VIT_06s0004g04110	2.06924	1.41314	2.31278	2.71606	9.76796	8.92488	8.34186	Unknown protein	UNKNOWN		0	PO:0020038;petiole;S|PO:0009032;petal;S|PO:0008019;leaf lamina base;S|PO:0009010;seed;S|PO:0020137;leaf apex;S|PO:0009031;sepal;S|PO:0020100;hypocotyl;S|PO:0009052;pedicel;S|PO:0009009;embryo;S|PO:0000037;shoot apex;S|PO:0009046;flower;S|PO:0009005;root;S|PO:0008034;leaf whorl;S|PO:0009025;leaf;S|PO:0009006;shoot;S|PO:0007115;LP.04 four leaves visible;G|PO:0001081;F mature embryo stage;G|PO:00045…	PF07795;Protein of unknown function (DUF1635)	IPR012862
VIT_16s0098g00100	2.06726	0.0512159	0.20899	0.155755	0.708915	0.541756	0.492579	Receptor serine/threonine kinase	CELLULAR PROCESSES, SIGNALLING & HOMEOSTASIS		0	0	0
VIT_02s0154g00480	2.06604	11.6311	12.5812	11.0514	49.937	43.5149	54.2094	Heat shock protein MTSHP	PROTEIN METABOLISM	vv24141Protein_processing_in_endoplasmic_reticulum	GO:0006950;response to stress;P|GO:0046686;response to cadmium ion;P|GO:0005739;mitochondrion;C	PO:0008019;leaf lamina base;S|PO:0020100;hypocotyl;S|PO:0000084;sperm cell;S|PO:0020030;cotyledon;S|PO:0000005;cultured cell;S|PO:0009052;pedicel;S|PO:0000013;cauline leaf;S|PO:0009009;embryo;S|PO:0009046;flower;S|PO:0020091;male gametophyte;S|PO:0009006;shoot;S|PO:0009032;petal;S|PO:0009029;stamen;S|PO:0006345;pollen tube;S|PO:0020137;leaf apex;S|PO:0009030;carpel;S|PO:0009005;root;S|PO:0008034;…	PF00011;Hsp20/alpha crystallin family	IPR002068
VIT_15s0046g02670	2.0633	21.3121	13.155	52.2883	98.54	119.354	144.693	No hit	UNKNOWN		0	0	0
VIT_08s0040g01470	2.06228	0.86473	1.13695	0.838227	3.98993	3.77916	4.09164	Cis-zeatin O-beta-D-glucosyltransferase	HORMONE METABOLISM & SIGNALLING	vv10908Zeatin_biosynthesis	GO:0016758;transferase activity, transferring hexosyl groups;F|GO:0008152;metabolic process;P|GO:0047213;anthocyanidin 3-O-glucosyltransferase activity;F|GO:0016740;transferase activity;F|GO:0016757;transferase activity, transferring glycosyl groups;F	PO:0000230;inflorescence meristem;S|PO:0008019;leaf lamina base;S|PO:0020100;hypocotyl;S|PO:0000084;sperm cell;S|PO:0020030;cotyledon;S|PO:0009052;pedicel;S|PO:0000013;cauline leaf;S|PO:0009046;flower;S|PO:0000037;shoot apex;S|PO:0009009;embryo;S|PO:0009006;shoot;S|PO:0020091;male gametophyte;S|PO:0020038;petiole;S|PO:0009029;stamen;S|PO:0009032;petal;S|PO:0009010;seed;S|PO:0020137;leaf apex;S|PO…	PF00201;UDP-glucoronosyl and UDP-glucosyl transferase	IPR002213
VIT_01s0150g00500	2.06035	0.178494	0.171513	0.113621	0.636475	0.518706	0.778549	Glyceraldehyde-3-phosphate dehydrogenase	ENERGY METABOLISM	vv10710Carbon_fixation	GO:0047100;glyceraldehyde-3-phosphate dehydrogenase (NADP+) (phosphorylating) activity;F|GO:0008943;glyceraldehyde-3-phosphate dehydrogenase activity;F|GO:0051287;NAD or NADH binding;F|GO:0008152;metabolic process;P|GO:0016491;oxidoreductase activity;F|GO:0003824;catalytic activity;F|GO:0055114;oxidation reduction;P|GO:0004365;glyceraldehyde-3-phosphate dehydrogenase (phosphorylating) activity;F|…	PO:0000230;inflorescence meristem;S|PO:0008019;leaf lamina base;S|PO:0020100;hypocotyl;S|PO:0020030;cotyledon;S|PO:0000005;cultured cell;S|PO:0009052;pedicel;S|PO:0000013;cauline leaf;S|PO:0009009;embryo;S|PO:0000037;shoot apex;S|PO:0009046;flower;S|PO:0009001;fruit;S|PO:0020091;male gametophyte;S|PO:0009006;shoot;S|PO:0020038;petiole;S|PO:0009029;stamen;S|PO:0009032;petal;S|PO:0000293;guard cell…	PF00044;Glyceraldehyde 3-phosphate dehydrogenase, NAD binding domain|PF02800;Glyceraldehyde 3-phosphate dehydrogenase, C-terminal domain	IPR000173
VIT_10s0042g00430	2.05964	0.962581	0.663311	1.15348	4.17303	3.33148	4.08219	Thioredoxin X	CELLULAR PROCESSES, SIGNALLING & HOMEOSTASIS		GO:0045454;cell redox homeostasis;P|GO:0009536;plastid;C|GO:0015035;protein disulfide oxidoreductase activity;F|GO:0009055;electron carrier activity;F|GO:0006662;glycerol ether metabolic process;P|GO:0009507;chloroplast;C	0	0
VIT_01s0127g00470	2.05561	4.04629	3.76822	4.21791	18.3169	15.4383	16.2658	Galactinol synthase	CARBOHYDRATE METABOLISM	vv10052Galactose_metabolism	GO:0047216;inositol 3-alpha-galactosyltransferase activity;F|GO:0016740;transferase activity;F|GO:0016757;transferase activity, transferring glycosyl groups;F	PO:0000230;inflorescence meristem;S|PO:0008019;leaf lamina base;S|PO:0020100;hypocotyl;S|PO:0020030;cotyledon;S|PO:0009052;pedicel;S|PO:0000013;cauline leaf;S|PO:0009009;embryo;S|PO:0000037;shoot apex;S|PO:0009046;flower;S|PO:0020038;petiole;S|PO:0009029;stamen;S|PO:0009032;petal;S|PO:0009031;sepal;S|PO:0020137;leaf apex;S|PO:0009010;seed;S|PO:0009047;stem;S|PO:0009005;root;S|PO:0008034;leaf whor…	PF01501;Glycosyl transferase family 8	IPR002495
VIT_09s0002g07620	2.05221	7.23247	7.18224	7.26442	27.5554	31.7923	30.5648	NADPH quinone oxidoreductase	ENERGY METABOLISM	vv10740Riboflavin_metabolism	GO:0016491;oxidoreductase activity;F|GO:0003824;catalytic activity;F|GO:0055114;oxidation reduction;P|GO:0005488;binding;F|GO:0003960;NADPH:quinone reductase activity;F|GO:0008270;zinc ion binding;F|GO:0008152;metabolic process;P	PO:0000230;inflorescence meristem;S|PO:0008019;leaf lamina base;S|PO:0020100;hypocotyl;S|PO:0000084;sperm cell;S|PO:0020030;cotyledon;S|PO:0009052;pedicel;S|PO:0000013;cauline leaf;S|PO:0009009;embryo;S|PO:0000037;shoot apex;S|PO:0009046;flower;S|PO:0020091;male gametophyte;S|PO:0009006;shoot;S|PO:0020038;petiole;S|PO:0009029;stamen;S|PO:0009032;petal;S|PO:0020137;leaf apex;S|PO:0009010;seed;S|PO…	0	IPR002085; IPR013149; IPR016040; IPR014189
VIT_15s0021g01310	2.04588	0.582804	0.69935	0.579119	2.64026	2.11505	2.93037	WRKY DNA-binding protein 12	TRANSCRIPTION FACTORS	vv60066WRKY	GO:0006350;transcription;P|GO:0003677;DNA binding;F|GO:0045449;regulation of transcription;P|GO:0043565;sequence-specific DNA binding;F|GO:0003700;transcription factor activity;F|GO:0005634;nucleus;C	PO:0000230;inflorescence meristem;S|PO:0008019;leaf lamina base;S|PO:0020100;hypocotyl;S|PO:0000084;sperm cell;S|PO:0009052;pedicel;S|PO:0000013;cauline leaf;S|PO:0009046;flower;S|PO:0009009;embryo;S|PO:0000037;shoot apex;S|PO:0020091;male gametophyte;S|PO:0009006;shoot;S|PO:0009032;petal;S|PO:0020038;petiole;S|PO:0009029;stamen;S|PO:0020137;leaf apex;S|PO:0009031;sepal;S|PO:0009010;seed;S|PO:000…	PF03106;WRKY DNA -binding domain	IPR003657
VIT_16s0050g02710	2.04541	1.32678	0.297933	0.651321	4.05414	2.62589	2.71522	RPK1 (receptor-like protein kinase 1)	CELLULAR PROCESSES, SIGNALLING & HOMEOSTASIS		0	0	0
VIT_12s0134g00500	2.0446	0.074727	0.0415868	0.0413247	0.216925	0.215608	0.217818	Cyclin D6	CELLULAR PROCESSES, SIGNALLING & HOMEOSTASIS	vv44110Cell_cycle	GO:0051301;cell division;P|GO:0005634;nucleus;C|GO:0007049;cell cycle;P	PO:0000230;inflorescence meristem;S|PO:0008019;leaf lamina base;S|PO:0020100;hypocotyl;S|PO:0000084;sperm cell;S|PO:0020030;cotyledon;S|PO:0009052;pedicel;S|PO:0000013;cauline leaf;S|PO:0009009;embryo;S|PO:0000037;shoot apex;S|PO:0009046;flower;S|PO:0020091;male gametophyte;S|PO:0009006;shoot;S|PO:0020038;petiole;S|PO:0009029;stamen;S|PO:0009032;petal;S|PO:0020137;leaf apex;S|PO:0009010;seed;S|PO…	PF00134;Cyclin, N-terminal domain	IPR015451; IPR006670; IPR004367; IPR006671; IPR013763
VIT_01s0011g06560	2.03696	3.63896	3.46944	3.18603	15.3133	13.3355	13.5975	Potassium transporter (KUP1)	TRANSPORT	vv50125Porters_cat_66_to_94	GO:0006813;potassium ion transport;P|GO:0004190;aspartic-type endopeptidase activity;F|GO:0006508;proteolysis;P|GO:0016020;membrane;C|GO:0015079;potassium ion transmembrane transporter activity;F	PO:0000230;inflorescence meristem;S|PO:0008019;leaf lamina base;S|PO:0020100;hypocotyl;S|PO:0000084;sperm cell;S|PO:0020030;cotyledon;S|PO:0009052;pedicel;S|PO:0000013;cauline leaf;S|PO:0009009;embryo;S|PO:0000037;shoot apex;S|PO:0009046;flower;S|PO:0020091;male gametophyte;S|PO:0009006;shoot;S|PO:0020038;petiole;S|PO:0009029;stamen;S|PO:0009032;petal;S|PO:0020124;root stele;S|PO:0020137;leaf ape…	PF02705;K+ potassium transporter	IPR003855; IPR001969
VIT_11s0149g00020	2.03672	1.2212	0.777688	1.32478	4.76193	4.10394	4.77155	Brix domain-containing protein	UNKNOWN		0	0	0
VIT_01s0010g03140	2.03668	0.259809	0.22214	0	0.742275	0.575846	0.659315	No hit	UNKNOWN		0	0	0
VIT_14s0108g01670	2.02914	1.38274	1.17574	0.834522	5.13792	4.13634	4.57462	Ac-CoA carboxylase	LIPID METABOLISM	vv10061Fatty_acid_biosynthesis vv10620Pyruvate_metabolism	GO:0009536;plastid;C|GO:0006633;fatty acid biosynthetic process;P|GO:0009374;biotin binding;F|GO:0016874;ligase activity;F|GO:0009507;chloroplast;C|GO:0009317;acetyl-CoA carboxylase complex;C|GO:0003989;acetyl-CoA carboxylase activity;F	PO:0000230;inflorescence meristem;S|PO:0008019;leaf lamina base;S|PO:0020100;hypocotyl;S|PO:0020030;cotyledon;S|PO:0009052;pedicel;S|PO:0000013;cauline leaf;S|PO:0009009;embryo;S|PO:0009046;flower;S|PO:0000037;shoot apex;S|PO:0020091;male gametophyte;S|PO:0009006;shoot;S|PO:0020038;petiole;S|PO:0009029;stamen;S|PO:0009032;petal;S|PO:0009031;sepal;S|PO:0009010;seed;S|PO:0020137;leaf apex;S|PO:0009…	PF00364;Biotin-requiring enzyme	IPR001249; IPR001882; IPR000089
VIT_02s0025g04730	2.02797	1.14716	0.784189	0.649372	3.2276	3.78331	3.51404	Glyoxylate reductase	ENERGY METABOLISM	vv10630Glyoxylate_and_dicarboxylate_metabolism	GO:0047964;glyoxylate reductase activity;F|GO:0048037;cofactor binding;F|GO:0051287;NAD or NADH binding;F|GO:0008152;metabolic process;P|GO:0016616;oxidoreductase activity, acting on the CH-OH group of donors, NAD or NADP as acceptor;F|GO:0016491;oxidoreductase activity;F|GO:0003824;catalytic activity;F|GO:0055114;oxidation reduction;P|GO:0005488;binding;F	PO:0000230;inflorescence meristem;S|PO:0008019;leaf lamina base;S|PO:0020100;hypocotyl;S|PO:0000084;sperm cell;S|PO:0020030;cotyledon;S|PO:0009052;pedicel;S|PO:0000013;cauline leaf;S|PO:0009009;embryo;S|PO:0000037;shoot apex;S|PO:0009046;flower;S|PO:0020091;male gametophyte;S|PO:0009006;shoot;S|PO:0020038;petiole;S|PO:0009029;stamen;S|PO:0009032;petal;S|PO:0006345;pollen tube;S|PO:0009010;seed;S|…	PF00389;D-isomer specific 2-hydroxyacid dehydrogenase, catalytic domain|PF02826;D-isomer specific 2-hydroxyacid dehydrogenase, NAD binding domain	IPR006139; IPR006140; IPR016040
VIT_00s0199g00130	2.0269	3.66201	4.05897	4.1283	15.3504	16.5565	16.3824	Cysteine desulfurase	COFACTORS AND VITAMIN METABOLISM	vv10730Thiamine_metabolism vv24122Sulfur_relay_system	GO:0003824;catalytic activity;F|GO:0030170;pyridoxal phosphate binding;F|GO:0031071;cysteine desulfurase activity;F|GO:0008152;metabolic process;P|GO:0006534;cysteine metabolic process;P|GO:0016740;transferase activity;F	PO:0000230;inflorescence meristem;S|PO:0008019;leaf lamina base;S|PO:0020100;hypocotyl;S|PO:0000084;sperm cell;S|PO:0020030;cotyledon;S|PO:0009052;pedicel;S|PO:0000013;cauline leaf;S|PO:0009009;embryo;S|PO:0000037;shoot apex;S|PO:0009046;flower;S|PO:0020091;male gametophyte;S|PO:0009006;shoot;S|PO:0020038;petiole;S|PO:0009029;stamen;S|PO:0009032;petal;S|PO:0020137;leaf apex;S|PO:0009010;seed;S|PO…	PF00266;Aminotransferase class-V	IPR000192; IPR010240; IPR016454; IPR015421
VIT_00s0540g00020	2.02672	2.32504	2.11776	2.67962	10.1448	9.51563	9.36176	Chitinase, class V	RESPONSE TO STRESS	vv10530Aminosugars_metabolism	GO:0004672;protein kinase activity;F|GO:0004674;protein serine/threonine kinase activity;F|GO:0005529;sugar binding;F|GO:0004713;protein tyrosine kinase activity;F|GO:0006032;chitin catabolic process;P|GO:0005975;carbohydrate metabolic process;P|GO:0005524;ATP binding;F|GO:0004568;chitinase activity;F|GO:0004872;receptor activity;F|GO:0048544;recognition of pollen;P|GO:0016301;kinase activity;F|G…	0	PF00704;Glycosyl hydrolases family 18|PF00069;Protein kinase domain|PF07714;Protein tyrosine kinase	IPR011583; IPR001223; IPR013781
VIT_18s0041g00640	2.02529	0.0949944	0.105149	0.0696577	0.395701	0.408861	0.293726	Proton-dependent oligopeptide transport (POT) family protein	TRANSPORT	vv50122Porters_cat_7_to_17	GO:0016021;integral to membrane;C|GO:0006810;transport;P|GO:0005215;transporter activity;F|GO:0016020;membrane;C|GO:0006857;oligopeptide transport;P	PO:0000230;inflorescence meristem;S|PO:0008019;leaf lamina base;S|PO:0020100;hypocotyl;S|PO:0020030;cotyledon;S|PO:0000005;cultured cell;S|PO:0009052;pedicel;S|PO:0000013;cauline leaf;S|PO:0009009;embryo;S|PO:0009046;flower;S|PO:0000037;shoot apex;S|PO:0020091;male gametophyte;S|PO:0009006;shoot;S|PO:0020038;petiole;S|PO:0009029;stamen;S|PO:0009032;petal;S|PO:0009031;sepal;S|PO:0009010;seed;S|PO:…	PF00854;POT family	IPR000109
VIT_03s0167g00220	2.02358	7.21875	5.57611	6.15663	28.6058	24.7604	23.6892	MEK1	RESPONSE TO STRESS	vv34626Plant-pathogen_interaction	GO:0006468;protein amino acid phosphorylation;P|GO:0004672;protein kinase activity;F|GO:0005524;ATP binding;F	0	0	IPR017442
VIT_01s0026g01490	2.02273	0.527766	0.351696	0.322596	1.84717	1.57792	1.45948	Proton-dependent oligopeptide transport (POT) family protein	TRANSPORT	vv50122Porters_cat_7_to_17	GO:0005886;plasma membrane;C|GO:0016021;integral to membrane;C|GO:0006810;transport;P|GO:0005215;transporter activity;F|GO:0016020;membrane;C|GO:0006857;oligopeptide transport;P	PO:0000230;inflorescence meristem;S|PO:0008019;leaf lamina base;S|PO:0000084;sperm cell;S|PO:0020100;hypocotyl;S|PO:0020030;cotyledon;S|PO:0008003;fruit vascular system;S|PO:0000005;cultured cell;S|PO:0009052;pedicel;S|PO:0000013;cauline leaf;S|PO:0009009;embryo;S|PO:0009046;flower;S|PO:0000037;shoot apex;S|PO:0009001;fruit;S|PO:0020091;male gametophyte;S|PO:0009006;shoot;S|PO:0020038;petiole;S|P…	PF00854;POT family	IPR000109
VIT_08s0058g00430	2.02231	0.685285	0.562623	0.621197	2.44616	2.59283	2.55392	ferritin	ENERGY METABOLISM	vv10860Porphyrin_and_chlorophyll_metabolism	GO:0006879;cellular iron ion homeostasis;P|GO:0046914;transition metal ion binding;F|GO:0046872;metal ion binding;F|GO:0005506;iron ion binding;F|GO:0016491;oxidoreductase activity;F|GO:0006826;iron ion transport;P|GO:0008199;ferric iron binding;F|GO:0055114;oxidation reduction;P|GO:0005488;binding;F	PO:0000230;inflorescence meristem;S|PO:0008019;leaf lamina base;S|PO:0000084;sperm cell;S|PO:0020100;hypocotyl;S|PO:0020030;cotyledon;S|PO:0009052;pedicel;S|PO:0000013;cauline leaf;S|PO:0009009;embryo;S|PO:0009046;flower;S|PO:0000037;shoot apex;S|PO:0009001;fruit;S|PO:0020091;male gametophyte;S|PO:0009006;shoot;S|PO:0020038;petiole;S|PO:0009029;stamen;S|PO:0009032;petal;S|PO:0006345;pollen tube;S…	PF00210;Ferritin-like domain	IPR008331; IPR009040; IPR001519; IPR012347
VIT_12s0057g00500	2.01826	0.348127	0.48613	1.02652	2.97577	2.04779	2.51436	Thymidine kinase	NUCLEIC ACID METABOLISM & REGULATION OF GENE EXPRESSION	vv10240Pyrimidine_metabolism	GO:0016301;kinase activity;F|GO:0004797;thymidine kinase activity;F|GO:0006260;DNA replication;P|GO:0000166;nucleotide binding;F|GO:0005524;ATP binding;F|GO:0016740;transferase activity;F	PO:0000230;inflorescence meristem;S|PO:0008019;leaf lamina base;S|PO:0020100;hypocotyl;S|PO:0000084;sperm cell;S|PO:0020030;cotyledon;S|PO:0009052;pedicel;S|PO:0000013;cauline leaf;S|PO:0009009;embryo;S|PO:0000037;shoot apex;S|PO:0009046;flower;S|PO:0020091;male gametophyte;S|PO:0009006;shoot;S|PO:0020038;petiole;S|PO:0009029;stamen;S|PO:0009032;petal;S|PO:0020137;leaf apex;S|PO:0009010;seed;S|PO…	PF00265;Thymidine kinase	IPR001267
VIT_00s0936g00010	2.01588	0.270551	1.00546	0.333041	1.79452	2.60641	2.1065	Protein kinase	CELLULAR PROCESSES, SIGNALLING & HOMEOSTASIS		GO:0006468;protein amino acid phosphorylation;P|GO:0004672;protein kinase activity;F|GO:0005524;ATP binding;F	0	0	IPR002912; IPR015783; IPR000719; IPR001245
VIT_13s0139g00300	2.00791	1.25501	1.39814	0.521	5.13199	3.85087	3.78356	R protein disease resistance protein	RESPONSE TO STRESS	vv34627R_proteins_from_Plant-pathogen_interaction	GO:0006520;cellular amino acid metabolic process;P|GO:0005515;protein binding;F	0	0	IPR000767; IPR001611; IPR002182
VIT_07s0141g00290	2.00719	21.6803	23.5181	27.2018	87.9485	101.198	101.901	IAA16	HORMONE METABOLISM & SIGNALLING	vv30003Auxin_signaling vv60008AUXIAA	GO:0006350;transcription;P|GO:0045449;regulation of transcription;P|GO:0046983;protein dimerization activity;F|GO:0009734;auxin mediated signaling pathway;P|GO:0005634;nucleus;C	PO:0000230;inflorescence meristem;S|PO:0008019;leaf lamina base;S|PO:0020100;hypocotyl;S|PO:0000084;sperm cell;S|PO:0020030;cotyledon;S|PO:0009052;pedicel;S|PO:0000013;cauline leaf;S|PO:0009009;embryo;S|PO:0000037;shoot apex;S|PO:0009046;flower;S|PO:0020091;male gametophyte;S|PO:0009006;shoot;S|PO:0020038;petiole;S|PO:0009029;stamen;S|PO:0009032;petal;S|PO:0020124;root stele;S|PO:0020137;leaf ape…	PF02309;AUX/IAA family	IPR003311; IPR011525
VIT_00s0174g00100	2.00585	0.183493	0.338338	0.112069	0.94299	0.657795	0.945121	far-red impaired responsive family protein	TRANSCRIPTION FACTORS	vv60071Orphans_far-red	0	0	0	IPR004330
VIT_03s0063g02340	2.00528	24.5605	19.5967	19.9517	90.9165	84.0943	82.3651	Dehydration-responsive protein (RD22)	RESPONSE TO STRESS		0	PO:0000230;inflorescence meristem;S|PO:0008019;leaf lamina base;S|PO:0020100;hypocotyl;S|PO:0020030;cotyledon;S|PO:0009052;pedicel;S|PO:0000013;cauline leaf;S|PO:0009009;embryo;S|PO:0000037;shoot apex;S|PO:0009046;flower;S|PO:0020091;male gametophyte;S|PO:0009006;shoot;S|PO:0009029;stamen;S|PO:0020038;petiole;S|PO:0009032;petal;S|PO:0009010;seed;S|PO:0009031;sepal;S|PO:0020137;leaf apex;S|PO:0009…	PF03181;BURP domain	IPR004873
VIT_07s0005g02710	2.00309	1.00274	0.884555	0.845173	3.12819	4.10093	3.72422	Unknown protein	UNKNOWN		0	PO:0000230;inflorescence meristem;S|PO:0020100;hypocotyl;S|PO:0020030;cotyledon;S|PO:0009052;pedicel;S|PO:0000013;cauline leaf;S|PO:0009046;flower;S|PO:0000037;shoot apex;S|PO:0009009;embryo;S|PO:0009006;shoot;S|PO:0009029;stamen;S|PO:0009032;petal;S|PO:0009010;seed;S|PO:0009031;sepal;S|PO:0009030;carpel;S|PO:0009005;root;S|PO:0008034;leaf whorl;S|PO:0009025;leaf;S|PO:0007115;LP.04 four leaves vi…	0
VIT_11s0016g04270	2.00109	21.1055	17.669	16.6495	75.4382	72.3893	74.0356	Hydrolase, alpha/beta fold	UNKNOWN		GO:0016787;hydrolase activity;F	PO:0000230;inflorescence meristem;S|PO:0008019;leaf lamina base;S|PO:0000084;sperm cell;S|PO:0020100;hypocotyl;S|PO:0020030;cotyledon;S|PO:0009052;pedicel;S|PO:0000013;cauline leaf;S|PO:0009009;embryo;S|PO:0009046;flower;S|PO:0000037;shoot apex;S|PO:0020091;male gametophyte;S|PO:0009006;shoot;S|PO:0020038;petiole;S|PO:0009029;stamen;S|PO:0009032;petal;S|PO:0000293;guard cell;S|PO:0009031;sepal;S|…	0	IPR000073
VIT_11s0016g02180	1.99816	0.531392	0.742776	0.962733	2.40845	3.43236	3.09542	Amine oxidase	AMINO ACID METABOLISM	vv10220Urea_cycle_and_metabolism_of_amino_groups vv10340Histidine_metabolism vv10350Tyrosine_metabolism vv10360Phenylalanine_metabolism vv11002Auxin_biosynthesis	GO:0016491;oxidoreductase activity;F|GO:0009055;electron carrier activity;F|GO:0055114;oxidation reduction;P	PO:0000230;inflorescence meristem;S|PO:0008019;leaf lamina base;S|PO:0020100;hypocotyl;S|PO:0020030;cotyledon;S|PO:0009052;pedicel;S|PO:0000013;cauline leaf;S|PO:0009009;embryo;S|PO:0009046;flower;S|PO:0000037;shoot apex;S|PO:0020091;male gametophyte;S|PO:0009006;shoot;S|PO:0020038;petiole;S|PO:0009029;stamen;S|PO:0009032;petal;S|PO:0009031;sepal;S|PO:0009010;seed;S|PO:0020137;leaf apex;S|PO:0009…	PF01593;Flavin containing amine oxidoreductase	IPR002937
VIT_18s0122g00420	1.99809	0.258144	0.76314	0.379165	1.86486	1.73098	1.99854	Laccase	SECONDARY METABOLISM	vv11000Single_reactions vv50109Incompletely_characterized_transport_systems	GO:0016491;oxidoreductase activity;F|GO:0005507;copper ion binding;F|GO:0008471;laccase activity;F|GO:0055114;oxidation reduction;P|GO:0048046;apoplast;C|GO:0046872;metal ion binding;F|GO:0046274;lignin catabolic process;P	PO:0000230;inflorescence meristem;S|PO:0009029;stamen;S|PO:0009088;seed coat;S|PO:0000084;sperm cell;S|PO:0020100;hypocotyl;S|PO:0009010;seed;S|PO:0020057;testa;S|PO:0009030;carpel;S|PO:0009047;stem;S|PO:0020024;endothelium;S|PO:0009005;root;S|PO:0009046;flower;S|PO:0009025;leaf;S|PO:0020091;male gametophyte;S|PO:0009001;fruit;S|PO:0001017;M germinated pollen stage;G|PO:0007616;4 anthesis;G|PO:00…	PF07732;Multicopper oxidase|PF00394;Multicopper oxidase|PF07731;Multicopper oxidase	IPR001117; IPR011706; IPR011707; IPR002355; IPR008972; IPR017761
VIT_00s0663g00030	1.99715	0.305316	0.560485	0.159129	1.40262	1.5567	1.13232	Seven in absentia (SINA) family	PROTEIN METABOLISM	vv24120Ubiquitin_mediated_proteolysis	GO:0006511;ubiquitin-dependent protein catabolic process;P|GO:0004842;ubiquitin-protein ligase activity;F|GO:0005515;protein binding;F|GO:0016567;protein ubiquitination;P|GO:0008270;zinc ion binding;F|GO:0007275;multicellular organismal development;P|GO:0005634;nucleus;C	PO:0000230;inflorescence meristem;S|PO:0008019;leaf lamina base;S|PO:0000084;sperm cell;S|PO:0020100;hypocotyl;S|PO:0020030;cotyledon;S|PO:0009052;pedicel;S|PO:0000013;cauline leaf;S|PO:0009009;embryo;S|PO:0009046;flower;S|PO:0000037;shoot apex;S|PO:0020091;male gametophyte;S|PO:0009032;petal;S|PO:0020038;petiole;S|PO:0009029;stamen;S|PO:0006345;pollen tube;S|PO:0020137;leaf apex;S|PO:0009010;see…	0	IPR004162; IPR010916; IPR013322
VIT_14s0108g00810	1.99186	142.944	140.101	161.96	540.386	635.561	594.061	Mini zinc finger 2 MIF2	TRANSCRIPTION FACTORS	vv60068Zf-HD	GO:0003677;DNA binding;F	PO:0000230;inflorescence meristem;S|PO:0009049;inflorescence;S|PO:0009032;petal;S|PO:0020100;hypocotyl;S|PO:0009047;stem;S|PO:0009046;flower;S|PO:0009005;root;S|PO:0009001;fruit;S|PO:0009025;leaf;S|PO:0007616;4 anthesis;G|PO:0007611;petal differentiation and expansion stage;G|PO:0007131;seedling growth;G	PF04770;ZF-HD protein dimerisation region
VIT_05s0020g03860	1.99094	14.3129	14.2672	13.8241	55.7926	57.714	55.048	Homocysteine S-methyltransferase 3	AMINO ACID METABOLISM	vv10271Methionine_metabolism	GO:0008898;homocysteine S-methyltransferase activity;F|GO:0008168;methyltransferase activity;F|GO:0016740;transferase activity;F	PO:0000230;inflorescence meristem;S|PO:0008019;leaf lamina base;S|PO:0000084;sperm cell;S|PO:0020100;hypocotyl;S|PO:0020030;cotyledon;S|PO:0009052;pedicel;S|PO:0000013;cauline leaf;S|PO:0009009;embryo;S|PO:0000037;shoot apex;S|PO:0009046;flower;S|PO:0020091;male gametophyte;S|PO:0009006;shoot;S|PO:0020038;petiole;S|PO:0009032;petal;S|PO:0009029;stamen;S|PO:0006345;pollen tube;S|PO:0009010;seed;S|…	PF02574;Homocysteine S-methyltransferase	IPR003726
VIT_16s0039g02290	1.988	2.01302	2.3156	1.97229	9.04166	8.0178	7.93539	Unknown	UNKNOWN		GO:0016021;integral to membrane;C	0	0
VIT_08s0007g01530	1.98375	6.73069	6.27255	7.23475	23.835	28.6366	27.5735	Zinc finger (C3HC4-type ring finger)	TRANSCRIPTION FACTORS	vv60078Other_zf-C3HC4	GO:0008270;zinc ion binding;F	PO:0009029;stamen;S|PO:0009032;petal;S|PO:0005059;root endodermis;S|PO:0009031;sepal;S|PO:0020030;cotyledon;S|PO:0003015;primary root differentiation zone;S|PO:0009047;stem;S|PO:0009005;root;S|PO:0008034;leaf whorl;S|PO:0009025;leaf;S|PO:0007103;LP.10 ten leaves visible;G|PO:0007115;LP.04 four leaves visible;G|PO:0007098;LP.02 two leaves visible;G|PO:0007095;LP.08 eight leaves visible;G|PO:000761…	PF00097;Zinc finger, C3HC4 type (ring finger)	IPR001841; IPR013083; IPR011016
VIT_09s0002g03260	1.98216	22.82	22.4344	18.2397	82.6213	74.0164	94.2167	No hit	UNKNOWN		0	0	0
VIT_14s0108g01070	1.98108	1.81557	1.85476	1.37158	6.57114	6.7368	6.59689	NAC domain containing protein 100	TRANSCRIPTION FACTORS	vv60046NAC	GO:0003677;DNA binding;F|GO:0045449;regulation of transcription;P	PO:0000230;inflorescence meristem;S|PO:0020100;hypocotyl;S|PO:0020030;cotyledon;S|PO:0003015;primary root differentiation zone;S|PO:0009052;pedicel;S|PO:0000013;cauline leaf;S|PO:0009009;embryo;S|PO:0009046;flower;S|PO:0020091;male gametophyte;S|PO:0005679;epidermis;S|PO:0009029;stamen;S|PO:0009032;petal;S|PO:0009031;sepal;S|PO:0009030;carpel;S|PO:0009047;stem;S|PO:0000258;root cortex;S|PO:000300…	PF02365;No apical meristem (NAM) protein	IPR003441
VIT_01s0150g00060	1.97873	1.16622	1.5017	1.42118	4.24573	5.65384	6.21743	SOUL heme-binding	TRANSPORT		0	PO:0000230;inflorescence meristem;S|PO:0008019;leaf lamina base;S|PO:0020100;hypocotyl;S|PO:0020030;cotyledon;S|PO:0000005;cultured cell;S|PO:0009052;pedicel;S|PO:0000013;cauline leaf;S|PO:0009009;embryo;S|PO:0000037;shoot apex;S|PO:0009046;flower;S|PO:0020091;male gametophyte;S|PO:0009006;shoot;S|PO:0009001;fruit;S|PO:0020038;petiole;S|PO:0009029;stamen;S|PO:0009032;petal;S|PO:0006345;pollen tub…	PF04832;SOUL heme-binding protein	IPR006917
VIT_12s0059g00990	1.97769	2.24999	2.04325	1.98369	7.5849	9.37563	7.76191	Cellulose synthase CSLB04	CELLULAR PROCESSES, SIGNALLING & HOMEOSTASIS	vv40006Cell_wall	GO:0016021;integral to membrane;C|GO:0016020;membrane;C|GO:0030244;cellulose biosynthetic process;P|GO:0016760;cellulose synthase (UDP-forming) activity;F|GO:0016740;transferase activity;F|GO:0016757;transferase activity, transferring glycosyl groups;F	PO:0008019;leaf lamina base;S|PO:0020100;hypocotyl;S|PO:0020030;cotyledon;S|PO:0000013;cauline leaf;S|PO:0000037;shoot apex;S|PO:0009009;embryo;S|PO:0009046;flower;S|PO:0020091;male gametophyte;S|PO:0009006;shoot;S|PO:0009032;petal;S|PO:0009029;stamen;S|PO:0009031;sepal;S|PO:0009030;carpel;S|PO:0009047;stem;S|PO:0009005;root;S|PO:0008034;leaf whorl;S|PO:0009025;leaf;S|PO:0007115;LP.04 four leaves…	PF03552;Cellulose synthase	IPR005150
VIT_00s0194g00210	1.97417	2.06889	1.56094	2.56902	7.71752	8.81981	7.81801	KCO1 (two pore K channel)	TRANSPORT	vv50101Channels_and_pores	GO:0016021;integral to membrane;C|GO:0006813;potassium ion transport;P|GO:0005267;potassium channel activity;F|GO:0006810;transport;P|GO:0006811;ion transport;P|GO:0005216;ion channel activity;F|GO:0016020;membrane;C	PO:0008019;leaf lamina base;S|PO:0020100;hypocotyl;S|PO:0004006;mesophyll cell;S|PO:0000013;cauline leaf;S|PO:0009046;flower;S|PO:0020091;male gametophyte;S|PO:0020038;petiole;S|PO:0009029;stamen;S|PO:0009032;petal;S|PO:0009031;sepal;S|PO:0009030;carpel;S|PO:0000025;root tip;S|PO:0000026;primary root tip;S|PO:0020138;leaf vein;S|PO:0005660;hydathode;S|PO:0009005;root;S|PO:0009025;leaf;S|PO:000023…	PF07885;Ion channel	IPR002048; IPR013099; IPR003280
VIT_02s0025g03490	1.97274	0.865155	0.845356	0.58802	3.16014	2.62966	3.23222	Carrier protein, Mitochondrial	TRANSPORT	vv50123Porters_cat_18_to_29	GO:0016021;integral to membrane;C|GO:0006810;transport;P|GO:0016020;membrane;C|GO:0005488;binding;F	PO:0000230;inflorescence meristem;S|PO:0008019;leaf lamina base;S|PO:0020100;hypocotyl;S|PO:0020030;cotyledon;S|PO:0009052;pedicel;S|PO:0000013;cauline leaf;S|PO:0009046;flower;S|PO:0000037;shoot apex;S|PO:0009009;embryo;S|PO:0020091;male gametophyte;S|PO:0009006;shoot;S|PO:0020038;petiole;S|PO:0009029;stamen;S|PO:0009032;petal;S|PO:0020137;leaf apex;S|PO:0009010;seed;S|PO:0009031;sepal;S|PO:0009…	PF00153;Mitochondrial carrier protein	IPR002067; IPR001993
VIT_13s0019g03570	1.97168	0.10988	0.146888	0.194616	0.508171	0.69808	0.564189	Unknown protein	UNKNOWN		0	PO:0000230;inflorescence meristem;S|PO:0008019;leaf lamina base;S|PO:0020100;hypocotyl;S|PO:0020030;cotyledon;S|PO:0009052;pedicel;S|PO:0000013;cauline leaf;S|PO:0009009;embryo;S|PO:0009046;flower;S|PO:0000037;shoot apex;S|PO:0020091;male gametophyte;S|PO:0009006;shoot;S|PO:0020038;petiole;S|PO:0009029;stamen;S|PO:0009032;petal;S|PO:0006345;pollen tube;S|PO:0020137;leaf apex;S|PO:0009010;seed;S|P…	0
VIT_01s0010g00340	1.96733	0.615159	0.540119	0.587831	2.0714	2.33355	2.41135	EDA18 (embryo sac development arrest 18)	DEVELOPMENT		GO:0005515;protein binding;F|GO:0016874;ligase activity;F|GO:0008270;zinc ion binding;F|GO:0046872;metal ion binding;F	0	0	IPR001841
VIT_06s0080g00630	1.95829	1.17263	0.795287	1.31713	3.97109	3.86548	4.92912	No hit	UNKNOWN		GO:0031225;anchored to membrane;C	0	0
VIT_02s0025g03140	1.9549	2.01948	2.09135	1.89746	8.14841	8.69179	6.45321	Nodulin MtN21 family	TRANSPORT	vv50122Porters_cat_7_to_17	GO:0016020;membrane;C	PO:0000230;inflorescence meristem;S|PO:0008019;leaf lamina base;S|PO:0000084;sperm cell;S|PO:0020100;hypocotyl;S|PO:0020030;cotyledon;S|PO:0009052;pedicel;S|PO:0000013;cauline leaf;S|PO:0009009;embryo;S|PO:0000037;shoot apex;S|PO:0009046;flower;S|PO:0020091;male gametophyte;S|PO:0009006;shoot;S|PO:0009032;petal;S|PO:0020038;petiole;S|PO:0009029;stamen;S|PO:0009010;seed;S|PO:0009031;sepal;S|PO:002…	PF00892;Integral membrane protein DUF6
VIT_00s0259g00140	1.95469	4.56526	3.87747	5.06602	15.7473	16.985	19.6319	Oligopeptide transporter OPT3	TRANSPORT	vv50125Porters_cat_66_to_94	0	0	0
VIT_19s0014g00450	1.95357	30.5618	30.1889	28.0153	113.474	118.486	111.86	PMR5 (powdery mildew resistant 5)	RESPONSE TO STRESS		0	PO:0000230;inflorescence meristem;S|PO:0008019;leaf lamina base;S|PO:0000084;sperm cell;S|PO:0020100;hypocotyl;S|PO:0020030;cotyledon;S|PO:0009052;pedicel;S|PO:0000013;cauline leaf;S|PO:0009009;embryo;S|PO:0009046;flower;S|PO:0000037;shoot apex;S|PO:0020091;male gametophyte;S|PO:0009006;shoot;S|PO:0020038;petiole;S|PO:0009029;stamen;S|PO:0009032;petal;S|PO:0009031;sepal;S|PO:0009010;seed;S|PO:002…	PF03005;Arabidopsis proteins of unknown function	IPR004253
VIT_12s0028g00040	1.95353	1.285	1.61252	1.83974	6.68847	5.3412	6.31874	Unknown protein	UNKNOWN		0	PO:0000230;inflorescence meristem;S|PO:0008019;leaf lamina base;S|PO:0020100;hypocotyl;S|PO:0020030;cotyledon;S|PO:0009052;pedicel;S|PO:0000013;cauline leaf;S|PO:0009009;embryo;S|PO:0009046;flower;S|PO:0000037;shoot apex;S|PO:0020091;male gametophyte;S|PO:0009006;shoot;S|PO:0020038;petiole;S|PO:0009029;stamen;S|PO:0009032;petal;S|PO:0009031;sepal;S|PO:0009010;seed;S|PO:0020137;leaf apex;S|PO:0009…	PF04450;Plant Basic Secretory Protein	IPR007541
VIT_12s0035g01900	1.94794	55.0569	57.1999	52.9522	204.568	213.082	219.763	Pectinesterase family	CELLULAR PROCESSES, SIGNALLING & HOMEOSTASIS	vv40006Cell_wall	GO:0004672;protein kinase activity;F|GO:0005618;cell wall;C|GO:0045330;aspartyl esterase activity;F|GO:0004857;enzyme inhibitor activity;F|GO:0009505;plant-type cell wall;C|GO:0016787;hydrolase activity;F|GO:0030599;pectinesterase activity;F|GO:0005524;ATP binding;F|GO:0042545;cell wall modification;P|GO:0006468;protein amino acid phosphorylation;P|GO:0007047;cell wall organization;P|GO:0005576;e…	PO:0000230;inflorescence meristem;S|PO:0008019;leaf lamina base;S|PO:0020100;hypocotyl;S|PO:0020030;cotyledon;S|PO:0009052;pedicel;S|PO:0000013;cauline leaf;S|PO:0009009;embryo;S|PO:0000037;shoot apex;S|PO:0009046;flower;S|PO:0020091;male gametophyte;S|PO:0009006;shoot;S|PO:0020038;petiole;S|PO:0009029;stamen;S|PO:0009032;petal;S|PO:0006345;pollen tube;S|PO:0009010;seed;S|PO:0009031;sepal;S|PO:00…	PF04043;Plant invertase/pectin methylesterase inhibitor|PF01095;Pectinesterase	IPR012334; IPR000070; IPR017441
VIT_14s0083g01110	1.94791	58.1636	58.001	52.1551	217.413	214.976	217.015	Brassinosteroid-6-oxidase	HORMONE METABOLISM & SIGNALLING	vv10905Brassinosteroid_biosynthesis	GO:0016021;integral to membrane;C|GO:0009055;electron carrier activity;F|GO:0016020;membrane;C|GO:0046872;metal ion binding;F|GO:0005506;iron ion binding;F|GO:0016491;oxidoreductase activity;F|GO:0055114;oxidation reduction;P|GO:0020037;heme binding;F|GO:0004497;monooxygenase activity;F	PO:0000230;inflorescence meristem;S|PO:0008019;leaf lamina base;S|PO:0000084;sperm cell;S|PO:0020100;hypocotyl;S|PO:0020030;cotyledon;S|PO:0009052;pedicel;S|PO:0000013;cauline leaf;S|PO:0009009;embryo;S|PO:0009046;flower;S|PO:0000037;shoot apex;S|PO:0009001;fruit;S|PO:0020091;male gametophyte;S|PO:0009006;shoot;S|PO:0020038;petiole;S|PO:0009029;stamen;S|PO:0009032;petal;S|PO:0006345;pollen tube;S…	PF00067;Cytochrome P450	IPR001128
VIT_09s0002g06290	1.94452	0.653854	0.698431	0.347015	2.0936	2.20657	2.24062	Ankyrin	GENE FAMILIES WITH DIVERSE FUNCTIONS		0	PO:0000230;inflorescence meristem;S|PO:0008019;leaf lamina base;S|PO:0020100;hypocotyl;S|PO:0020030;cotyledon;S|PO:0009052;pedicel;S|PO:0000013;cauline leaf;S|PO:0009009;embryo;S|PO:0009046;flower;S|PO:0000037;shoot apex;S|PO:0020091;male gametophyte;S|PO:0009006;shoot;S|PO:0020038;petiole;S|PO:0009029;stamen;S|PO:0009032;petal;S|PO:0009031;sepal;S|PO:0009010;seed;S|PO:0020137;leaf apex;S|PO:0009…	0
VIT_09s0018g01370	1.94317	0.823071	0.62159	0.102945	2.16953	1.61132	2.17045	STE20/SPS1 proline-alanine-rich protein kinase	CELLULAR PROCESSES, SIGNALLING & HOMEOSTASIS		0	0	0
VIT_18s0001g03430	1.93933	7.41359	7.7566	9.00063	31.0787	29.2526	32.3702	Flavonol synthase	SECONDARY METABOLISM	vv10941Flavonoid_biosynthesis	GO:0016491;oxidoreductase activity;F|GO:0055114;oxidation reduction;P|GO:0045431;flavonol synthase activity;F|GO:0005506;iron ion binding;F	PO:0008019;leaf lamina base;S|PO:0020100;hypocotyl;S|PO:0020030;cotyledon;S|PO:0009052;pedicel;S|PO:0000013;cauline leaf;S|PO:0008037;seedling;S|PO:0009046;flower;S|PO:0000037;shoot apex;S|PO:0009009;embryo;S|PO:0009006;shoot;S|PO:0020091;male gametophyte;S|PO:0020038;petiole;S|PO:0009029;stamen;S|PO:0009032;petal;S|PO:0006345;pollen tube;S|PO:0009010;seed;S|PO:0020137;leaf apex;S|PO:0009031;sepa…	PF03171;2OG-Fe(II) oxygenase superfamily	IPR005123
VIT_01s0026g02330	1.93876	0.194125	0.272348	0.33829	0.951278	0.992809	1.14118	Phytochrome kinase substrate	RESPONSE TO STRESS		0	0	0
VIT_09s0054g00230	1.93721	0.890545	0.570592	0.755995	3.23257	2.58847	2.66979	Mannosyl-oligosaccharide 1,2-alpha-mannosidase IA	CARBOHYDRATE METABOLISM	vv10510N-Glycan_biosynthesis vv11030Glycan_structures-biosynthesis1 vv24141Protein_processing_in_endoplasmic_reticulum	GO:0016798;hydrolase activity, acting on glycosyl bonds;F|GO:0005509;calcium ion binding;F|GO:0016020;membrane;C|GO:0005794;Golgi apparatus;C|GO:0008152;metabolic process;P|GO:0016787;hydrolase activity;F|GO:0004571;mannosyl-oligosaccharide 1,2-alpha-mannosidase activity;F	PO:0000230;inflorescence meristem;S|PO:0008019;leaf lamina base;S|PO:0000084;sperm cell;S|PO:0020100;hypocotyl;S|PO:0020030;cotyledon;S|PO:0009052;pedicel;S|PO:0000013;cauline leaf;S|PO:0009009;embryo;S|PO:0009046;flower;S|PO:0000037;shoot apex;S|PO:0020091;male gametophyte;S|PO:0009006;shoot;S|PO:0020038;petiole;S|PO:0009029;stamen;S|PO:0009032;petal;S|PO:0006345;pollen tube;S|PO:0000293;guard c…	PF01532;Glycosyl hydrolase family 47	IPR001382
VIT_09s0018g00780	1.9362	0.723851	0.515999	0.645069	2.43001	2.39474	2.38878	HcrVf1 protein	RESPONSE TO STRESS		GO:0016491;oxidoreductase activity;F|GO:0016301;kinase activity;F|GO:0005515;protein binding;F|GO:0032440;2-alkenal reductase activity;F|GO:0055114;oxidation reduction;P	PO:0000230;inflorescence meristem;S|PO:0008019;leaf lamina base;S|PO:0020100;hypocotyl;S|PO:0020030;cotyledon;S|PO:0000005;cultured cell;S|PO:0009052;pedicel;S|PO:0000013;cauline leaf;S|PO:0009009;embryo;S|PO:0009046;flower;S|PO:0000037;shoot apex;S|PO:0020091;male gametophyte;S|PO:0009006;shoot;S|PO:0009029;stamen;S|PO:0020038;petiole;S|PO:0009032;petal;S|PO:0006345;pollen tube;S|PO:0020137;leaf…	PF08263;Leucine rich repeat N-terminal domain	IPR001611; IPR013210
VIT_03s0132g00050	1.93559	1.55221	1.64772	1.37325	5.40256	6.57921	5.5122	ATHVA22A (Arabidopsis thaliana HVA22 homologue A)	HORMONE METABOLISM & SIGNALLING	vv30001ABA_signaling	GO:0003676;nucleic acid binding;F|GO:0008270;zinc ion binding;F|GO:0046872;metal ion binding;F|GO:0005622;intracellular;C	PO:0000230;inflorescence meristem;S|PO:0008019;leaf lamina base;S|PO:0020100;hypocotyl;S|PO:0020030;cotyledon;S|PO:0009052;pedicel;S|PO:0000013;cauline leaf;S|PO:0009009;embryo;S|PO:0009046;flower;S|PO:0000037;shoot apex;S|PO:0020091;male gametophyte;S|PO:0009006;shoot;S|PO:0020038;petiole;S|PO:0009029;stamen;S|PO:0009032;petal;S|PO:0020137;leaf apex;S|PO:0009031;sepal;S|PO:0009010;seed;S|PO:0009…	PF03134;TB2/DP1, HVA22 family	IPR004345
VIT_16s0050g01090	1.93489	27.0429	29.9888	33.0479	106.001	116.81	121.608	Beta-carotene hydroxylase	SECONDARY METABOLISM	vv10906Carotenoid_biosynthesis	GO:0016491;oxidoreductase activity;F|GO:0005783;endoplasmic reticulum;C|GO:0006633;fatty acid biosynthetic process;P|GO:0016709;oxidoreductase activity, acting on paired donors, with incorporation or reduction of molecular oxygen, NADH or NADPH as one donor, and incorporation of one atom of oxygen;F|GO:0055114;oxidation reduction;P|GO:0005506;iron ion binding;F	PO:0000230;inflorescence meristem;S|PO:0008019;leaf lamina base;S|PO:0000084;sperm cell;S|PO:0020100;hypocotyl;S|PO:0020030;cotyledon;S|PO:0009052;pedicel;S|PO:0000013;cauline leaf;S|PO:0009009;embryo;S|PO:0009046;flower;S|PO:0000037;shoot apex;S|PO:0020091;male gametophyte;S|PO:0009006;shoot;S|PO:0020038;petiole;S|PO:0009029;stamen;S|PO:0009032;petal;S|PO:0009031;sepal;S|PO:0009010;seed;S|PO:002…	PF04116;Fatty acid hydroxylase superfamily	IPR005596
VIT_17s0000g01290	1.9306	9.19328	10.6945	9.44632	34.6273	37.4378	39.7606	RGP1 (reversibly glycosylated polypeptide 1)	CARBOHYDRATE METABOLISM	vv10052Galactose_metabolism	GO:0009505;plant-type cell wall;C|GO:0016758;transferase activity, transferring hexosyl groups;F|GO:0008466;glycogenin glucosyltransferase activity;F|GO:0030054;cell junction;C|GO:0030244;cellulose biosynthetic process;P|GO:0007047;cell wall organization;P|GO:0005794;Golgi apparatus;C|GO:0016740;transferase activity;F|GO:0016757;transferase activity, transferring glycosyl groups;F	PO:0000230;inflorescence meristem;S|PO:0008019;leaf lamina base;S|PO:0020100;hypocotyl;S|PO:0000084;sperm cell;S|PO:0020030;cotyledon;S|PO:0000005;cultured cell;S|PO:0009052;pedicel;S|PO:0000013;cauline leaf;S|PO:0009009;embryo;S|PO:0000037;shoot apex;S|PO:0009046;flower;S|PO:0009006;shoot;S|PO:0009001;fruit;S|PO:0020091;male gametophyte;S|PO:0009032;petal;S|PO:0009029;stamen;S|PO:0020038;petiole…	PF03214;Reversibly glycosylated polypeptide	IPR004901
VIT_17s0000g07950	1.92992	19.3889	18.3052	19.4025	76.0222	71.2995	70.2358	Unknown protein	UNKNOWN		0	PO:0000230;inflorescence meristem;S|PO:0008019;leaf lamina base;S|PO:0020100;hypocotyl;S|PO:0020030;cotyledon;S|PO:0009052;pedicel;S|PO:0000013;cauline leaf;S|PO:0009046;flower;S|PO:0009009;embryo;S|PO:0000037;shoot apex;S|PO:0009006;shoot;S|PO:0020091;male gametophyte;S|PO:0020038;petiole;S|PO:0009029;stamen;S|PO:0009032;petal;S|PO:0009010;seed;S|PO:0020137;leaf apex;S|PO:0009031;sepal;S|PO:0009…	0
VIT_00s0246g00230	1.92855	0.153911	0.173684	0.17259	0.546444	0.675352	0.682275	Cytochrome c oxidase subunit III	ENERGY METABOLISM	vv10190Oxidative_phosphorylation vv50135Primary_active_transporter_cat_D3_to_E2	GO:0016021;integral to membrane;C|GO:0005507;copper ion binding;F|GO:0009055;electron carrier activity;F|GO:0022904;respiratory electron transport chain;P|GO:0016020;membrane;C|GO:0004129;cytochrome-c oxidase activity;F|GO:0005739;mitochondrion;C|GO:0020037;heme binding;F|GO:0022900;electron transport chain;P	PO:0020091;male gametophyte;S|PO:0001016;L mature pollen stage;G	0	IPR000298
VIT_07s0197g00040	1.92743	0.450036	0.8979	0.713793	2.31837	2.48276	3.04121	Lateral organ boundaries domain gene 36	TRANSCRIPTION FACTORS	vv60007AS2	GO:0009965;leaf morphogenesis;P|GO:0045449;regulation of transcription;P|GO:0009954;proximal/distal pattern formation;P|GO:0007275;multicellular organismal development;P|GO:0048441;petal development;P	PO:0000230;inflorescence meristem;S|PO:0009029;stamen;S|PO:0009032;petal;S|PO:0006345;pollen tube;S|PO:0000084;sperm cell;S|PO:0009031;sepal;S|PO:0009030;carpel;S|PO:0009046;flower;S|PO:0008034;leaf whorl;S|PO:0020091;male gametophyte;S|PO:0001017;M germinated pollen stage;G|PO:0007616;4 anthesis;G|PO:0007611;petal differentiation and expansion stage;G|PO:0001016;L mature pollen stage;G	PF03195;Protein of unknown function DUF260	IPR004883
VIT_14s0036g01180	1.92543	0.332222	0.114696	0.25644	0.842988	1.07779	0.750926	RPS2 (resistant to p. syringae 2)	RESPONSE TO STRESS	vv34626Plant-pathogen_interaction	GO:0005515;protein binding;F|GO:0006952;defense response;P|GO:0000166;nucleotide binding;F|GO:0006915;apoptosis;P|GO:0017111;nucleoside-triphosphatase activity;F|GO:0005524;ATP binding;F	0	0	IPR003593; IPR000767; IPR001611; IPR002182
VIT_00s0484g00020	1.9247	0.378943	0.154753	0.230666	0.764298	1.0029	1.13476	Receptor kinase ARK3	CELLULAR PROCESSES, SIGNALLING & HOMEOSTASIS		GO:0004672;protein kinase activity;F|GO:0004674;protein serine/threonine kinase activity;F|GO:0005529;sugar binding;F|GO:0004713;protein tyrosine kinase activity;F|GO:0005524;ATP binding;F|GO:0004872;receptor activity;F|GO:0048544;recognition of pollen;P|GO:0016301;kinase activity;F|GO:0006468;protein amino acid phosphorylation;P|GO:0000166;nucleotide binding;F	0	PF08276;PAN-like domain|PF00069;Protein kinase domain|PF07714;Protein tyrosine kinase
VIT_18s0001g11200	1.92389	0.159378	0.655646	0.244318	1.59611	1.22159	1.20192	Unknown	UNKNOWN		0	0	0
VIT_01s0011g03600	1.92246	0.125393	0.165424	0.0821908	0.471508	0.509227	0.433219	JAGGED	TRANSCRIPTION FACTORS	vv60017C2H2	GO:0009965;leaf morphogenesis;P|GO:0008270;zinc ion binding;F|GO:0005622;intracellular;C|GO:0005634;nucleus;C|GO:0009908;flower development;P|GO:0010093;specification of floral organ identity;P|GO:0048440;carpel development;P|GO:0010158;abaxial cell fate specification;P|GO:0048443;stamen development;P|GO:0048653;anther development;P	PO:0004705;stamen primordium;S|PO:0020001;ovary placenta;S|PO:0000021;petal primordium;S|PO:0009052;pedicel;S|PO:0000037;shoot apex;S|PO:0009046;flower;S|PO:0009009;embryo;S|PO:0009029;stamen;S|PO:0009032;petal;S|PO:0009010;seed;S|PO:0009031;sepal;S|PO:0000015;cotyledon primordium;S|PO:0000017;leaf primordium;S|PO:0004704;sepal primordium;S|PO:0004703;carpel primordium;S|PO:0008034;leaf whorl;S|P…	0	IPR007087; IPR015880
VIT_13s0019g04660	1.91948	7.31523	6.05161	6.3154	27.5038	23.8756	23.076	Amino acid permease	TRANSPORT	vv50123Porters_cat_18_to_29	GO:0005886;plasma membrane;C|GO:0016021;integral to membrane;C|GO:0016020;membrane;C	PO:0000230;inflorescence meristem;S|PO:0008019;leaf lamina base;S|PO:0000084;sperm cell;S|PO:0020100;hypocotyl;S|PO:0020030;cotyledon;S|PO:0000005;cultured cell;S|PO:0009052;pedicel;S|PO:0000013;cauline leaf;S|PO:0009009;embryo;S|PO:0000037;shoot apex;S|PO:0009046;flower;S|PO:0020091;male gametophyte;S|PO:0009006;shoot;S|PO:0020038;petiole;S|PO:0009029;stamen;S|PO:0009032;petal;S|PO:0006345;polle…	PF01490;Transmembrane amino acid transporter protein	IPR013057
VIT_07s0005g01340	1.91637	3.38102	3.17776	4.11879	13.0031	12.1773	15.1244	Ribosomal protein L29e	PROTEIN METABOLISM	vv23010Ribosome	GO:0005622;intracellular;C|GO:0006412;translation;P|GO:0005840;ribosome;C|GO:0003735;structural constituent of ribosome;F	PO:0000230;inflorescence meristem;S|PO:0008019;leaf lamina base;S|PO:0020100;hypocotyl;S|PO:0020030;cotyledon;S|PO:0009052;pedicel;S|PO:0000013;cauline leaf;S|PO:0009009;embryo;S|PO:0009046;flower;S|PO:0000037;shoot apex;S|PO:0020091;male gametophyte;S|PO:0009006;shoot;S|PO:0020038;petiole;S|PO:0009029;stamen;S|PO:0009032;petal;S|PO:0009031;sepal;S|PO:0009010;seed;S|PO:0020137;leaf apex;S|PO:0009…	PF01779;Ribosomal L29e protein family	IPR002673
VIT_02s0025g02970	1.91568	0.548057	1.47284	0.643967	3.45188	3.85618	2.74628	flavanone 3-beta-hydroxylase	SECONDARY METABOLISM	vv10941Flavonoid_biosynthesis	GO:0016491;oxidoreductase activity;F|GO:0055114;oxidation reduction;P|GO:0045486;naringenin 3-dioxygenase activity;F|GO:0005506;iron ion binding;F	PO:0000230;inflorescence meristem;S|PO:0008019;leaf lamina base;S|PO:0020100;hypocotyl;S|PO:0020030;cotyledon;S|PO:0009052;pedicel;S|PO:0000013;cauline leaf;S|PO:0009009;embryo;S|PO:0000037;shoot apex;S|PO:0009046;flower;S|PO:0020091;male gametophyte;S|PO:0009006;shoot;S|PO:0020038;petiole;S|PO:0009032;petal;S|PO:0009029;stamen;S|PO:0020137;leaf apex;S|PO:0009010;seed;S|PO:0009031;sepal;S|PO:0009…	PF03171;2OG-Fe(II) oxygenase superfamily	IPR005123
VIT_03s0091g00260	1.91423	1.80371	2.04574	1.61226	6.6169	6.94889	7.02012	Zinc finger protein 4	TRANSCRIPTION FACTORS	vv60017C2H2	GO:0008270;zinc ion binding;F|GO:0005622;intracellular;C	PO:0020100;hypocotyl;S|PO:0009005;root;S|PO:0009046;flower;S|PO:0000037;shoot apex;S|PO:0007611;petal differentiation and expansion stage;G	0	IPR007087; IPR015880
VIT_05s0049g01120	1.90806	20.4049	20.6091	19.873	75.1282	76.4019	76.981	Glutathione S-transferase 25 GSTU7	RESPONSE TO STRESS	vv10480Glutathione_metabolism	GO:0016740;transferase activity;F|GO:0004364;glutathione transferase activity;F	PO:0000230;inflorescence meristem;S|PO:0008019;leaf lamina base;S|PO:0020100;hypocotyl;S|PO:0020030;cotyledon;S|PO:0000005;cultured cell;S|PO:0009052;pedicel;S|PO:0000013;cauline leaf;S|PO:0009009;embryo;S|PO:0009046;flower;S|PO:0000037;shoot apex;S|PO:0020091;male gametophyte;S|PO:0009006;shoot;S|PO:0020038;petiole;S|PO:0009029;stamen;S|PO:0009032;petal;S|PO:0009031;sepal;S|PO:0009010;seed;S|PO:…	PF02798;Glutathione S-transferase, N-terminal domain	IPR010987; IPR004045; IPR012335
VIT_16s0098g01810	1.90693	3.21801	3.52691	3.33494	13.0755	12.4572	12.2678	Histone H2B , member E	CELLULAR PROCESSES, SIGNALLING & HOMEOSTASIS		GO:0005524;ATP binding;F	PO:0000230;inflorescence meristem;S|PO:0020100;hypocotyl;S|PO:0009052;pedicel;S|PO:0009046;flower;S|PO:0000037;shoot apex;S|PO:0009009;embryo;S|PO:0009006;shoot;S|PO:0020091;male gametophyte;S|PO:0009029;stamen;S|PO:0009032;petal;S|PO:0009010;seed;S|PO:0009031;sepal;S|PO:0009030;carpel;S|PO:0009047;stem;S|PO:0009005;root;S|PO:0008034;leaf whorl;S|PO:0009025;leaf;S|PO:0001081;F mature embryo stage…	0
VIT_13s0064g01030	1.90679	0.597301	0.499511	0.496363	1.79234	2.02322	2.15842	Zinc finger (C3HC4-type ring finger)BIG BROTHER	TRANSCRIPTION FACTORS	vv60078Other_zf-C3HC4	GO:0004842;ubiquitin-protein ligase activity;F|GO:0008270;zinc ion binding;F|GO:0051865;protein autoubiquitination;P|GO:0046872;metal ion binding;F|GO:0048437;floral organ development;P|GO:0005515;protein binding;F|GO:0046621;negative regulation of organ growth;P|GO:0016567;protein ubiquitination;P	0	PF00097;Zinc finger, C3HC4 type (ring finger)	IPR001841; IPR013083
VIT_19s0015g02380	1.89985	1.74977	0.82773	1.00529	5.11354	3.99337	4.26312	Ankyrin repeat	GENE FAMILIES WITH DIVERSE FUNCTIONS		0	0	0
VIT_02s0154g00490	1.8987	3.44048	3.83495	4.24383	13.7878	12.8219	16.3429	Heat shock 22 kDa protein mitochondrial	PROTEIN METABOLISM		GO:0009536;plastid;C|GO:0006950;response to stress;P|GO:0009570;chloroplast stroma;C|GO:0009507;chloroplast;C	PO:0009029;stamen;S|PO:0006345;pollen tube;S|PO:0000084;sperm cell;S|PO:0009030;carpel;S|PO:0000005;cultured cell;S|PO:0009052;pedicel;S|PO:0009005;root;S|PO:0009046;flower;S|PO:0009009;embryo;S|PO:0020091;male gametophyte;S|PO:0001017;M germinated pollen stage;G|PO:0001185;C globular stage;G|PO:0007616;4 anthesis;G|PO:0007611;petal differentiation and expansion stage;G	PF00011;Hsp20/alpha crystallin family	IPR002068
VIT_07s0005g00170	1.89388	29.1751	29.2239	28.3498	101.373	110.893	110.121	Rubber elongation factor (REF)	UNKNOWN		GO:0006950;response to stress;P	PO:0000230;inflorescence meristem;S|PO:0008019;leaf lamina base;S|PO:0020100;hypocotyl;S|PO:0000084;sperm cell;S|PO:0020030;cotyledon;S|PO:0009052;pedicel;S|PO:0000013;cauline leaf;S|PO:0009009;embryo;S|PO:0000037;shoot apex;S|PO:0009046;flower;S|PO:0020091;male gametophyte;S|PO:0009006;shoot;S|PO:0020038;petiole;S|PO:0009029;stamen;S|PO:0009032;petal;S|PO:0006345;pollen tube;S|PO:0009010;seed;S|…	PF05755;Rubber elongation factor protein (REF)	IPR008802
VIT_05s0049g01950	1.89073	3.03232	2.60496	2.55946	9.95579	10.4136	10.026	Tetratricopeptide helical	GENE FAMILIES WITH DIVERSE FUNCTIONS		GO:0006396;RNA processing;P|GO:0005488;binding;F|GO:0005622;intracellular;C|GO:0016740;transferase activity;F	PO:0000230;inflorescence meristem;S|PO:0008019;leaf lamina base;S|PO:0020100;hypocotyl;S|PO:0020030;cotyledon;S|PO:0009052;pedicel;S|PO:0000013;cauline leaf;S|PO:0009009;embryo;S|PO:0009046;flower;S|PO:0000037;shoot apex;S|PO:0020091;male gametophyte;S|PO:0009006;shoot;S|PO:0020038;petiole;S|PO:0009029;stamen;S|PO:0009032;petal;S|PO:0009031;sepal;S|PO:0009010;seed;S|PO:0020137;leaf apex;S|PO:0009…	0	IPR003107; IPR011716; IPR011990; IPR013105; IPR013026
VIT_01s0011g06460	1.89046	4.31757	4.36477	4.69375	15.7232	17.5532	16.316	Deoxymugineic acid synthase	AMINO ACID METABOLISM	vv10271Methionine_metabolism	GO:0016491;oxidoreductase activity;F|GO:0033808;6'-deoxychalcone synthase activity;F|GO:0008415;acyltransferase activity;F|GO:0055114;oxidation reduction;P|GO:0016740;transferase activity;F	PO:0000230;inflorescence meristem;S|PO:0008019;leaf lamina base;S|PO:0020100;hypocotyl;S|PO:0020030;cotyledon;S|PO:0000005;cultured cell;S|PO:0009052;pedicel;S|PO:0000013;cauline leaf;S|PO:0009009;embryo;S|PO:0009046;flower;S|PO:0000037;shoot apex;S|PO:0020091;male gametophyte;S|PO:0009006;shoot;S|PO:0009029;stamen;S|PO:0020038;petiole;S|PO:0009032;petal;S|PO:0009010;seed;S|PO:0020137;leaf apex;S…	PF00248;Aldo/keto reductase family	IPR001395
VIT_05s0049g00370	1.88856	0.456776	0.0981421	0.585141	1.79132	1.14484	1.28509	2-oxoglutarate-dependent dioxygenase	CELLULAR PROCESSES, SIGNALLING & HOMEOSTASIS		GO:0016491;oxidoreductase activity;F|GO:0050590;desacetoxyvindoline 4-hydroxylase activity;F|GO:0055114;oxidation reduction;P|GO:0005506;iron ion binding;F	PO:0000230;inflorescence meristem;S|PO:0008019;leaf lamina base;S|PO:0020100;hypocotyl;S|PO:0020030;cotyledon;S|PO:0009052;pedicel;S|PO:0000013;cauline leaf;S|PO:0009046;flower;S|PO:0000037;shoot apex;S|PO:0009009;embryo;S|PO:0009006;shoot;S|PO:0020091;male gametophyte;S|PO:0020038;petiole;S|PO:0009029;stamen;S|PO:0009032;petal;S|PO:0009010;seed;S|PO:0020137;leaf apex;S|PO:0009031;sepal;S|PO:0009…	PF03171;2OG-Fe(II) oxygenase superfamily	IPR005123
VIT_16s0050g00990	1.88386	0.295276	0.3244	0.337706	1.38755	1.02113	1.12464	ferric reduction oxidase 4	ENERGY METABOLISM	vv50105Transport_electron_carriers	GO:0016021;integral to membrane;C|GO:0050660;FAD binding;F|GO:0009055;electron carrier activity;F|GO:0016020;membrane;C|GO:0016174;NAD(P)H oxidase activity;F|GO:0005506;iron ion binding;F|GO:0016491;oxidoreductase activity;F|GO:0055114;oxidation reduction;P	PO:0000230;inflorescence meristem;S|PO:0008019;leaf lamina base;S|PO:0020100;hypocotyl;S|PO:0020030;cotyledon;S|PO:0000013;cauline leaf;S|PO:0009046;flower;S|PO:0009006;shoot;S|PO:0020091;male gametophyte;S|PO:0020038;petiole;S|PO:0009029;stamen;S|PO:0009032;petal;S|PO:0020137;leaf apex;S|PO:0009031;sepal;S|PO:0009030;carpel;S|PO:0009047;stem;S|PO:0009005;root;S|PO:0008034;leaf whorl;S|PO:0009025…	PF05684;Protein of unknown function (DUF819)|PF01794;Ferric reductase like transmembrane component|PF08022;FAD-binding domain|PF08030;Ferric reductase NAD binding domain	IPR013112; IPR013130; IPR013121
VIT_17s0000g01080	1.88291	5.74549	5.65926	4.98696	22.1017	18.8914	19.4626	HVA22E (HVA22-like protein E)	HORMONE METABOLISM & SIGNALLING	vv30001ABA_signaling	0	PO:0000230;inflorescence meristem;S|PO:0008019;leaf lamina base;S|PO:0000084;sperm cell;S|PO:0020100;hypocotyl;S|PO:0020030;cotyledon;S|PO:0009052;pedicel;S|PO:0000013;cauline leaf;S|PO:0009009;embryo;S|PO:0009046;flower;S|PO:0000037;shoot apex;S|PO:0020091;male gametophyte;S|PO:0009006;shoot;S|PO:0020038;petiole;S|PO:0009029;stamen;S|PO:0009032;petal;S|PO:0006345;pollen tube;S|PO:0020137;leaf ap…	PF03134;TB2/DP1, HVA22 family
VIT_00s0582g00020	1.87919	0.163351	0.313222	0.427965	1.03835	1.2433	1.04585	Acyl-coenzyme A thioesterase 9.	CARBOHYDRATE METABOLISM	vv10620Pyruvate_metabolism	GO:0003676;nucleic acid binding;F|GO:0032259;methylation;P|GO:0008168;methyltransferase activity;F	PO:0000230;inflorescence meristem;S|PO:0008019;leaf lamina base;S|PO:0020100;hypocotyl;S|PO:0000084;sperm cell;S|PO:0020030;cotyledon;S|PO:0009052;pedicel;S|PO:0000013;cauline leaf;S|PO:0009009;embryo;S|PO:0000037;shoot apex;S|PO:0009046;flower;S|PO:0020091;male gametophyte;S|PO:0009006;shoot;S|PO:0020038;petiole;S|PO:0009029;stamen;S|PO:0009032;petal;S|PO:0006345;pollen tube;S|PO:0000293;guard c…	0	IPR002052
VIT_13s0156g00440	1.86883	1.30406	1.50625	1.49675	5.94488	5.14354	4.6425	R protein disease resistance protein	RESPONSE TO STRESS	vv34627R_proteins_from_Plant-pathogen_interaction	GO:0005515;protein binding;F	0	0	IPR000767; IPR001611; IPR002182
VIT_04s0008g05740	1.86849	0.472027	0.433792	0.331583	1.37508	1.53538	1.60792	ATSYTE/NTMC2T2.1/NTMC2TYPE2.1/SYTE	TRANSPORT	vv50109Incompletely_characterized_transport_systems	0	PO:0005052;callus;S|PO:0000230;inflorescence meristem;S|PO:0008019;leaf lamina base;S|PO:0000084;sperm cell;S|PO:0020100;hypocotyl;S|PO:0020030;cotyledon;S|PO:0000005;cultured cell;S|PO:0009052;pedicel;S|PO:0000013;cauline leaf;S|PO:0009009;embryo;S|PO:0000037;shoot apex;S|PO:0009046;flower;S|PO:0020091;male gametophyte;S|PO:0009006;shoot;S|PO:0020038;petiole;S|PO:0009029;stamen;S|PO:0009032;peta…	PF00168;C2 domain	IPR000008
VIT_19s0090g00110	1.8675	3.00276	3.08961	2.92394	11.9442	11.6322	9.3241	VPS22	CELLULAR PROCESSES, SIGNALLING & HOMEOSTASIS	vv50111Tethering_factors	GO:0005768;endosome;C|GO:0006810;transport;P|GO:0015031;protein transport;P	PO:0000230;inflorescence meristem;S|PO:0008019;leaf lamina base;S|PO:0020100;hypocotyl;S|PO:0020030;cotyledon;S|PO:0009052;pedicel;S|PO:0000013;cauline leaf;S|PO:0009009;embryo;S|PO:0009046;flower;S|PO:0000037;shoot apex;S|PO:0020091;male gametophyte;S|PO:0009006;shoot;S|PO:0020038;petiole;S|PO:0009029;stamen;S|PO:0009032;petal;S|PO:0006345;pollen tube;S|PO:0020137;leaf apex;S|PO:0009010;seed;S|P…	0	IPR007286
VIT_04s0008g03240	1.86509	2.42445	1.88015	2.16793	8.4305	7.6326	7.51575	BAM2 (big apical meristem 2)	DEVELOPMENT	vv30009Flower_development	GO:0005886;plasma membrane;C|GO:0004672;protein kinase activity;F|GO:0004674;protein serine/threonine kinase activity;F|GO:0032440;2-alkenal reductase activity;F|GO:0004713;protein tyrosine kinase activity;F|GO:0005524;ATP binding;F|GO:0004872;receptor activity;F|GO:0016491;oxidoreductase activity;F|GO:0016301;kinase activity;F|GO:0006468;protein amino acid phosphorylation;P|GO:0005515;protein bi…	PO:0008019;leaf lamina base;S|PO:0020100;hypocotyl;S|PO:0000005;cultured cell;S|PO:0009062;gynoecium;S|PO:0006014;male archesporial cell;S|PO:0000013;cauline leaf;S|PO:0020148;shoot apical meristem;S|PO:0009046;flower;S|PO:0020091;male gametophyte;S|PO:0020038;petiole;S|PO:0009029;stamen;S|PO:0009032;petal;S|PO:0009071;tapetum;S|PO:0009031;sepal;S|PO:0009030;carpel;S|PO:0009005;root;S|PO:0009025;…	PF08263;Leucine rich repeat N-terminal domain|PF00069;Protein kinase domain|PF07714;Protein tyrosine kinase	IPR001611; IPR013210; IPR000719; IPR017442
VIT_04s0044g00960	1.86354	1.20264	2.57453	1.27915	5.65805	6.67385	6.06803	No hit	UNKNOWN		0	0	0
VIT_03s0063g00580	1.85816	0.653297	0.938716	0.749572	2.5715	2.97657	2.94123	Rad54	NUCLEIC ACID METABOLISM & REGULATION OF GENE EXPRESSION	vv23440Homologous_recombination vv60058SNF2	GO:0003676;nucleic acid binding;F|GO:0003677;DNA binding;F|GO:0005515;protein binding;F|GO:0004386;helicase activity;F|GO:0010332;response to gamma radiation;P|GO:0000724;double-strand break repair via homologous recombination;P|GO:0016818;hydrolase activity, acting on acid anhydrides, in phosphorus-containing anhydrides;F|GO:0005524;ATP binding;F|GO:0016740;transferase activity;F	PO:0000230;inflorescence meristem;S|PO:0008019;leaf lamina base;S|PO:0020100;hypocotyl;S|PO:0000084;sperm cell;S|PO:0020030;cotyledon;S|PO:0000005;cultured cell;S|PO:0009052;pedicel;S|PO:0000013;cauline leaf;S|PO:0009009;embryo;S|PO:0000037;shoot apex;S|PO:0009046;flower;S|PO:0020091;male gametophyte;S|PO:0009006;shoot;S|PO:0020038;petiole;S|PO:0009029;stamen;S|PO:0009032;petal;S|PO:0006345;polle…	PF00176;SNF2 family N-terminal domain|PF00271;Helicase conserved C-terminal domain	IPR014001; IPR001650; IPR014021; IPR000330
VIT_18s0001g15130	1.8557	1.55279	0.728965	1.40045	4.93352	4.34624	4.04716	WD40 repeat protein	UNKNOWN		0	PO:0005052;callus;S|PO:0000230;inflorescence meristem;S|PO:0008019;leaf lamina base;S|PO:0000084;sperm cell;S|PO:0020100;hypocotyl;S|PO:0020030;cotyledon;S|PO:0009052;pedicel;S|PO:0000013;cauline leaf;S|PO:0009009;embryo;S|PO:0000037;shoot apex;S|PO:0009046;flower;S|PO:0020091;male gametophyte;S|PO:0009006;shoot;S|PO:0020038;petiole;S|PO:0009029;stamen;S|PO:0009032;petal;S|PO:0006345;pollen tube;…	0
VIT_05s0029g01480	1.8521	0.58232	0.454786	0.254205	1.42601	1.65786	1.57809	Receptor kinase TRKe	CELLULAR PROCESSES, SIGNALLING & HOMEOSTASIS		GO:0006468;protein amino acid phosphorylation;P|GO:0004672;protein kinase activity;F|GO:0004674;protein serine/threonine kinase activity;F|GO:0005515;protein binding;F|GO:0004713;protein tyrosine kinase activity;F|GO:0000166;nucleotide binding;F|GO:0005524;ATP binding;F	PO:0008019;leaf lamina base;S|PO:0020100;hypocotyl;S|PO:0020030;cotyledon;S|PO:0009052;pedicel;S|PO:0000013;cauline leaf;S|PO:0009009;embryo;S|PO:0000037;shoot apex;S|PO:0009046;flower;S|PO:0020091;male gametophyte;S|PO:0009006;shoot;S|PO:0020038;petiole;S|PO:0009032;petal;S|PO:0009029;stamen;S|PO:0009010;seed;S|PO:0020137;leaf apex;S|PO:0009031;sepal;S|PO:0009030;carpel;S|PO:0009047;stem;S|PO:00…	PF00069;Protein kinase domain|PF07714;Protein tyrosine kinase	IPR001611; IPR000719; IPR017441; IPR017442; IPR008271
VIT_11s0016g05810	1.85124	0.644019	0.825631	0.904575	2.71371	2.88111	2.97163	Potassium channel SKOR	TRANSPORT	vv50101Channels_and_pores	GO:0016021;integral to membrane;C|GO:0006813;potassium ion transport;P|GO:0006810;transport;P|GO:0016020;membrane;C|GO:0016787;hydrolase activity;F|GO:0005249;voltage-gated potassium channel activity;F|GO:0006811;ion transport;P|GO:0005216;ion channel activity;F|GO:0004622;lysophospholipase activity;F	PO:0000230;inflorescence meristem;S|PO:0008019;leaf lamina base;S|PO:0000084;sperm cell;S|PO:0020100;hypocotyl;S|PO:0020030;cotyledon;S|PO:0000036;leaf vascular system;S|PO:0000282;trichome;S|PO:0009052;pedicel;S|PO:0000013;cauline leaf;S|PO:0009009;embryo;S|PO:0000037;shoot apex;S|PO:0009046;flower;S|PO:0009006;shoot;S|PO:0020091;male gametophyte;S|PO:0009032;petal;S|PO:0009029;stamen;S|PO:00200…	PF00520;Ion transport protein|PF00027;Cyclic nucleotide-binding domain|PF00023;Ankyrin repeat	IPR002110; IPR000595; IPR005821; IPR003938; IPR000408; IPR014710
VIT_12s0055g00060	1.85117	0.538186	0.508938	0.361236	1.8166	1.93183	1.33282	UDP-glycosyltransferase 71A13	CARBOHYDRATE METABOLISM		GO:0080044;quercetin 7-O-glucosyltransferase activity;F|GO:0080043;quercetin 3-O-glucosyltransferase activity;F|GO:0016758;transferase activity, transferring hexosyl groups;F|GO:0080045;quercetin 3'-O-glucosyltransferase activity;F|GO:0008152;metabolic process;P|GO:0016740;transferase activity;F|GO:0016757;transferase activity, transferring glycosyl groups;F	PO:0009047;stem;S|PO:0020100;hypocotyl;S|PO:0009005;root;S	0	IPR002213
VIT_16s0050g02120	1.84962	0.0181547	0.0157698	0.0156704	0.0513465	0.0613191	0.0660775	HcrVf3 protein	RESPONSE TO STRESS		0	0	0	IPR001611; IPR013210
VIT_13s0064g01260	1.8471	75.4891	76.3638	75.7536	271.888	270.226	276.762	DNA-damage-repair/toleration protein (DRT100)	NUCLEIC ACID METABOLISM & REGULATION OF GENE EXPRESSION		GO:0016491;oxidoreductase activity;F|GO:0016301;kinase activity;F|GO:0005515;protein binding;F|GO:0032440;2-alkenal reductase activity;F|GO:0055114;oxidation reduction;P	PO:0000230;inflorescence meristem;S|PO:0008019;leaf lamina base;S|PO:0000084;sperm cell;S|PO:0020100;hypocotyl;S|PO:0020030;cotyledon;S|PO:0009052;pedicel;S|PO:0000013;cauline leaf;S|PO:0009009;embryo;S|PO:0009046;flower;S|PO:0000037;shoot apex;S|PO:0009001;fruit;S|PO:0020091;male gametophyte;S|PO:0009006;shoot;S|PO:0020038;petiole;S|PO:0009029;stamen;S|PO:0009032;petal;S|PO:0009031;sepal;S|PO:00…	PF08263;Leucine rich repeat N-terminal domain
VIT_06s0009g00320	1.84321	0.68972	0.654168	0.417886	2.49308	1.96831	1.86	U-box protein	UNKNOWN		GO:0004842;ubiquitin-protein ligase activity;F|GO:0016874;ligase activity;F|GO:0016567;protein ubiquitination;P|GO:0005488;binding;F|GO:0000151;ubiquitin ligase complex;C	PO:0000230;inflorescence meristem;S|PO:0008019;leaf lamina base;S|PO:0020100;hypocotyl;S|PO:0020030;cotyledon;S|PO:0000035;cotyledon vascular system;S|PO:0009052;pedicel;S|PO:0000013;cauline leaf;S|PO:0009009;embryo;S|PO:0009046;flower;S|PO:0000037;shoot apex;S|PO:0006070;mesophyll;S|PO:0020091;male gametophyte;S|PO:0009006;shoot;S|PO:0020038;petiole;S|PO:0009029;stamen;S|PO:0009032;petal;S|PO:00…	PF04564;U-box domain	IPR011989; IPR003613; IPR013083
VIT_08s0040g02340	1.84054	2.67175	2.2268	2.29472	9.45123	8.01727	8.29384	Xylan synthase	CARBOHYDRATE METABOLISM	vv10500Starch_and_sucrose_metabolism vv10520Nucleotide_sugars_metabolism	GO:0016020;membrane;C|GO:0015018;galactosylgalactosylxylosylprotein 3-beta-glucuronosyltransferase activity;F|GO:0016740;transferase activity;F	PO:0005849;primary xylem;S|PO:0000230;inflorescence meristem;S|PO:0005848;secondary xylem;S|PO:0008019;leaf lamina base;S|PO:0000084;sperm cell;S|PO:0020100;hypocotyl;S|PO:0020030;cotyledon;S|PO:0004013;epidermal cell;S|PO:0009052;pedicel;S|PO:0000013;cauline leaf;S|PO:0009009;embryo;S|PO:0009046;flower;S|PO:0000037;shoot apex;S|PO:0020091;male gametophyte;S|PO:0009006;shoot;S|PO:0006202;interfas…	PF03360;Glycosyltransferase family 43	IPR005027
VIT_14s0068g01540	1.83997	3.71512	3.78583	3.14777	11.1542	13.5942	13.3744	PBS1 (avrPphB susceptible 1)	RESPONSE TO STRESS	vv34626Plant-pathogen_interaction	GO:0004672;protein kinase activity;F|GO:0004674;protein serine/threonine kinase activity;F|GO:0004715;non-membrane spanning protein tyrosine kinase activity;F|GO:0004713;protein tyrosine kinase activity;F|GO:0046777;protein amino acid autophosphorylation;P|GO:0005524;ATP binding;F|GO:0004872;receptor activity;F|GO:0016301;kinase activity;F|GO:0006468;protein amino acid phosphorylation;P|GO:000695…	PO:0000230;inflorescence meristem;S|PO:0008019;leaf lamina base;S|PO:0020100;hypocotyl;S|PO:0000084;sperm cell;S|PO:0020030;cotyledon;S|PO:0000005;cultured cell;S|PO:0009052;pedicel;S|PO:0000013;cauline leaf;S|PO:0009009;embryo;S|PO:0000037;shoot apex;S|PO:0009046;flower;S|PO:0020091;male gametophyte;S|PO:0009006;shoot;S|PO:0020038;petiole;S|PO:0009029;stamen;S|PO:0009032;petal;S|PO:0006345;polle…	PF00069;Protein kinase domain|PF07714;Protein tyrosine kinase	IPR000719; IPR017441; IPR017442; IPR008271
VIT_18s0001g10480	1.83822	5.54337	4.93767	4.82047	18.1771	18.7505	17.7857	Unknown protein	UNKNOWN		0	PO:0000230;inflorescence meristem;S|PO:0008019;leaf lamina base;S|PO:0020100;hypocotyl;S|PO:0000084;sperm cell;S|PO:0020030;cotyledon;S|PO:0009052;pedicel;S|PO:0000013;cauline leaf;S|PO:0009009;embryo;S|PO:0000037;shoot apex;S|PO:0009046;flower;S|PO:0020091;male gametophyte;S|PO:0009006;shoot;S|PO:0020038;petiole;S|PO:0009029;stamen;S|PO:0009032;petal;S|PO:0006345;pollen tube;S|PO:0009010;seed;S|…	0
VIT_00s0515g00050	1.83382	0	0.266692	0.265012	0.678498	0.518502	0.698423	Serine/threonine-protein kinase HT1	CELLULAR PROCESSES, SIGNALLING & HOMEOSTASIS		0	0	0	IPR000719; IPR001245
VIT_19s0014g02620	1.83297	0.860544	0.54801	0.668319	2.57831	2.21159	2.60936	S-receptor kinase	CELLULAR PROCESSES, SIGNALLING & HOMEOSTASIS		GO:0004672;protein kinase activity;F|GO:0004674;protein serine/threonine kinase activity;F|GO:0005529;sugar binding;F|GO:0004713;protein tyrosine kinase activity;F|GO:0005524;ATP binding;F|GO:0004872;receptor activity;F|GO:0048544;recognition of pollen;P|GO:0016301;kinase activity;F|GO:0006468;protein amino acid phosphorylation;P|GO:0000166;nucleotide binding;F|GO:0016740;transferase activity;F	PO:0000230;inflorescence meristem;S|PO:0008019;leaf lamina base;S|PO:0020100;hypocotyl;S|PO:0020030;cotyledon;S|PO:0000013;cauline leaf;S|PO:0009009;embryo;S|PO:0000037;shoot apex;S|PO:0009046;flower;S|PO:0020038;petiole;S|PO:0009029;stamen;S|PO:0009032;petal;S|PO:0009031;sepal;S|PO:0009010;seed;S|PO:0020137;leaf apex;S|PO:0009030;carpel;S|PO:0009047;stem;S|PO:0009005;root;S|PO:0008034;leaf whorl…	PF00954;S-locus glycoprotein family|PF08276;PAN-like domain|PF00069;Protein kinase domain|PF07714;Protein tyrosine kinase	IPR001480; IPR013227; IPR003609; IPR000719; IPR017441; IPR017442; IPR008271; IPR000858
VIT_00s1003g00010	1.8316	9.46679	9.19425	8.66778	29.5872	35.8272	31.8573	Senescence-associated protein	DEVELOPMENT		0	PO:0000230;inflorescence meristem;S|PO:0008019;leaf lamina base;S|PO:0020100;hypocotyl;S|PO:0020030;cotyledon;S|PO:0000005;cultured cell;S|PO:0009052;pedicel;S|PO:0000013;cauline leaf;S|PO:0009009;embryo;S|PO:0009046;flower;S|PO:0000037;shoot apex;S|PO:0020091;male gametophyte;S|PO:0009006;shoot;S|PO:0020038;petiole;S|PO:0009029;stamen;S|PO:0009032;petal;S|PO:0020137;leaf apex;S|PO:0009010;seed;S…	PF04570;Protein of unknown function (DUF581)
VIT_19s0015g01280	1.83065	0.461417	0.355066	0.25202	1.14477	1.38063	1.27523	Myb domain protein 103	TRANSCRIPTION FACTORS	vv60044MYB	GO:0003677;DNA binding;F|GO:0045449;regulation of transcription;P|GO:0005634;nucleus;C	PO:0009029;stamen;S|PO:0009049;inflorescence;S|PO:0008019;leaf lamina base;S|PO:0009071;tapetum;S|PO:0000084;sperm cell;S|PO:0009031;sepal;S|PO:0009010;seed;S|PO:0020100;hypocotyl;S|PO:0000282;trichome;S|PO:0009047;stem;S|PO:0009005;root;S|PO:0009046;flower;S|PO:0008034;leaf whorl;S|PO:0020047;microsporocyte;S|PO:0007616;4 anthesis;G|PO:0001078;E expanded cotyledon stage;G|PO:0007611;petal differ…	PF00249;Myb-like DNA-binding domain	IPR012287; IPR014778; IPR015495; IPR001005
VIT_12s0059g02240	1.82627	0.70445	0.829925	0.733061	2.50315	2.80875	2.72887	Unknown	UNKNOWN		0	0	0
VIT_05s0136g00330	1.82105	0.153458	0.129402	0.128586	0.571926	0.47521	0.406657	WNK kinase 6	CELLULAR PROCESSES, SIGNALLING & HOMEOSTASIS		0	0	0
VIT_06s0004g03390	1.81991	33.9765	33.9767	36.7528	114.443	129.314	125.918	TET3 (tetraspanin3)	DEVELOPMENT		GO:0005886;plasma membrane;C|GO:0016021;integral to membrane;C|GO:0016020;membrane;C	PO:0005052;callus;S|PO:0000230;inflorescence meristem;S|PO:0008019;leaf lamina base;S|PO:0020100;hypocotyl;S|PO:0000084;sperm cell;S|PO:0020030;cotyledon;S|PO:0009052;pedicel;S|PO:0000013;cauline leaf;S|PO:0009009;embryo;S|PO:0000037;shoot apex;S|PO:0009046;flower;S|PO:0020091;male gametophyte;S|PO:0009006;shoot;S|PO:0020038;petiole;S|PO:0009029;stamen;S|PO:0009032;petal;S|PO:0006345;pollen tube;…	PF00335;Tetraspanin family	IPR000301
VIT_15s0046g00520	1.81927	0.180601	0.0970641	0.128603	0.594732	0.398391	0.440604	Wax synthase	LIPID METABOLISM	vv11000Single_reactions	0	PO:0000230;inflorescence meristem;S|PO:0020100;hypocotyl;S|PO:0020030;cotyledon;S|PO:0000005;cultured cell;S|PO:0009052;pedicel;S|PO:0000037;shoot apex;S|PO:0009046;flower;S|PO:0009009;embryo;S|PO:0009006;shoot;S|PO:0020091;male gametophyte;S|PO:0020038;petiole;S|PO:0009029;stamen;S|PO:0009032;petal;S|PO:0009031;sepal;S|PO:0009030;carpel;S|PO:0009047;stem;S|PO:0009005;root;S|PO:0008034;leaf whorl…	PF06974;Protein of unknown function (DUF1298)	IPR009721; IPR004255
VIT_02s0025g02310	1.81659	1.11646	0.688179	1.05507	3.06712	3.45319	3.55296	LHW (lonesome highway)	TRANSCRIPTION FACTORS	vv60011BHLH	GO:0045449;regulation of transcription;P|GO:0004252;serine-type endopeptidase activity;F|GO:0006508;proteolysis;P|GO:0030528;transcription regulator activity;F|GO:0005634;nucleus;C	PO:0000026;primary root tip;S|PO:0000084;sperm cell;S	0	IPR001092; IPR000209
VIT_18s0001g12830	1.81558	63.3614	63.36	60.2643	210.95	228.601	218.643	1,4-beta-mannan endohydrolase	CARBOHYDRATE METABOLISM	vv10051Fructose_and_mannose_metabolism	GO:0003824;catalytic activity;F|GO:0043169;cation binding;F|GO:0005975;carbohydrate metabolic process;P|GO:0016787;hydrolase activity;F|GO:0004553;hydrolase activity, hydrolyzing O-glycosyl compounds;F	PO:0000230;inflorescence meristem;S|PO:0008019;leaf lamina base;S|PO:0020100;hypocotyl;S|PO:0009052;pedicel;S|PO:0000013;cauline leaf;S|PO:0000037;shoot apex;S|PO:0009009;embryo;S|PO:0009046;flower;S|PO:0009006;shoot;S|PO:0020091;male gametophyte;S|PO:0020038;petiole;S|PO:0009029;stamen;S|PO:0009032;petal;S|PO:0009010;seed;S|PO:0020137;leaf apex;S|PO:0009031;sepal;S|PO:0009030;carpel;S|PO:0009047…	0	IPR001547; IPR013781
VIT_13s0156g00500	1.81517	1.20124	1.44725	1.40581	5.06885	4.79495	4.40335	R protein disease resistance protein	RESPONSE TO STRESS	vv34627R_proteins_from_Plant-pathogen_interaction	GO:0005515;protein binding;F|GO:0006952;defense response;P|GO:0000166;nucleotide binding;F|GO:0006915;apoptosis;P|GO:0005524;ATP binding;F	0	PF00931;NB-ARC domain	IPR000767; IPR001611; IPR002182
VIT_05s0029g00990	1.81497	0.681737	0.301027	0.358956	1.48892	1.56068	1.67128	Tripeptidyl-peptidase 2	PROTEIN METABOLISM		0	0	0
VIT_07s0005g02420	1.81015	7.87489	6.98021	6.27211	25.2438	23.2919	25.5531	Haloacid dehalogenase hydrolase	ENERGY METABOLISM	vv10630Glyoxylate_and_dicarboxylate_metabolism	GO:0003824;catalytic activity;F|GO:0008152;metabolic process;P	PO:0000230;inflorescence meristem;S|PO:0008019;leaf lamina base;S|PO:0000084;sperm cell;S|PO:0020100;hypocotyl;S|PO:0020030;cotyledon;S|PO:0009052;pedicel;S|PO:0000013;cauline leaf;S|PO:0009009;embryo;S|PO:0009046;flower;S|PO:0000037;shoot apex;S|PO:0009006;shoot;S|PO:0020091;male gametophyte;S|PO:0020038;petiole;S|PO:0009032;petal;S|PO:0009029;stamen;S|PO:0006345;pollen tube;S|PO:0009010;seed;S|…	PF00702;haloacid dehalogenase-like hydrolase	IPR005834; IPR006402; IPR010237
VIT_18s0001g10690	1.80782	8.96406	9.52054	8.16392	29.8257	30.5678	32.9061	BKI1 (BRI1 kinase inhibitor 1)	HORMONE METABOLISM & SIGNALLING	vv30005Brassinosteroids_signaling	GO:0005886;plasma membrane;C|GO:0046982;protein heterodimerization activity;F|GO:0005515;protein binding;F|GO:0005829;cytosol;C|GO:0010423;negative regulation of brassinosteroid biosynthetic process;P	PO:0000230;inflorescence meristem;S|PO:0008019;leaf lamina base;S|PO:0020100;hypocotyl;S|PO:0020030;cotyledon;S|PO:0009052;pedicel;S|PO:0000013;cauline leaf;S|PO:0009046;flower;S|PO:0000037;shoot apex;S|PO:0020091;male gametophyte;S|PO:0009006;shoot;S|PO:0020038;petiole;S|PO:0009029;stamen;S|PO:0009032;petal;S|PO:0020137;leaf apex;S|PO:0009031;sepal;S|PO:0009030;carpel;S|PO:0009047;stem;S|PO:0009…	0
VIT_00s0540g00010	1.80598	0.195978	0.228515	0.317905	0.952714	0.829319	0.813883	ARK3 (Arabidopsis Receptor Kinase 3)	CELLULAR PROCESSES, SIGNALLING & HOMEOSTASIS		GO:0004672;protein kinase activity;F|GO:0004674;protein serine/threonine kinase activity;F|GO:0004713;protein tyrosine kinase activity;F|GO:0006032;chitin catabolic process;P|GO:0005975;carbohydrate metabolic process;P|GO:0005524;ATP binding;F|GO:0004568;chitinase activity;F|GO:0004872;receptor activity;F|GO:0016301;kinase activity;F|GO:0006468;protein amino acid phosphorylation;P|GO:0003824;cata…	PO:0000230;inflorescence meristem;S|PO:0008019;leaf lamina base;S|PO:0020100;hypocotyl;S|PO:0020030;cotyledon;S|PO:0009052;pedicel;S|PO:0000013;cauline leaf;S|PO:0009009;embryo;S|PO:0000037;shoot apex;S|PO:0009046;flower;S|PO:0020091;male gametophyte;S|PO:0009006;shoot;S|PO:0009032;petal;S|PO:0009029;stamen;S|PO:0020038;petiole;S|PO:0009031;sepal;S|PO:0020137;leaf apex;S|PO:0009010;seed;S|PO:0009…	PF00069;Protein kinase domain|PF07714;Protein tyrosine kinase	IPR000719; IPR017442; IPR001245
VIT_11s0103g00010	1.80257	0.540618	0.361508	0.493941	1.79194	1.61068	1.46743	Potassium-sodium symporter HKT2	TRANSPORT	vv50124Porters_cat_30_to_64	GO:0006812;cation transport;P|GO:0008324;cation transmembrane transporter activity;F	PO:0009029;stamen;S|PO:0005059;root endodermis;S|PO:0020124;root stele;S|PO:0009031;sepal;S|PO:0000036;leaf vascular system;S|PO:0009030;carpel;S|PO:0000074;parenchyma cell;S|PO:0009046;flower;S|PO:0009005;root;S|PO:0005352;xylem;S|PO:0008034;leaf whorl;S|PO:0009025;leaf;S|PO:0020091;male gametophyte;S|PO:0005417;phloem;S|PO:0007616;4 anthesis;G|PO:0007611;petal differentiation and expansion stag…	PF02386;Cation transport protein	IPR003445
VIT_13s0064g00390	1.8011	1.0827	1.59156	1.27633	4.27274	5.04861	4.44591	Polyamine oxidase	AMINO ACID METABOLISM	vv11000Single_reactions	GO:0016491;oxidoreductase activity;F|GO:0046592;polyamine oxidase activity;F|GO:0009055;electron carrier activity;F|GO:0055114;oxidation reduction;P	PO:0009049;inflorescence;S|PO:0006345;pollen tube;S|PO:0020100;hypocotyl;S|PO:0000084;sperm cell;S|PO:0009031;sepal;S|PO:0009047;stem;S|PO:0009046;flower;S|PO:0000037;shoot apex;S|PO:0009005;root;S|PO:0008034;leaf whorl;S|PO:0009025;leaf;S|PO:0020091;male gametophyte;S|PO:0001017;M germinated pollen stage;G|PO:0007616;4 anthesis;G|PO:0007611;petal differentiation and expansion stage;G|PO:0001016;…	PF01593;Flavin containing amine oxidoreductase	IPR001613; IPR002937
VIT_15s0046g03770	1.80096	6.00359	7.87184	4.97778	22.1325	23.8841	19.678	Anaphase-promoting complex component APC11	CELLULAR PROCESSES, SIGNALLING & HOMEOSTASIS	vv24120Ubiquitin_mediated_proteolysis vv44110Cell_cycle	GO:0005515;protein binding;F|GO:0008270;zinc ion binding;F|GO:0046872;metal ion binding;F	PO:0000230;inflorescence meristem;S|PO:0008019;leaf lamina base;S|PO:0020100;hypocotyl;S|PO:0020030;cotyledon;S|PO:0009052;pedicel;S|PO:0000013;cauline leaf;S|PO:0009009;embryo;S|PO:0009046;flower;S|PO:0000037;shoot apex;S|PO:0020091;male gametophyte;S|PO:0009006;shoot;S|PO:0020038;petiole;S|PO:0009029;stamen;S|PO:0009032;petal;S|PO:0006345;pollen tube;S|PO:0020137;leaf apex;S|PO:0009010;seed;S|P…	0	IPR001841; IPR013083
VIT_13s0019g01890	1.79703	6.54566	4.92347	5.28073	20.6168	18.6379	18.9518	DVL11/RTFL8 (ROTUNDIFOLIA like 8)	DEVELOPMENT		0	PO:0000230;inflorescence meristem;S|PO:0008019;leaf lamina base;S|PO:0020100;hypocotyl;S|PO:0000084;sperm cell;S|PO:0020030;cotyledon;S|PO:0009052;pedicel;S|PO:0000013;cauline leaf;S|PO:0009009;embryo;S|PO:0000037;shoot apex;S|PO:0009046;flower;S|PO:0020091;male gametophyte;S|PO:0009006;shoot;S|PO:0020038;petiole;S|PO:0009029;stamen;S|PO:0009032;petal;S|PO:0020137;leaf apex;S|PO:0009010;seed;S|PO…	PF08137;DVL family	IPR012552
VIT_12s0035g00080	1.79677	1.04736	0.811354	0.735695	3.29243	3.0497	2.67194	Cleavage and polyadenylation specificity factor subunit 3	RESPONSE TO STRESS	vv23015mRNA_surveillance_pathway	GO:0006468;protein amino acid phosphorylation;P|GO:0004672;protein kinase activity;F|GO:0004674;protein serine/threonine kinase activity;F|GO:0005515;protein binding;F|GO:0004713;protein tyrosine kinase activity;F|GO:0000166;nucleotide binding;F|GO:0005524;ATP binding;F	PO:0005052;callus;S|PO:0000230;inflorescence meristem;S|PO:0008019;leaf lamina base;S|PO:0000084;sperm cell;S|PO:0020100;hypocotyl;S|PO:0020030;cotyledon;S|PO:0000005;cultured cell;S|PO:0009052;pedicel;S|PO:0000013;cauline leaf;S|PO:0009009;embryo;S|PO:0009046;flower;S|PO:0000037;shoot apex;S|PO:0009001;fruit;S|PO:0020091;male gametophyte;S|PO:0009006;shoot;S|PO:0020038;petiole;S|PO:0009029;stame…	PF00069;Protein kinase domain|PF07714;Protein tyrosine kinase|PF07521;RNA-metabolising metallo-beta-lactamase
VIT_10s0003g01990	1.79602	2.54584	2.00091	1.79474	7.30297	7.6885	7.03	RKF1 (receptor-like kinase in flowers 1)	CELLULAR PROCESSES, SIGNALLING & HOMEOSTASIS		GO:0004672;protein kinase activity;F|GO:0004674;protein serine/threonine kinase activity;F|GO:0032440;2-alkenal reductase activity;F|GO:0004713;protein tyrosine kinase activity;F|GO:0005524;ATP binding;F|GO:0004872;receptor activity;F|GO:0016491;oxidoreductase activity;F|GO:0016301;kinase activity;F|GO:0006468;protein amino acid phosphorylation;P|GO:0005515;protein binding;F|GO:0000166;nucleotide…	PO:0000230;inflorescence meristem;S|PO:0008019;leaf lamina base;S|PO:0000084;sperm cell;S|PO:0020100;hypocotyl;S|PO:0020030;cotyledon;S|PO:0000005;cultured cell;S|PO:0009052;pedicel;S|PO:0000013;cauline leaf;S|PO:0009009;embryo;S|PO:0009046;flower;S|PO:0000037;shoot apex;S|PO:0020091;male gametophyte;S|PO:0009006;shoot;S|PO:0020038;petiole;S|PO:0009029;stamen;S|PO:0009032;petal;S|PO:0006345;polle…	PF00069;Protein kinase domain|PF07714;Protein tyrosine kinase	IPR000719; IPR017441; IPR017442; IPR008271
VIT_01s0146g00260	1.79475	0.214282	0.305254	0.181998	0.709433	0.989121	0.735456	Nodulin MtN3	DEVELOPMENT		GO:0016021;integral to membrane;C	PO:0000230;inflorescence meristem;S|PO:0008019;leaf lamina base;S|PO:0000084;sperm cell;S|PO:0020100;hypocotyl;S|PO:0020030;cotyledon;S|PO:0009052;pedicel;S|PO:0000013;cauline leaf;S|PO:0009009;embryo;S|PO:0009046;flower;S|PO:0000037;shoot apex;S|PO:0020091;male gametophyte;S|PO:0009006;shoot;S|PO:0020038;petiole;S|PO:0009029;stamen;S|PO:0009032;petal;S|PO:0009031;sepal;S|PO:0009010;seed;S|PO:002…	PF03083;MtN3/saliva family	IPR004316
VIT_08s0007g04600	1.79228	0.673898	0.874974	0.825987	2.35719	3.11872	2.74969	UGT73C2 (UDP-glucosyl transferase 73C2)	CARBOHYDRATE METABOLISM		GO:0016758;transferase activity, transferring hexosyl groups;F|GO:0008152;metabolic process;P|GO:0047213;anthocyanidin 3-O-glucosyltransferase activity;F|GO:0016740;transferase activity;F|GO:0016757;transferase activity, transferring glycosyl groups;F	PO:0009029;stamen;S|PO:0009046;flower;S|PO:0009025;leaf;S|PO:0007616;4 anthesis;G	0	IPR002213
VIT_17s0000g03060	1.78867	0.822131	0.934795	0.928904	2.68702	3.4834	3.10905	Pentatricopeptide (PPR) repeat-containing protein	GENE FAMILIES WITH DIVERSE FUNCTIONS		0	PO:0000230;inflorescence meristem;S|PO:0008019;leaf lamina base;S|PO:0020100;hypocotyl;S|PO:0000084;sperm cell;S|PO:0020030;cotyledon;S|PO:0009052;pedicel;S|PO:0000013;cauline leaf;S|PO:0009009;embryo;S|PO:0000037;shoot apex;S|PO:0009046;flower;S|PO:0009006;shoot;S|PO:0020038;petiole;S|PO:0009029;stamen;S|PO:0009032;petal;S|PO:0009031;sepal;S|PO:0009010;seed;S|PO:0020137;leaf apex;S|PO:0009030;ca…	PF01535;PPR repeat	IPR002885
VIT_14s0081g00400	1.78797	0.0666776	0.0807419	0.0267444	0.229663	0.17442	0.197353	Ankyrin repeat	GENE FAMILIES WITH DIVERSE FUNCTIONS	vv50108Accessory_factors_involved_in_transport	0	0	0	IPR002110
VIT_09s0002g07890	1.78787	1.47299	1.61685	1.60666	5.73717	5.13433	5.34575	R protein disease resistance protein	RESPONSE TO STRESS	vv34627R_proteins_from_Plant-pathogen_interaction	GO:0005515;protein binding;F|GO:0006952;defense response;P|GO:0000166;nucleotide binding;F|GO:0006915;apoptosis;P|GO:0005524;ATP binding;F	PO:0000230;inflorescence meristem;S|PO:0008019;leaf lamina base;S|PO:0020100;hypocotyl;S|PO:0020030;cotyledon;S|PO:0009052;pedicel;S|PO:0000013;cauline leaf;S|PO:0009009;embryo;S|PO:0009046;flower;S|PO:0000037;shoot apex;S|PO:0020091;male gametophyte;S|PO:0009006;shoot;S|PO:0020038;petiole;S|PO:0009029;stamen;S|PO:0009032;petal;S|PO:0006345;pollen tube;S|PO:0020137;leaf apex;S|PO:0009010;seed;S|P…	PF00931;NB-ARC domain	IPR000767; IPR001611; IPR002182
VIT_02s0025g03500	1.78756	1.07152	0.942513	0.837986	3.15232	3.47197	3.22176	Unknown protein	UNKNOWN		0	PO:0000230;inflorescence meristem;S|PO:0008019;leaf lamina base;S|PO:0020100;hypocotyl;S|PO:0009052;pedicel;S|PO:0000013;cauline leaf;S|PO:0009046;flower;S|PO:0000037;shoot apex;S|PO:0009009;embryo;S|PO:0020091;male gametophyte;S|PO:0009006;shoot;S|PO:0020038;petiole;S|PO:0009029;stamen;S|PO:0009032;petal;S|PO:0009010;seed;S|PO:0020137;leaf apex;S|PO:0009031;sepal;S|PO:0009030;carpel;S|PO:0009047…	0
VIT_13s0067g01100	1.78623	1.49578	1.41764	1.47579	5.20961	5.12953	4.79981	RPM1 (resistance to p. syringae pv maculicola 1)	RESPONSE TO STRESS	vv34626Plant-pathogen_interaction	GO:0005515;protein binding;F|GO:0006952;defense response;P|GO:0000166;nucleotide binding;F|GO:0006915;apoptosis;P|GO:0004721;phosphoprotein phosphatase activity;F|GO:0005524;ATP binding;F|GO:0016787;hydrolase activity;F	PO:0000230;inflorescence meristem;S|PO:0008019;leaf lamina base;S|PO:0020100;hypocotyl;S|PO:0020030;cotyledon;S|PO:0009052;pedicel;S|PO:0000013;cauline leaf;S|PO:0009009;embryo;S|PO:0009046;flower;S|PO:0000037;shoot apex;S|PO:0020091;male gametophyte;S|PO:0009006;shoot;S|PO:0020038;petiole;S|PO:0009029;stamen;S|PO:0009032;petal;S|PO:0006345;pollen tube;S|PO:0009010;seed;S|PO:0020137;leaf apex;S|P…	PF00931;NB-ARC domain	IPR000767; IPR001611; IPR002182
VIT_09s0002g07860	1.78454	6.18804	6.79381	7.29653	21.2741	24.0377	24.5492	Glycerol kinase	LIPID METABOLISM	vv10561Glycerolipid_metabolism	GO:0004370;glycerol kinase activity;F|GO:0019563;glycerol catabolic process;P|GO:0005975;carbohydrate metabolic process;P|GO:0006072;glycerol-3-phosphate metabolic process;P|GO:0002237;response to molecule of bacterial origin;P|GO:0016301;kinase activity;F|GO:0016773;phosphotransferase activity, alcohol group as acceptor;F|GO:0009617;response to bacterium;P|GO:0016740;transferase activity;F|GO:00…	PO:0000230;inflorescence meristem;S|PO:0008019;leaf lamina base;S|PO:0020100;hypocotyl;S|PO:0020030;cotyledon;S|PO:0009052;pedicel;S|PO:0000013;cauline leaf;S|PO:0009009;embryo;S|PO:0009046;flower;S|PO:0000037;shoot apex;S|PO:0020091;male gametophyte;S|PO:0009006;shoot;S|PO:0020038;petiole;S|PO:0009029;stamen;S|PO:0009032;petal;S|PO:0006345;pollen tube;S|PO:0000293;guard cell;S|PO:0020137;leaf ap…	PF00370;FGGY family of carbohydrate kinases, N-terminal domain|PF02782;FGGY family of carbohydrate kinases, C-terminal domain	IPR000577; IPR005999
VIT_17s0053g00380	1.78201	5.92248	5.33102	5.51612	20.4588	17.9874	19.2253	Metal-nicotianamine transporter YSL7	TRANSPORT	vv50125Porters_cat_66_to_94	0	PO:0000230;inflorescence meristem;S|PO:0008019;leaf lamina base;S|PO:0000084;sperm cell;S|PO:0020100;hypocotyl;S|PO:0020030;cotyledon;S|PO:0000005;cultured cell;S|PO:0009052;pedicel;S|PO:0000013;cauline leaf;S|PO:0009009;embryo;S|PO:0009046;flower;S|PO:0000037;shoot apex;S|PO:0020091;male gametophyte;S|PO:0009006;shoot;S|PO:0020038;petiole;S|PO:0009029;stamen;S|PO:0009032;petal;S|PO:0006345;polle…	PF03169;OPT oligopeptide transporter protein	IPR004813
VIT_08s0032g01190	1.78195	1.86083	1.20731	1.5227	5.72296	5.176	4.88856	Nuclear transcription factor Y subunit A-10	TRANSCRIPTION FACTORS	vv60021CCAAT	GO:0003677;DNA binding;F|GO:0016602;CCAAT-binding factor complex;C|GO:0003700;transcription factor activity;F|GO:0006355;regulation of transcription, DNA-dependent;P|GO:0005634;nucleus;C	PO:0000230;inflorescence meristem;S|PO:0000084;sperm cell;S|PO:0009052;pedicel;S|PO:0009046;flower;S|PO:0009009;embryo;S|PO:0000037;shoot apex;S|PO:0020091;male gametophyte;S|PO:0009029;stamen;S|PO:0009032;petal;S|PO:0006345;pollen tube;S|PO:0009010;seed;S|PO:0009031;sepal;S|PO:0009030;carpel;S|PO:0009015;vascular tissue;S|PO:0009047;stem;S|PO:0009005;root;S|PO:0008034;leaf whorl;S|PO:0009025;lea…	PF02045;CCAAT-binding transcription factor (CBF-B/NF-YA) subunit B	IPR001289
VIT_07s0151g00680	1.78001	0.169339	0.130926	0.148686	0.596051	0.436363	0.509411	Tetratricopeptide repeat (TPR)-containing	GENE FAMILIES WITH DIVERSE FUNCTIONS		GO:0005488;binding;F	0	PF08631;Meiosis protein SPO22/ZIP4 like	IPR001440; IPR011990; IPR013105; IPR013026
VIT_18s0001g02610	1.77927	10.6204	10.0247	9.91586	34.1863	34.6589	36.0559	Caffeic acid methyltransferase	SECONDARY METABOLISM	vv10940Phenylpropanoid_biosynthesis	GO:0030755;quercetin 3-O-methyltransferase activity;F|GO:0046983;protein dimerization activity;F|GO:0008171;O-methyltransferase activity;F|GO:0008168;methyltransferase activity;F|GO:0016740;transferase activity;F	PO:0000230;inflorescence meristem;S|PO:0008019;leaf lamina base;S|PO:0020100;hypocotyl;S|PO:0020030;cotyledon;S|PO:0000005;cultured cell;S|PO:0009052;pedicel;S|PO:0000013;cauline leaf;S|PO:0009009;embryo;S|PO:0009046;flower;S|PO:0000037;shoot apex;S|PO:0020091;male gametophyte;S|PO:0009006;shoot;S|PO:0009032;petal;S|PO:0009029;stamen;S|PO:0020038;petiole;S|PO:0009010;seed;S|PO:0009031;sepal;S|PO:…	PF08100;Dimerisation domain|PF00891;O-methyltransferase	IPR001077
VIT_19s0014g00460	1.77865	1.89174	2.40821	1.89217	6.55564	7.76709	6.92271	PMR5 (powdery mildew resistant 5)	RESPONSE TO STRESS		0	PO:0000230;inflorescence meristem;S|PO:0008019;leaf lamina base;S|PO:0000084;sperm cell;S|PO:0020100;hypocotyl;S|PO:0020030;cotyledon;S|PO:0009052;pedicel;S|PO:0000013;cauline leaf;S|PO:0009009;embryo;S|PO:0009046;flower;S|PO:0000037;shoot apex;S|PO:0020091;male gametophyte;S|PO:0009006;shoot;S|PO:0020038;petiole;S|PO:0009029;stamen;S|PO:0009032;petal;S|PO:0009031;sepal;S|PO:0009010;seed;S|PO:002…	PF03005;Arabidopsis proteins of unknown function	IPR004253
VIT_16s0148g00040	1.77674	0.116434	0.095524	0.158203	0.517305	0.350799	0.400258	Receptor serine/threonine kinase	CELLULAR PROCESSES, SIGNALLING & HOMEOSTASIS		GO:0004672;protein kinase activity;F|GO:0004674;protein serine/threonine kinase activity;F|GO:0004715;non-membrane spanning protein tyrosine kinase activity;F|GO:0004713;protein tyrosine kinase activity;F|GO:0005524;ATP binding;F|GO:0004872;receptor activity;F|GO:0016301;kinase activity;F|GO:0006468;protein amino acid phosphorylation;P|GO:0000166;nucleotide binding;F|GO:0016740;transferase activi…	PO:0000230;inflorescence meristem;S|PO:0020038;petiole;S|PO:0009029;stamen;S|PO:0008019;leaf lamina base;S|PO:0009031;sepal;S|PO:0020100;hypocotyl;S|PO:0020137;leaf apex;S|PO:0020030;cotyledon;S|PO:0009047;stem;S|PO:0000013;cauline leaf;S|PO:0009005;root;S|PO:0009046;flower;S|PO:0008034;leaf whorl;S|PO:0009025;leaf;S|PO:0007115;LP.04 four leaves visible;G|PO:0007098;LP.02 two leaves visible;G|PO:…	PF00069;Protein kinase domain|PF07714;Protein tyrosine kinase
VIT_05s0020g00680	1.77651	1.64493	1.413	1.75202	6.10073	5.07291	5.30502	ABC transporter G member 21	TRANSPORT	vv52010ABC_transporters	GO:0016021;integral to membrane;C|GO:0006810;transport;P|GO:0016020;membrane;C|GO:0016787;hydrolase activity;F|GO:0005524;ATP binding;F|GO:0015416;phosphonate transmembrane-transporting ATPase activity;F|GO:0016887;ATPase activity;F|GO:0000166;nucleotide binding;F|GO:0017111;nucleoside-triphosphatase activity;F	PO:0005052;callus;S|PO:0000230;inflorescence meristem;S|PO:0000084;sperm cell;S|PO:0020100;hypocotyl;S|PO:0009052;pedicel;S|PO:0000013;cauline leaf;S|PO:0009009;embryo;S|PO:0009046;flower;S|PO:0000037;shoot apex;S|PO:0009006;shoot;S|PO:0020038;petiole;S|PO:0009029;stamen;S|PO:0009032;petal;S|PO:0009031;sepal;S|PO:0009010;seed;S|PO:0009047;stem;S|PO:0009005;root;S|PO:0008034;leaf whorl;S|PO:000902…	PF00005;ABC transporter|PF01061;ABC-2 type transporter|PF08370;Plant PDR ABC transporter associated	IPR003593; IPR013525; IPR003439; IPR013581
VIT_06s0004g02680	1.77498	14.0785	14.7466	16.0457	42.8028	53.5655	57.1945	Lysine decarboxylase	AMINO ACID METABOLISM	vv10300Lysine_biosynthesis	GO:0016829;lyase activity;F	PO:0000230;inflorescence meristem;S|PO:0008019;leaf lamina base;S|PO:0020100;hypocotyl;S|PO:0020030;cotyledon;S|PO:0009052;pedicel;S|PO:0000013;cauline leaf;S|PO:0009009;embryo;S|PO:0009046;flower;S|PO:0000037;shoot apex;S|PO:0020091;male gametophyte;S|PO:0009006;shoot;S|PO:0020038;petiole;S|PO:0009029;stamen;S|PO:0009032;petal;S|PO:0009031;sepal;S|PO:0009010;seed;S|PO:0020137;leaf apex;S|PO:0009…	PF03641;Possible lysine decarboxylase	IPR005269
VIT_08s0007g02240	1.7741	66.4385	59.7151	63.0196	237.23	197.581	212.21	Calcium/proton exchanger CAX3	TRANSPORT	vv50123Porters_cat_18_to_29	GO:0009624;response to nematode;P|GO:0016021;integral to membrane;C|GO:0005509;calcium ion binding;F|GO:0006874;cellular calcium ion homeostasis;P|GO:0016020;membrane;C|GO:0006812;cation transport;P|GO:0006814;sodium ion transport;P|GO:0005515;protein binding;F|GO:0006882;cellular zinc ion homeostasis;P|GO:0051592;response to calcium ion;P|GO:0005774;vacuolar membrane;C|GO:0006816;calcium ion tra…	PO:0000230;inflorescence meristem;S|PO:0008019;leaf lamina base;S|PO:0020100;hypocotyl;S|PO:0000084;sperm cell;S|PO:0020030;cotyledon;S|PO:0009052;pedicel;S|PO:0000013;cauline leaf;S|PO:0009009;embryo;S|PO:0000037;shoot apex;S|PO:0009046;flower;S|PO:0020091;male gametophyte;S|PO:0009006;shoot;S|PO:0009001;fruit;S|PO:0020038;petiole;S|PO:0009029;stamen;S|PO:0009032;petal;S|PO:0006345;pollen tube;S…	PF01699;Sodium/calcium exchanger protein	IPR004713; IPR004798; IPR004837
VIT_09s0002g04240	1.77305	38.7897	39.5391	41.8554	141.358	128.176	141.227	Membrane protein	UNKNOWN		GO:0016021;integral to membrane;C	PO:0000230;inflorescence meristem;S|PO:0008019;leaf lamina base;S|PO:0020100;hypocotyl;S|PO:0000084;sperm cell;S|PO:0020030;cotyledon;S|PO:0009052;pedicel;S|PO:0000013;cauline leaf;S|PO:0000037;shoot apex;S|PO:0009009;embryo;S|PO:0009046;flower;S|PO:0009006;shoot;S|PO:0020091;male gametophyte;S|PO:0009029;stamen;S|PO:0020038;petiole;S|PO:0009032;petal;S|PO:0006345;pollen tube;S|PO:0020137;leaf ap…	PF01925;Domain of unknown function DUF81	IPR002781
VIT_11s0052g00160	1.77084	0.365514	0.230898	0.335339	0.842231	1.12803	1.20937	ATP binding , related	UNKNOWN		GO:0005515;protein binding;F|GO:0019538;protein metabolic process;P|GO:0009507;chloroplast;C	PO:0000230;inflorescence meristem;S|PO:0008019;leaf lamina base;S|PO:0020100;hypocotyl;S|PO:0009052;pedicel;S|PO:0000013;cauline leaf;S|PO:0009046;flower;S|PO:0009009;embryo;S|PO:0000037;shoot apex;S|PO:0009006;shoot;S|PO:0020038;petiole;S|PO:0009032;petal;S|PO:0009010;seed;S|PO:0020137;leaf apex;S|PO:0009031;sepal;S|PO:0009005;root;S|PO:0008034;leaf whorl;S|PO:0009025;leaf;S|PO:0007115;LP.04 fou…	0	IPR004176
VIT_10s0071g00890	1.76909	5.50758	5.55798	6.2524	18.991	20.2071	19.8283	Unknown protein	UNKNOWN		0	PO:0000230;inflorescence meristem;S|PO:0008019;leaf lamina base;S|PO:0020100;hypocotyl;S|PO:0000084;sperm cell;S|PO:0020030;cotyledon;S|PO:0009052;pedicel;S|PO:0000013;cauline leaf;S|PO:0009009;embryo;S|PO:0000037;shoot apex;S|PO:0009046;flower;S|PO:0020091;male gametophyte;S|PO:0009006;shoot;S|PO:0020038;petiole;S|PO:0009029;stamen;S|PO:0009032;petal;S|PO:0006345;pollen tube;S|PO:0009010;seed;S|…	0	IPR004328
VIT_19s0093g00550	1.76711	6.22159	6.21544	5.57075	20.3365	20.6455	20.3114	9-cis-epoxycarotenoid dioxygenase 2	HORMONE METABOLISM & SIGNALLING	vv10906Carotenoid_biosynthesis vv11013ABA_biosynthesis vv30001ABA_signaling	GO:0045549;9-cis-epoxycarotenoid dioxygenase activity;F|GO:0016702;oxidoreductase activity, acting on single donors with incorporation of molecular oxygen, incorporation of two atoms of oxygen;F	PO:0020030;cotyledon;S|PO:0009046;flower;S|PO:0009089;endosperm;S|PO:0020091;male gametophyte;S|PO:0009029;stamen;S|PO:0006345;pollen tube;S|PO:0000293;guard cell;S|PO:0006203;pericycle;S|PO:0009010;seed;S|PO:0009031;sepal;S|PO:0009030;carpel;S|PO:0000025;root tip;S|PO:0000258;root cortex;S|PO:0009047;stem;S|PO:0009005;root;S|PO:0008034;leaf whorl;S|PO:0000201;chalazal cyst;S|PO:0009025;leaf;S|PO…	PF03055;Retinal pigment epithelial membrane protein	IPR004294
VIT_10s0003g00320	1.76708	1.72284	1.23927	1.92415	5.95741	5.5215	5.15214	Unknown protein	UNKNOWN		0	PO:0000230;inflorescence meristem;S|PO:0008019;leaf lamina base;S|PO:0020100;hypocotyl;S|PO:0020030;cotyledon;S|PO:0009052;pedicel;S|PO:0000013;cauline leaf;S|PO:0000037;shoot apex;S|PO:0009009;embryo;S|PO:0009046;flower;S|PO:0009006;shoot;S|PO:0020091;male gametophyte;S|PO:0009032;petal;S|PO:0009029;stamen;S|PO:0020038;petiole;S|PO:0009010;seed;S|PO:0009031;sepal;S|PO:0020137;leaf apex;S|PO:0009…	PF05078;Protein of unknown function (DUF679)	IPR007770
VIT_02s0025g01380	1.76577	16.5153	16.8672	15.4683	55.2461	53.9949	56.8791	Endo-1,4-beta-glucanase	CELLULAR PROCESSES, SIGNALLING & HOMEOSTASIS	vv40006Cell_wall	GO:0008810;cellulase activity;F|GO:0005975;carbohydrate metabolic process;P|GO:0016787;hydrolase activity;F|GO:0008152;metabolic process;P|GO:0030246;carbohydrate binding;F|GO:0003824;catalytic activity;F|GO:0016798;hydrolase activity, acting on glycosyl bonds;F|GO:0004553;hydrolase activity, hydrolyzing O-glycosyl compounds;F|GO:0005576;extracellular region;C	PO:0000230;inflorescence meristem;S|PO:0008019;leaf lamina base;S|PO:0020100;hypocotyl;S|PO:0000084;sperm cell;S|PO:0020030;cotyledon;S|PO:0009052;pedicel;S|PO:0000013;cauline leaf;S|PO:0009009;embryo;S|PO:0000037;shoot apex;S|PO:0009046;flower;S|PO:0020091;male gametophyte;S|PO:0009006;shoot;S|PO:0020038;petiole;S|PO:0009029;stamen;S|PO:0009032;petal;S|PO:0020137;leaf apex;S|PO:0009010;seed;S|PO…	PF00759;Glycosyl hydrolase family 9|PF09478;Carbohydrate binding domain CBM49	IPR012341; IPR001701
VIT_14s0036g00070	1.75975	0.694457	0.619515	0.718212	2.5081	2.14962	2.22405	R protein PRF disease resistance protein	RESPONSE TO STRESS	vv34627R_proteins_from_Plant-pathogen_interaction	GO:0006915;apoptosis;P|GO:0004721;phosphoprotein phosphatase activity;F|GO:0016787;hydrolase activity;F|GO:0005524;ATP binding;F|GO:0005515;protein binding;F|GO:0006952;defense response;P|GO:0000166;nucleotide binding;F|GO:0017111;nucleoside-triphosphatase activity;F	0	PF00931;NB-ARC domain	IPR003593; IPR000767; IPR001611; IPR002182
VIT_07s0141g00860	1.75651	0.227623	0.268996	0.194401	0.876384	0.792396	0.666032	IFA binding protein	UNKNOWN		0	0	PF04576;Protein of unknown function, DUF593	IPR007656
VIT_00s0632g00010	1.75431	0.73893	0.393308	0.390829	1.74271	1.59306	1.80251	AP2 domain-containing transcription factor TINY	HORMONE METABOLISM & SIGNALLING	vv30008Ethylene_signaling vv60003AP2_EREBP	GO:0006350;transcription;P|GO:0003677;DNA binding;F|GO:0045449;regulation of transcription;P|GO:0003700;transcription factor activity;F|GO:0006355;regulation of transcription, DNA-dependent;P|GO:0005634;nucleus;C	PO:0000230;inflorescence meristem;S|PO:0008019;leaf lamina base;S|PO:0020100;hypocotyl;S|PO:0020030;cotyledon;S|PO:0020023;outer integument;S|PO:0009053;peduncle;S|PO:0009052;pedicel;S|PO:0000013;cauline leaf;S|PO:0009009;embryo;S|PO:0000037;shoot apex;S|PO:0009046;flower;S|PO:0020091;male gametophyte;S|PO:0009006;shoot;S|PO:0009001;fruit;S|PO:0009032;petal;S|PO:0020038;petiole;S|PO:0009029;stame…	PF00847;AP2 domain
VIT_16s0039g00480	1.75294	0.299425	0.176081	0.349942	0.925091	1.02701	0.830028	No hit	UNKNOWN		0	0	0
VIT_08s0007g08780	1.75136	1.1131	0.277667	0.758771	2.18129	2.47426	2.58143	Unknown protein	UNKNOWN		0	PO:0000230;inflorescence meristem;S|PO:0009029;stamen;S|PO:0009032;petal;S|PO:0006345;pollen tube;S|PO:0009031;sepal;S|PO:0020100;hypocotyl;S|PO:0020132;columella root cap cell;S|PO:0009030;carpel;S|PO:0009005;root;S|PO:0000037;shoot apex;S|PO:0009009;embryo;S|PO:0009046;flower;S|PO:0008034;leaf whorl;S|PO:0020091;male gametophyte;S|PO:0001017;M germinated pollen stage;G|PO:0001185;C globular sta…	PF04759;Protein of unknown function, DUF617	IPR006460
VIT_03s0038g02110	1.74867	3.7067	2.01822	3.00826	9.98644	9.31908	10.0423	Co-chaperone-curved DNA binding protein A	PROTEIN METABOLISM	vv50132Primary_active_transporter_cat_A5_to_A8	GO:0031072;heat shock protein binding;F	PO:0000230;inflorescence meristem;S|PO:0008019;leaf lamina base;S|PO:0000084;sperm cell;S|PO:0020100;hypocotyl;S|PO:0020030;cotyledon;S|PO:0009052;pedicel;S|PO:0000013;cauline leaf;S|PO:0009046;flower;S|PO:0000037;shoot apex;S|PO:0009009;embryo;S|PO:0009006;shoot;S|PO:0020091;male gametophyte;S|PO:0020038;petiole;S|PO:0009029;stamen;S|PO:0009032;petal;S|PO:0006345;pollen tube;S|PO:0009010;seed;S|…	PF00226;DnaJ domain	IPR001623; IPR015609
VIT_07s0005g01680	1.74724	0.25601	0.307811	0.359849	0.879783	1.19689	1.02423	Stachyose synthase	CARBOHYDRATE METABOLISM	vv10052Galactose_metabolism	GO:0016740;transferase activity;F|GO:0047268;galactinol-raffinose galactosyltransferase activity;F|GO:0016757;transferase activity, transferring glycosyl groups;F	PO:0000230;inflorescence meristem;S|PO:0008019;leaf lamina base;S|PO:0020100;hypocotyl;S|PO:0000084;sperm cell;S|PO:0020030;cotyledon;S|PO:0000005;cultured cell;S|PO:0009052;pedicel;S|PO:0000013;cauline leaf;S|PO:0000037;shoot apex;S|PO:0009009;embryo;S|PO:0009046;flower;S|PO:0009006;shoot;S|PO:0020091;male gametophyte;S|PO:0020038;petiole;S|PO:0009032;petal;S|PO:0009029;stamen;S|PO:0006345;polle…	PF05691;Raffinose synthase or seed inhibition protein Sip1	IPR008811
VIT_18s0001g09360	1.74613	30.1444	30.3763	29.9427	98.7919	99.6001	105.075	Hydrogenobyrinic acid a,c-diamide synthase	TRANSPORT	vv50101Channels_and_pores	GO:0043086;negative regulation of catalytic activity;P|GO:0003824;catalytic activity;F|GO:0042802;identical protein binding;F|GO:0004252;serine-type endopeptidase activity;F|GO:0006508;proteolysis;P|GO:0008233;peptidase activity;F|GO:0016787;hydrolase activity;F	PO:0000230;inflorescence meristem;S|PO:0008019;leaf lamina base;S|PO:0020100;hypocotyl;S|PO:0020057;testa;S|PO:0020030;cotyledon;S|PO:0000036;leaf vascular system;S|PO:0009053;peduncle;S|PO:0000005;cultured cell;S|PO:0009052;pedicel;S|PO:0000013;cauline leaf;S|PO:0009009;embryo;S|PO:0009046;flower;S|PO:0000037;shoot apex;S|PO:0009001;fruit;S|PO:0020091;male gametophyte;S|PO:0009006;shoot;S|PO:002…	PF05922;Peptidase inhibitor I9|PF00082;Subtilase family|PF02225;PA domain	IPR000183; IPR003137; IPR000209; IPR015500; IPR010259
VIT_00s0194g00150	1.7447	0.158083	0.377212	0.187417	0.752663	0.977831	0.691499	Agenet domain-containing protein	UNKNOWN		GO:0003677;DNA binding;F	0	0	IPR001025; IPR014002
VIT_11s0016g04200	1.74403	1.90386	1.38466	1.63801	6.00558	5.66183	4.83491	MEE55 (maternal effect embryo arrest 55)	DEVELOPMENT		GO:0016020;membrane;C|GO:0009793;embryonic development ending in seed dormancy;P	PO:0009032;petal;S|PO:0009029;stamen;S|PO:0020100;hypocotyl;S|PO:0009031;sepal;S|PO:0020030;cotyledon;S|PO:0009030;carpel;S|PO:0009047;stem;S|PO:0000013;cauline leaf;S|PO:0009005;root;S|PO:0009046;flower;S|PO:0008034;leaf whorl;S|PO:0009025;leaf;S|PO:0009006;shoot;S|PO:0020091;male gametophyte;S|PO:0007103;LP.10 ten leaves visible;G|PO:0007115;LP.04 four leaves visible;G|PO:0007095;LP.08 eight le…	PF03348;Serine incorporator (Serinc)	IPR005016
VIT_17s0000g00710	1.74154	10.1721	9.11724	10.1462	36.1498	31.5123	30.7677	DNA-binding protein	NUCLEIC ACID METABOLISM & REGULATION OF GENE EXPRESSION		GO:0003677;DNA binding;F|GO:0005524;ATP binding;F	PO:0009052;pedicel;S|PO:0009046;flower;S|PO:0009010;seed;S|PO:0009009;embryo;S|PO:0008034;leaf whorl;S|PO:0009030;carpel;S|PO:0001081;F mature embryo stage;G|PO:0004507;D bilateral stage;G|PO:0007616;4 anthesis;G|PO:0001078;E expanded cotyledon stage;G|PO:0007611;petal differentiation and expansion stage;G	0
VIT_07s0005g02700	1.73984	0.458141	0.718222	0.713696	2.42195	2.19798	1.69281	KCO5 (Ca2+ activated outward rectifying K+ channel 5)	TRANSPORT	vv50101Channels_and_pores	GO:0016021;integral to membrane;C|GO:0006813;potassium ion transport;P|GO:0006810;transport;P|GO:0005509;calcium ion binding;F|GO:0016020;membrane;C|GO:0009507;chloroplast;C|GO:0009536;plastid;C|GO:0030955;potassium ion binding;F|GO:0005267;potassium channel activity;F|GO:0006811;ion transport;P|GO:0005216;ion channel activity;F|GO:0009705;plant-type vacuole membrane;C|GO:0009579;thylakoid;C	PO:0008019;leaf lamina base;S|PO:0020100;hypocotyl;S|PO:0004006;mesophyll cell;S|PO:0000013;cauline leaf;S|PO:0009046;flower;S|PO:0020091;male gametophyte;S|PO:0020038;petiole;S|PO:0009029;stamen;S|PO:0009032;petal;S|PO:0009031;sepal;S|PO:0009030;carpel;S|PO:0000025;root tip;S|PO:0000026;primary root tip;S|PO:0020138;leaf vein;S|PO:0005660;hydathode;S|PO:0009005;root;S|PO:0009025;leaf;S|PO:000023…	PF07885;Ion channel	IPR002048; IPR013099; IPR003280
VIT_00s2207g00010	1.73963	5.9004	5.16707	6.65584	21.1722	19.4715	18.5434	UDP-N-acetylglucosamine pyrophosphorylase	CARBOHYDRATE METABOLISM	vv10530Aminosugars_metabolism	GO:0005886;plasma membrane;C|GO:0016779;nucleotidyltransferase activity;F|GO:0008152;metabolic process;P	PO:0000230;inflorescence meristem;S|PO:0008019;leaf lamina base;S|PO:0020100;hypocotyl;S|PO:0000084;sperm cell;S|PO:0020030;cotyledon;S|PO:0000005;cultured cell;S|PO:0009052;pedicel;S|PO:0000013;cauline leaf;S|PO:0009009;embryo;S|PO:0000037;shoot apex;S|PO:0009046;flower;S|PO:0020091;male gametophyte;S|PO:0009006;shoot;S|PO:0020038;petiole;S|PO:0009029;stamen;S|PO:0009032;petal;S|PO:0006345;polle…	0
VIT_03s0063g00750	1.73781	10.6915	10.6784	11.0574	33.9711	36.5741	37.6089	Carboxylesterase CXE	CELLULAR PROCESSES, SIGNALLING & HOMEOSTASIS		GO:0004091;carboxylesterase activity;F|GO:0008152;metabolic process;P|GO:0016787;hydrolase activity;F|GO:0004872;receptor activity;F	PO:0000230;inflorescence meristem;S|PO:0008019;leaf lamina base;S|PO:0000084;sperm cell;S|PO:0020100;hypocotyl;S|PO:0020030;cotyledon;S|PO:0009052;pedicel;S|PO:0000013;cauline leaf;S|PO:0009009;embryo;S|PO:0000037;shoot apex;S|PO:0009046;flower;S|PO:0020091;male gametophyte;S|PO:0009006;shoot;S|PO:0009032;petal;S|PO:0020038;petiole;S|PO:0009029;stamen;S|PO:0006345;pollen tube;S|PO:0000293;guard c…	PF07859;alpha/beta hydrolase fold	IPR013094
VIT_05s0094g01280	1.73567	19.0845	23.1848	25.9749	65.5482	84.7011	77.0273	Ribosome subunit biogenesis protein 60S	CELLULAR PROCESSES, SIGNALLING & HOMEOSTASIS		GO:0042255;ribosome assembly;P|GO:0005515;protein binding;F|GO:0003723;RNA binding;F|GO:0005634;nucleus;C	PO:0000230;inflorescence meristem;S|PO:0008019;leaf lamina base;S|PO:0020100;hypocotyl;S|PO:0020030;cotyledon;S|PO:0009052;pedicel;S|PO:0000013;cauline leaf;S|PO:0009009;embryo;S|PO:0009046;flower;S|PO:0000037;shoot apex;S|PO:0020091;male gametophyte;S|PO:0009006;shoot;S|PO:0020038;petiole;S|PO:0009029;stamen;S|PO:0009032;petal;S|PO:0009031;sepal;S|PO:0009010;seed;S|PO:0020137;leaf apex;S|PO:0009…	0	IPR002478; IPR016686
VIT_07s0104g00350	1.73482	1.62109	1.81097	2.26098	5.95355	6.37972	6.61537	Circadian clock coupling factor ZGT	CELLULAR PROCESSES, SIGNALLING & HOMEOSTASIS		0	PO:0000230;inflorescence meristem;S|PO:0008019;leaf lamina base;S|PO:0020100;hypocotyl;S|PO:0020030;cotyledon;S|PO:0009052;pedicel;S|PO:0000013;cauline leaf;S|PO:0009009;embryo;S|PO:0000037;shoot apex;S|PO:0009046;flower;S|PO:0020091;male gametophyte;S|PO:0009006;shoot;S|PO:0009029;stamen;S|PO:0020038;petiole;S|PO:0009032;petal;S|PO:0009031;sepal;S|PO:0009010;seed;S|PO:0020137;leaf apex;S|PO:0009…	0
VIT_13s0064g00260	1.73258	6.52467	5.91366	7.16742	23.2396	20.5848	21.3297	No hit	UNKNOWN		0	0	0
VIT_18s0072g00820	1.72952	4.80032	5.79855	6.42463	16.5697	20.142	19.7411	VFB3 (VIER F- box proteinE 3)	PROTEIN METABOLISM		0	PO:0000230;inflorescence meristem;S|PO:0008019;leaf lamina base;S|PO:0020100;hypocotyl;S|PO:0000084;sperm cell;S|PO:0020030;cotyledon;S|PO:0009052;pedicel;S|PO:0000013;cauline leaf;S|PO:0002000;stomatal complex;S|PO:0009009;embryo;S|PO:0000037;shoot apex;S|PO:0009046;flower;S|PO:0020091;male gametophyte;S|PO:0009006;shoot;S|PO:0009032;petal;S|PO:0009029;stamen;S|PO:0020038;petiole;S|PO:0006345;po…	PF00646;F-box domain	IPR001810; IPR013101
VIT_08s0040g03290	1.72869	0.196904	0.077008	0.127538	0.457504	0.415885	0.457121	Mini-chromosome maintenance protein MCM8	CELLULAR PROCESSES, SIGNALLING & HOMEOSTASIS	vv44110Cell_cycle	GO:0003677;DNA binding;F|GO:0006260;DNA replication;P|GO:0000166;nucleotide binding;F|GO:0017111;nucleoside-triphosphatase activity;F|GO:0005524;ATP binding;F	PO:0000230;inflorescence meristem;S|PO:0008019;leaf lamina base;S|PO:0020100;hypocotyl;S|PO:0000084;sperm cell;S|PO:0020030;cotyledon;S|PO:0009052;pedicel;S|PO:0000013;cauline leaf;S|PO:0009046;flower;S|PO:0000037;shoot apex;S|PO:0009009;embryo;S|PO:0020091;male gametophyte;S|PO:0009006;shoot;S|PO:0009029;stamen;S|PO:0020038;petiole;S|PO:0009032;petal;S|PO:0006345;pollen tube;S|PO:0009010;seed;S|…	PF00493;MCM2/3/5 family	IPR003593; IPR001208; IPR012340
VIT_11s0016g02880	1.7259	1.34501	1.4541	1.41818	5.024	4.62452	4.30169	NAC domain-containing protein 75	TRANSCRIPTION FACTORS	vv60046NAC	GO:0003677;DNA binding;F|GO:0045449;regulation of transcription;P	PO:0000230;inflorescence meristem;S|PO:0005848;secondary xylem;S|PO:0008019;leaf lamina base;S|PO:0020100;hypocotyl;S|PO:0000084;sperm cell;S|PO:0020030;cotyledon;S|PO:0009052;pedicel;S|PO:0000013;cauline leaf;S|PO:0009009;embryo;S|PO:0000037;shoot apex;S|PO:0009046;flower;S|PO:0020091;male gametophyte;S|PO:0009006;shoot;S|PO:0020038;petiole;S|PO:0009029;stamen;S|PO:0009032;petal;S|PO:0020137;lea…	PF02365;No apical meristem (NAM) protein	IPR003441
VIT_07s0141g00460	1.72475	0.385259	0.46313	0.230105	0.983721	1.12552	1.45543	Tubulin folding cofactor D	CELLULAR PROCESSES, SIGNALLING & HOMEOSTASIS	vv44810Regulation_of_actin_cytoskeleton	0	0	0
VIT_02s0109g00230	1.72347	8.74545	6.55863	6.41609	27.9666	21.2389	22.5208	Early-responsive to dehydration protein / ERD protein	RESPONSE TO STRESS		GO:0005886;plasma membrane;C|GO:0016020;membrane;C	PO:0005052;callus;S|PO:0000230;inflorescence meristem;S|PO:0008019;leaf lamina base;S|PO:0020100;hypocotyl;S|PO:0000005;cultured cell;S|PO:0009052;pedicel;S|PO:0000013;cauline leaf;S|PO:0009009;embryo;S|PO:0000037;shoot apex;S|PO:0009046;flower;S|PO:0020091;male gametophyte;S|PO:0009006;shoot;S|PO:0020038;petiole;S|PO:0009029;stamen;S|PO:0009032;petal;S|PO:0020137;leaf apex;S|PO:0009010;seed;S|PO…	PF02714;Domain of unknown function DUF221	IPR003864
VIT_17s0000g05640	1.71826	1.55934	1.05074	0.870102	4.31626	3.40476	3.73012	Nitrate transporter 1:2	TRANSPORT	vv50122Porters_cat_7_to_17	GO:0005886;plasma membrane;C|GO:0009624;response to nematode;P|GO:0005215;transporter activity;F|GO:0016020;membrane;C|GO:0006857;oligopeptide transport;P	PO:0000230;inflorescence meristem;S|PO:0008019;leaf lamina base;S|PO:0000084;sperm cell;S|PO:0020100;hypocotyl;S|PO:0020030;cotyledon;S|PO:0000005;cultured cell;S|PO:0009052;pedicel;S|PO:0000013;cauline leaf;S|PO:0000037;shoot apex;S|PO:0009009;embryo;S|PO:0009046;flower;S|PO:0009006;shoot;S|PO:0020091;male gametophyte;S|PO:0020038;petiole;S|PO:0009032;petal;S|PO:0009029;stamen;S|PO:0020137;leaf …	PF00854;POT family	IPR000109
VIT_00s0414g00020	1.71325	0.272338	0.225428	0.30801	0.78872	0.967861	0.885539	Cellulose synthase CSLE1	CELLULAR PROCESSES, SIGNALLING & HOMEOSTASIS	vv40006Cell_wall	GO:0016021;integral to membrane;C|GO:0016020;membrane;C|GO:0030244;cellulose biosynthetic process;P|GO:0016760;cellulose synthase (UDP-forming) activity;F|GO:0016740;transferase activity;F|GO:0016757;transferase activity, transferring glycosyl groups;F	PO:0005052;callus;S|PO:0000230;inflorescence meristem;S|PO:0008019;leaf lamina base;S|PO:0020100;hypocotyl;S|PO:0000084;sperm cell;S|PO:0020030;cotyledon;S|PO:0009052;pedicel;S|PO:0000013;cauline leaf;S|PO:0009009;embryo;S|PO:0000037;shoot apex;S|PO:0009046;flower;S|PO:0020091;male gametophyte;S|PO:0009006;shoot;S|PO:0020038;petiole;S|PO:0009029;stamen;S|PO:0009032;petal;S|PO:0020137;leaf apex;S|…	PF03552;Cellulose synthase	IPR005150
VIT_10s0116g01820	1.71272	3.44577	4.07009	4.15375	13.574	12.4043	12.2721	Unknown protein	UNKNOWN		GO:0009507;chloroplast;C	PO:0000230;inflorescence meristem;S|PO:0008019;leaf lamina base;S|PO:0020100;hypocotyl;S|PO:0020030;cotyledon;S|PO:0009052;pedicel;S|PO:0000013;cauline leaf;S|PO:0009009;embryo;S|PO:0009046;flower;S|PO:0000037;shoot apex;S|PO:0020091;male gametophyte;S|PO:0009006;shoot;S|PO:0020038;petiole;S|PO:0009029;stamen;S|PO:0009032;petal;S|PO:0009010;seed;S|PO:0020137;leaf apex;S|PO:0009031;sepal;S|PO:0009…	PF04520;Protein of unknown function, DUF584	IPR007608
VIT_00s0516g00010	1.71094	0.332304	0.501255	0.21347	1.3566	1.02094	1.05016	Unknown	UNKNOWN		0	PO:0000230;inflorescence meristem;S|PO:0008019;leaf lamina base;S|PO:0020100;hypocotyl;S|PO:0020030;cotyledon;S|PO:0009052;pedicel;S|PO:0000013;cauline leaf;S|PO:0009009;embryo;S|PO:0009046;flower;S|PO:0000037;shoot apex;S|PO:0020091;male gametophyte;S|PO:0009006;shoot;S|PO:0020038;petiole;S|PO:0009029;stamen;S|PO:0009032;petal;S|PO:0009031;sepal;S|PO:0009010;seed;S|PO:0020137;leaf apex;S|PO:0009…	PF05627;Cleavage site for pathogenic type III effector avirulence factor Avr
VIT_01s0011g01730	1.70699	39.2549	44.6464	43.3585	134.599	139.266	141.612	ATPP2-A9 (Phloem protein 2-A9)	UNKNOWN		0	PO:0000230;inflorescence meristem;S|PO:0008019;leaf lamina base;S|PO:0020100;hypocotyl;S|PO:0020030;cotyledon;S|PO:0009052;pedicel;S|PO:0000013;cauline leaf;S|PO:0009009;embryo;S|PO:0009046;flower;S|PO:0000037;shoot apex;S|PO:0020091;male gametophyte;S|PO:0009006;shoot;S|PO:0020038;petiole;S|PO:0009029;stamen;S|PO:0009032;petal;S|PO:0009031;sepal;S|PO:0009010;seed;S|PO:0020137;leaf apex;S|PO:0009…	0
VIT_00s0800g00010	1.70637	2.32063	2.73685	2.07747	7.7189	7.6612	7.90399	Alpha-1,4-glycosyltransferase	UNKNOWN		GO:0008378;galactosyltransferase activity;F|GO:0005795;Golgi stack;C|GO:0050512;lactosylceramide 4-alpha-galactosyltransferase activity;F|GO:0016740;transferase activity;F|GO:0016757;transferase activity, transferring glycosyl groups;F	PO:0000230;inflorescence meristem;S|PO:0009029;stamen;S|PO:0009047;stem;S|PO:0000013;cauline leaf;S|PO:0020100;hypocotyl;S|PO:0009005;root;S|PO:0020137;leaf apex;S|PO:0020030;cotyledon;S|PO:0008034;leaf whorl;S|PO:0009025;leaf;S|PO:0007103;LP.10 ten leaves visible;G|PO:0007115;LP.04 four leaves visible;G|PO:0007098;LP.02 two leaves visible;G|PO:0007095;LP.08 eight leaves visible;G|PO:0007616;4 an…	PF04488;Glycosyltransferase sugar-binding region containing DXD motif|PF04572;Alpha 1,4-glycosyltransferase conserved region	IPR007652; IPR007577
VIT_00s0407g00030	1.70515	0.544122	0.802483	0.586342	1.97768	1.98847	2.33645	Ubiquitin-specific protease 16	PROTEIN METABOLISM		GO:0006511;ubiquitin-dependent protein catabolic process;P|GO:0004221;ubiquitin thiolesterase activity;F|GO:0019941;modification-dependent protein catabolic process;P|GO:0008233;peptidase activity;F|GO:0008234;cysteine-type peptidase activity;F|GO:0008270;zinc ion binding;F|GO:0046872;metal ion binding;F|GO:0016787;hydrolase activity;F	PO:0008019;leaf lamina base;S|PO:0020100;hypocotyl;S|PO:0000013;cauline leaf;S|PO:0009046;flower;S|PO:0020091;male gametophyte;S|PO:0009032;petal;S|PO:0020038;petiole;S|PO:0009029;stamen;S|PO:0004723;sepal vascular system;S|PO:0009031;sepal;S|PO:0000054;petal vascular system;S|PO:0009030;carpel;S|PO:0009005;root;S|PO:0009025;leaf;S|PO:0000230;inflorescence meristem;S|PO:0000084;sperm cell;S|PO:00…	PF01753;MYND finger|PF00443;Ubiquitin carboxyl-terminal hydrolase	IPR001394; IPR002893
[truncated: 3,075 more rows]

## Sheet: BA vs NE E-L35
Table S2. Functional categories of genes differentially expressed in the comparison between 'Barbera' (BA) and 'Nebbiolo' (NE) berry collected at E-L35 (véraison). P value < 0.05, log2FC >1.
		FPKM Nebbiolo CVT 71			FPKM Barbera CVT 115
GGDB 12X V1	log2(FoldChange)	Rep 1	Rep2	Rep3	Rep 1	Rep2	Rep3	Functional annotation	Functional category	Network	Gene Ontology	Plant Ontology	Pfam	InterPro domain ID
[truncated: 2,827 more rows]

## Sheet: BA vs NE E-L38
Table S2. Functional categories of genes differentially expressed in the comparison between 'Barbera' (BA) and 'Nebbiolo' (NE) berry collected at E-L38 (harvest). P value < 0.05, log2FC >1.
[truncated: 4,475 more rows]
