# Supplementary material for: Secondary Metabolism and Defense Responses Are Differently Regulated in Two Grapevine Cultivars during Ripening
Source: Int J Mol Sci. 2021 Mar 17;22(6):3045. doi: 10.3390/ijms22063045 (PMC8002507; doi:10.3390/ijms22063045)
Supplement: Supplementary file 1 [file ijms-22-03045-s001.zip › supps resubmitted/Table S3.xlsx]

## Sheet: Cluster 1_Secondary metabolism
Table S3: Gene clusters. Lists of differentially expressed genes of secondary metabolism and stress response each grouped into the two clusters identified according to the Hierarchical Clustering Analysis.
			FPKM Nebbiolo CVT 71									FPKM Barbera CVT115
GGDB 12X V1	Functional annotation	Network	E-L 31			E-L 35			E-L 38			E-L 31			E-L 35			E-L 38
VIT_05s0136g00260	Chalcone synthase	vv10941Flavonoid_biosynthesis	222.054	233.32	252.595	854.351	1004.29	1006.61	703.413	760.937	783.124	25.6771	23.1972	25.1671	953.646	971.97	962.486	2438.47	2468.11	2508.96
VIT_13s0067g03820	Chalcone--flavonone isomerase (Chalcone isomerase)	vv10941Flavonoid_biosynthesis	83.9283	83.0032	85.4977	173.064	172.595	182.284	167.163	174.511	174.885	40.9148	41.0465	42.111	143.271	123.443	127.804	655.773	604.574	640.482
VIT_14s0068g00920	Chalcone synthase (CHS)	vv10941Flavonoid_biosynthesis	42.818	43.3861	41.8854	173.879	200.046	195.992	89.8776	92.086	93.8466	27.1728	20.3971	27.148	159.372	148.764	147.675	596.599	572.308	582.105
VIT_02s0025g04720	Leucoanthocyanidin dioxgenase	vv10941Flavonoid_biosynthesis	127.583	129.633	134.062	455.632	583.286	594.656	152.309	165.768	173.122	109.863	126.343	126.563	556.917	589.611	604.15	428.888	482.378	496.877
VIT_06s0004g08150	Trans-cinnamate 4-monooxygenase	vv10360Phenylalanine_metabolism vv10940Phenylpropanoid_biosynthesis	98.3399	109.072	105.173	164.898	185.156	187.5	119.278	130.221	130.796	61.5393	68.1284	71.9719	92.5976	96.4701	94.3857	330.079	357.35	346.894
VIT_04s0023g03370	Flavonone- 3-hydroxylase	vv10941Flavonoid_biosynthesis	134.497	140.127	154.695	167.833	221.489	221.782	77.4234	82.6062	88.2318	17.2488	17.5547	19.3577	112.935	118.285	125.489	300.905	336.112	358.923
VIT_03s0038g04700	Isoflavone reductase	vv10943Isoflavonoid_biosynthesis	48.4604	45.5089	48.3081	130.691	121.755	133.23	181.947	180.137	179.702	128.55	117.894	124.78	285.899	265.343	253.565	227.16	231.68	240.15
VIT_18s0001g03430	Flavonol synthase	vv10941Flavonoid_biosynthesis	7.41359	7.7566	9.00063	10.8279	10.6414	10.1825	114.187	114.415	116.948	31.0787	29.2526	32.3702	17.6891	14.8248	15.3213	210.631	220.783	231.627
VIT_07s0031g00350	Caffeoyl-CoA O-methyltransferase 1	vv10940Phenylpropanoid_biosynthesis	12.5479	9.65491	11.0796	65.0005	66.4847	59.354	53.4355	53.1183	56.9922	19.9039	13.6039	15.0403	75.2354	65.2592	65.7916	181.08	176.86	169.717
VIT_02s0025g04880	Geraniol 10-hydroxylase	vv10902Monoterpenoid_biosynthesis	41.7581	42.8089	43.2442	339.732	356.165	362.259	144.61	148.352	159.953	32.7579	41.4356	36.6266	137.736	127.483	130.451	150.299	159.63	156.275
VIT_13s0019g04460	Phenylalanine ammonia-lyase 2 (PAL2)	vv10350Tyrosine_metabolism vv10360Phenylalanine_metabolism vv10910Nitrogen_metabolism vv10940Phenylpropanoid_biosynthesis	14.3688	14.37	12.9752	55.5886	60.5712	56.3231	59.6964	65.5491	65.5949	7.37526	6.07159	7.88212	49.3824	55.3035	56.0334	144.093	150.954	137.465
VIT_18s0164g00100	Laccase	vv11000Single_reactions vv50109Incompletely_characterized_transport_systems	14.4742	13.9688	14.4579	54.2053	60.1612	53.6874	11.2688	14.2779	13.6457	9.41374	8.82684	9.09605	60.3405	59.5292	64.3402	105.196	111.728	106.529
VIT_02s0012g01570	Cinnamoyl-CoA reductase	vv10940Phenylpropanoid_biosynthesis	54.5542	54.9798	54.8567	90.3498	88.2555	89.2978	30.3887	29.0453	29.0931	11.6126	12.0031	11.3491	74.2551	67.0575	69.4417	99.7537	97.3069	94.7365
VIT_06s0009g00850	Strictosidine synthase	vv10900Terpenoid_biosynthesis vv10902Monoterpenoid_biosynthesis	44.7999	48.684	49.973	28.6202	31.3658	37.2276	41.0998	47.8057	47.4684	54.7544	62.334	59.0109	67.5756	67.0433	70.0949	97.2829	101.418	104.68
VIT_16s0039g02230	UDP-glucose:flavonoid 3-O-glucosyltransferase	vv10941Flavonoid_biosynthesis	0.0299634	0.0819328	0.0407082	65.4514	69.2973	64.2462	31.5102	32.8403	31.9971	0.116234	0.0796467	0.0214568	63.8817	61.322	59.6681	91.4096	95.1507	102.272
VIT_14s0068g00930	Chalcone synthase	vv10941Flavonoid_biosynthesis	20.5443	21.1737	22.9377	35.5811	42.1464	42.6436	16.1232	18.3231	18.8331	6.98625	6.46224	7.64527	13.5746	16.0216	14.8832	87.8764	82.8217	88.5574
VIT_11s0052g01090	4-coumarate-CoA ligase 2	vv10940Phenylpropanoid_biosynthesis vv50104Group_translocators	36.6344	35.8837	37.5552	12.5569	14.5068	14.3572	13.2161	12.8037	14.205	30.5581	27.5957	29.5281	7.40246	7.2099	7.76608	83.1519	79.9868	80.4043
VIT_06s0004g02620	Phenylalanine ammonia-lyase	vv10350Tyrosine_metabolism vv10360Phenylalanine_metabolism vv10910Nitrogen_metabolism vv10940Phenylpropanoid_biosynthesis	13.3079	13.7851	14.9832	88.4704	97.9492	106.345	38.0814	40.2356	40.1925	3.06376	2.54392	3.21703	52.5629	56.929	56.4191	77.6434	76.8399	73.5522
VIT_10s0003g05450	Reticuline oxidase precursor	vv10950Alkaloid_biosynthesis_I	223.619	273.574	252.493	25.6207	33.9292	28.0038	21.1414	23.9356	24.3559	39.0408	43.9895	44.5188	13.6275	18.157	16.8303	69.083	77.9581	72.1677
VIT_14s0083g00320	Cinnamoyl-CoA reductase	vv10940Phenylpropanoid_biosynthesis	6.94706	6.77357	6.80444	42.7582	41.8426	40.6886	79.9989	81.2858	79.2962	14.5069	13.8168	12.8146	51.1014	52.7819	51.8577	66.3258	66.9861	70.6046
VIT_02s0025g02920	Quercetin 3-O-methyltransferase 1	vv10941Flavonoid_biosynthesis	2.61653	2.92728	2.44954	8.53133	7.39783	8.12404	13.2431	11.982	11.8425	1.46839	1.0983	1.17008	14.3997	11.899	13.1282	64.2266	60.6437	61.209
VIT_01s0010g03510	Caffeoyl-CoA O-methyltransferase	vv10940Phenylpropanoid_biosynthesis	3.70849	2.62838	3.33732	60.4597	64.5056	71.019	9.60429	8.33849	6.78875	0.463214	0.993629	1.26194	86.6924	77.7442	74.1493	62.0886	61.9084	60.7564
VIT_09s0002g01090	flavonoid 3-monooxygenase	vv10941Flavonoid_biosynthesis	28.0628	31.8365	28.7465	14.7377	17.2687	17.2613	5.72174	5.88488	5.74939	47.6432	55.7186	53.6488	62.25	58.3614	62.1406	61.0294	60.5811	65.6494
VIT_00s0480g00030	Polyphenol oxidase	vv10350Tyrosine_metabolism vv50109Incompletely_characterized_transport_systems	90.4233	90.9816	87.4702	7.88283	7.88083	8.48976	3.93323	5.05373	3.66563	18.6806	22.9388	25.1318	9.26758	8.38392	9.96052	59.7947	63.6014	55.8799
VIT_02s0025g03660	4-coumarate-CoA ligase	vv10940Phenylpropanoid_biosynthesis vv50104Group_translocators	109.46	107.488	99.5971	50.9356	52.9641	50.8047	13.7677	13.3181	14.0187	36.6355	33.1495	34.7115	40.749	37.4954	37.3901	57.3126	55.0969	53.8737
VIT_00s0483g00030	Isochorismatase hydrolase	vv10130Ubiquinone_biosynthesis	12.5986	9.24392	9.18566	21.1046	18.1957	20.1956	36.9074	27.7596	28.1526	26.258	23.572	21.577	58.8467	47.9851	51.5698	55.4616	43.4976	46.3826
VIT_10s0003g05430	Reticuline oxidase precursor	vv10950Alkaloid_biosynthesis_I	101.049	114.195	108.414	15.0597	18.0201	13.9688	10.3894	10.2051	16.2845	23.0632	20.8466	29.3441	13.795	8.80129	10.6241	52.363	48.4369	48.3596
VIT_18s0001g03470	Flavonol synthase	vv10941Flavonoid_biosynthesis	0.264853	0.436972	0.241232	2.41367	3.19726	2.77103	7.64898	7.23509	9.33008	3.36533	2.23403	2.97533	4.57685	5.94173	5.82095	50.9684	50.6279	51.0516
VIT_16s0098g00850	Caffeic acid O-methyltransferase	vv10940Phenylpropanoid_biosynthesis	53.698	52.6612	50.4354	41.4768	36.0765	43.4927	8.1674	7.69984	7.48237	43.1112	39.4654	38.2062	32.4758	28.7143	30.3941	49.0451	45.7803	46.3493
VIT_08s0040g01710	Phenylalanine ammonia-lyase	vv10350Tyrosine_metabolism vv10360Phenylalanine_metabolism vv10910Nitrogen_metabolism vv10940Phenylpropanoid_biosynthesis	37.0196	41.1799	38.3821	4.85571	5.73139	5.39064	7.33273	6.77718	7.3399	12.7638	14.8366	15.3544	3.85443	4.18622	4.94356	43.9388	48.5276	43.9957
VIT_12s0028g03200	Rooty/superroot1	vv10966Glucosinolate_biosynthesis	31.1564	32.7019	31.3338	11.1071	10.4807	10.5424	5.03151	5.68103	5.41216	76.0855	75.8803	74.433	45.5175	41.8824	40.8209	39.0799	38.7359	34.2276
VIT_02s0025g04540	Beta-lactamase, class A	vv10311Penicillin_and_cephalosporin_biosynthesis	26.7718	20.7278	21.1595	90.6031	66.9992	67.8188	44.3753	36.935	36.9533	67.0439	55.9325	56.3082	86.0855	85.0079	86.4029	38.2698	32.2899	29.8832
VIT_16s0100g01030	Stilbene synthase [Vitis quinquangularis]	vv10940Phenylpropanoid_biosynthesis	18.8341	20.9359	17.2736	6.70848	7.65923	7.66146	10.9619	8.37277	9.0714	3.64965	2.65874	2.9906	1.66114	1.98831	2.05343	37.9144	38.6495	36.8416
VIT_03s0017g00870	Transferase family		0.409382	0.650672	0.461836	3.41706	4.39955	3.34452	4.31421	4.29699	4.78249	0.808043	0.722876	0.632915	21.481	21.3982	25.0052	36.486	35.5164	32.1408
VIT_16s0039g02040	4-coumarate-CoA ligase 3	vv10940Phenylpropanoid_biosynthesis vv50104Group_translocators	32.5811	32.3621	32.2437	12.8176	13.1462	13.8112	8.38878	9.29943	8.82109	33.4816	28.5401	32.9838	17.9367	16.2919	18.8468	35.9289	30.9152	32.6276
VIT_03s0038g04680	Isoflavone reductase Bet v 6.0101	vv10943Isoflavonoid_biosynthesis	12.7449	12.6938	15.0422	26.6595	24.6787	24.4242	31.1495	31.6014	33.4947	43.1866	38.5806	43.0559	39.4522	41.5358	45.3323	34.7965	42.6104	47.9038
VIT_11s0065g00350	Trans-cinnamate 4-monooxygenase	vv10360Phenylalanine_metabolism vv10940Phenylpropanoid_biosynthesis	107.424	106.702	102.905	36.1915	43.3716	34.1779	7.62922	7.76956	7.28801	24.3177	20.2886	21.5885	17.1456	18.3114	18.2526	34.4796	33.4832	34.1533
VIT_06s0009g02830	Flavonoid 3',5'-hydroxylase	vv10941Flavonoid_biosynthesis	2.20298	2.62687	1.47248	5.81141	5.54435	5.93341	3.04639	3.37011	4.3423	5.71562	7.11508	6.84406	23.5192	30.3074	28.8307	34.1159	34.8638	36.3941
VIT_18s0041g00740	UDP-glucose: anthocyanidin 5,3-O-glucosyltransferase	vv10942Anthocyanin_biosynthesis	2.09709	1.86625	1.6558	41.3739	43.7085	34.5256	40.768	38.1338	43.0933	0.378448	0.410351	0.645836	12.2663	11.9864	12.3496	30.8109	32.7746	32.4479
VIT_17s0000g04150	Leucoanthocyanidin reductase	vv10941Flavonoid_biosynthesis	57.7062	57.4416	57.8125	8.32303	9.52323	9.47379	4.81639	4.34149	4.94845	97.2513	96.8605	97.1888	8.45562	8.77336	8.81231	29.3273	29.03	33.2256
VIT_16s0100g01200	Stilbene synthase	vv10940Phenylpropanoid_biosynthesis	12.0479	14.7301	12.7209	1.82855	2.87082	1.93449	4.50009	3.88277	3.35735	1.63134	1.72839	1.63328	0.507791	0.7042	0.691125	28.5994	26.9142	29.1368
VIT_07s0031g00100	flavonol synthase	vv10941Flavonoid_biosynthesis	27.6975	30.3961	28.0569	20.8111	20.6926	24.2481	12.9729	15.0055	12.9985	26.9309	28.639	29.2638	30.2014	28.8239	30.1628	27.9309	29.5148	32.6142
VIT_19s0135g00200	CYP72A59	vv10902Monoterpenoid_biosynthesis	32.0885	27.0894	26.9187	49.2046	41.4115	35.0507	35.2607	24.8351	27.8273	87.4962	79.753	81.6854	67.8732	71.3273	74.0041	24.946	22.2162	17.1115
VIT_12s0034g00130	Anthocyanidin 3-O-glucosyltransferase	vv10942Anthocyanin_biosynthesis	16.6215	14.4098	15.8453	3.21699	1.65577	2.31421	2.95526	2.94377	3.40066	13.1801	10.5235	11.57	11.5588	10.7799	11.1249	24.3208	24.231	25.1303
VIT_06s0009g03000	Flavonoid 3',5'-hydroxylase	vv10941Flavonoid_biosynthesis	1.29917	1.15346	1.63742	10.9301	12.2074	12.0623	9.65068	9.85779	8.78448	12.9645	12.0671	8.80326	15.3778	18.444	16.0003	24.2564	17.5236	20.1095
VIT_14s0066g01150	Cinnamoyl-CoA reductase	vv10940Phenylpropanoid_biosynthesis	190.907	238.369	228.057	48.7884	57.0168	51.7137	5.11722	5.49794	6.11737	36.8503	37.7748	43.8088	16.8009	20.3257	19.1188	23.1918	25.7856	26.6424
VIT_03s0017g00710	flavonol synthase	vv10941Flavonoid_biosynthesis	4.63091	4.39374	3.79031	8.32659	11.062	10.9627	11.9235	10.556	11.2536	9.5576	10.8265	12.1134	29.3673	29.2555	27.9385	23.0555	23.4013	22.502
VIT_15s0046g03570	(+)-neomenthol dehydrogenase	vv10902Monoterpenoid_biosynthesis	315.917	288.29	289.78	45.6532	38.3404	42.0807	10.9108	9.30899	9.10401	314.895	283.173	282.071	69.5492	57.7525	61.5573	20.8491	19.4398	18.8277
VIT_15s0046g03600	(+)-neomenthol dehydrogenase	vv10902Monoterpenoid_biosynthesis	0.704311	0.43499	0.555748	60.1978	50.3841	42.1736	17.2995	17.5738	17.1031	4.78219	5.27559	4.52411	32.1065	30.3725	27.8918	20.2882	19.7083	19.6734
VIT_19s0135g00190	CYP72A59	vv10902Monoterpenoid_biosynthesis	28.803	28.2937	29.8023	35.1178	32.7998	31.945	19.1341	23.62	24.379	56.6123	59.1799	64.9455	52.3565	56.3713	56.9793	19.8127	20.5696	16.3262
VIT_04s0008g01860	CYP72A58	vv10902Monoterpenoid_biosynthesis	0.884492	0.756378	0.751611	2.46493	2.07536	2.39305	0.599968	0.329087	0.562642	0.876373	0.5392	1.08946	5.06031	5.30548	5.84562	19.1181	22.3159	18.6955
VIT_16s0100g00780	Stilbene synthase	vv10940Phenylpropanoid_biosynthesis	7.90351	7.89883	6.49868	4.0669	4.07824	4.4259	5.35605	4.24961	4.52783	0.409107	0.853159	0.756252	1.15517	1.01405	1.13608	19.0207	16.1462	17.2001
VIT_16s0100g00750	Stilbene synthase	vv10940Phenylpropanoid_biosynthesis	6.12579	8.69868	6.61255	4.18788	4.17683	3.50759	4.98266	4.63619	5.17651	0.823266	1.09928	0.797314	0.813356	0.811375	0.732604	18.9641	17.1095	16.4236
VIT_16s0100g00830	Stilbene synthase	vv10940Phenylpropanoid_biosynthesis	3.77592	4.67202	4.48385	2.9192	3.12262	2.17994	1.72438	0.868681	1.73272	2.62399	2.2773	2.00783	2.22524	3.12871	2.29479	17.9144	19.2034	18.7512
VIT_16s0100g00770	Stilbene synthase	vv10940Phenylpropanoid_biosynthesis	10.2264	10.6472	9.00266	4.40105	5.20538	3.31453	3.84289	2.86366	3.12001	1.56677	1.48037	1.39923	1.42341	1.82012	1.49611	17.2765	14.7933	15.9552
VIT_04s0023g02900	Ferulate-5-hydroxylase	vv10940Phenylpropanoid_biosynthesis	11.3438	15.1169	15.3956	4.3556	5.98075	5.48665	3.44722	2.86554	2.95509	2.56673	2.45934	2.57901	0.744774	0.655287	0.963328	16.8119	19.1262	18.86
VIT_06s0009g02840	Flavonoid 3',5'-hydroxylase	vv10941Flavonoid_biosynthesis	1.98223	2.0687	1.7442	0.843615	1.41904	1.59445	1.80183	1.84103	1.4378	2.51026	3.83915	3.31622	10.3635	10.0339	10.3418	16.6363	15.693	15.5224
VIT_16s0100g01070	Resveratrol synthase [Vitis vinifera]	vv10940Phenylpropanoid_biosynthesis	7.19595	7.03198	7.14922	1.16446	2.3421	0.655612	2.27282	3.40435	3.62832	1.10114	1.08002	1.27738	0.50357	0.454968	0.28192	15.9451	15.2249	14.3424
VIT_18s0001g13770	Cytochrome P450, family 83, subfamily B, polypeptide 1	vv10966Glucosinolate_biosynthesis	0.0293313	0.104517	0.103859	0.911221	0.955922	0.821284	5.12011	4.88842	5.39908	0.245308	0.496716	0.237219	4.3996	4.36752	4.41849	15.5401	16.5576	15.8669
VIT_03s0063g00140	Caffeoyl-CoA O-methyltransferase	vv10940Phenylpropanoid_biosynthesis	12.2826	12.9541	11.6043	1.61662	2.2762	1.97936	3.617	3.60933	4.03482	9.04806	9.47035	9.42538	1.47772	1.57139	2.33943	14.9039	17.7763	14.7853
VIT_00s0705g00010	CYP81E1 Isoflavone 2'-hydroxylase	vv10943Isoflavonoid_biosynthesis	4.70627	3.35508	4.53633	9.09084	10.7903	7.43826	3.9286	4.24759	4.3641	10.7747	11.5488	11.3503	4.35171	5.21236	5.50416	14.7834	14.5451	14.2514
VIT_16s0100g01100	Stilbene synthase	vv10940Phenylpropanoid_biosynthesis	1.05436	1.23129	1.06565	1.03592	0.817363	0.59136	3.3768	1.46889	1.87122	0.0619478	0.102962	0.104017	0.256228	0.237108	0.157418	13.9857	14.9519	12.083
VIT_16s0100g00910	Stilbene synthase - grape	vv10940Phenylpropanoid_biosynthesis	8.80761	8.50218	7.7794	6.24445	5.0237	4.90884	2.6592	2.38064	2.45256	1.56352	1.47296	1.67545	1.85269	2.13573	2.08519	13.9744	11.6061	12.3204
VIT_06s0009g03010	flavonoid 3',5'-hydroxylase [Vitis vinifera]	vv10941Flavonoid_biosynthesis	1.70991	1.61947	1.01153	5.42292	6.53833	7.57792	6.75416	8.00226	7.28534	7.36704	7.88639	8.55493	11.9988	13.1894	11.9658	13.9399	14.5877	12.9712
VIT_16s0050g01660	UDP-glucoronosyl/UDP-glucosyl transferase UGT88A1		0.0891616	0.316938	0.419921	0.307126	0.289874	0.262153	2.80795	2.14502	3.01247	0.0291349	0.114109	0.0737785	0.0607837	0.0788336	0.104677	13.3653	11.1687	12.0209
VIT_11s0052g01630	Anthocyanidin 3-O-glucosyltransferase	vv10942Anthocyanin_biosynthesis	0.655816	0.823658	0.892873	5.01794	4.87947	4.36641	2.13332	1.91396	1.90305	0.722615	0.485258	0.8432	2.3283	2.43053	2.26282	12.8459	11.8739	12.2502
VIT_08s0007g07730	CYP93A1 2-hydroxyisoflavanone synthase	vv10943Isoflavonoid_biosynthesis	0.13311	0.230049	0.163285	0	0	0	0	0	0	6.59215	7.13487	7.04018	7.66636	6.84203	6.25203	11.9593	13.6705	13.1074
VIT_09s0002g04150	Isochorismatase protein rutB	vv10130Ubiquinone_biosynthesis	24.6425	22.9606	22.7388	22.8605	21.4965	18.6709	6.96114	6.58108	7.21264	47.4304	50.3203	48.3071	36.4148	35.6557	35.2009	11.8602	9.92815	13.3765
VIT_10s0003g04160	S-adenosyl-L-methionine:scoulerine 9-O-methyltransferase	vv10950Alkaloid_biosynthesis_I	0	0	0	0	0	0	0	0	0	6.95379	6.85095	7.44026	5.99788	5.46437	5.83729	10.9179	13.3687	12.4649
VIT_17s0000g02880	S-adenosyl-L-methionine:salicylic acid carboxyl methyltransferase	vv10360Phenylalanine_metabolism	3.11087	3.54283	2.49011	5.7368	5.03827	5.46776	4.48201	3.47761	3.91023	10.1535	9.77194	9.8212	22.7702	17.1517	18.9215	10.5314	11.507	14.1751
VIT_18s0001g13780	Cytochrome P450, family 83, subfamily B, polypeptide 1	vv10966Glucosinolate_biosynthesis	0.108237	0.0417198	0	1.71171	1.65984	1.34582	3.98045	3.72107	2.84477	0.0335289	0.0270371	0	0.977837	1.21413	1.24011	10.5184	10.6009	11.7693
VIT_05s0049g00400	Desacetoxyvindoline 4-hydroxylase	vv10902Monoterpenoid_biosynthesis	68.8607	66.0589	70.4949	11.4773	11.5654	11.6025	2.73158	2.90618	2.96981	46.1135	46.184	47.2908	9.08209	9.9687	9.9503	10.1039	9.36429	9.20677
VIT_10s0003g02430	flavonol synthase	vv10941Flavonoid_biosynthesis	7.03463	6.09538	6.93117	2.06103	1.42246	1.67626	1.58354	1.77711	1.59708	8.01042	7.18774	7.17503	3.19369	3.37613	3.05086	9.85367	9.07771	9.41923
VIT_16s0100g00950	Stilbene synthase 3	vv10940Phenylpropanoid_biosynthesis	13.6325	13.0885	10.5349	2.62516	2.87301	3.73501	1.0822	1.13892	1.13588	5.26437	4.32593	5.55283	2.69933	2.34401	1.42653	9.75296	11.7018	9.25971
VIT_18s0001g02610	Caffeic acid methyltransferase	vv10940Phenylpropanoid_biosynthesis	10.6204	10.0247	9.91586	11.8565	10.0309	12.0385	6.40121	7.1526	6.32822	34.1863	34.6589	36.0559	15.4334	17.2601	16.4483	9.73573	9.60745	10.3292
VIT_16s0100g00860	Chalcone synthase	vv10941Flavonoid_biosynthesis	14.1556	16.2806	14.1319	5.85619	6.30649	5.94106	3.36739	3.85421	2.73081	8.07326	4.93409	6.09446	3.29903	3.57313	2.98902	9.46717	9.01281	8.80787
VIT_03s0110g00350	Cinnamyl alcohol dehydrogenase	vv10940Phenylpropanoid_biosynthesis	13.9222	13.2699	12.3113	9.36441	8.54171	8.34911	3.04902	2.94147	2.26112	16.372	14.591	14.6583	13.3801	13.3748	12.7742	9.25454	7.22076	7.73064
VIT_15s0021g01060	CYP72A1	vv10902Monoterpenoid_biosynthesis	30.7937	29.6768	30.6422	5.3151	4.4875	4.75936	3.42958	3.04037	3.02303	46.5282	52.1282	49.6527	18.7239	19.0828	20.0646	8.84558	9.01118	9.33537
VIT_08s0040g00780	P-coumaroyl shikimate 3'-hydroxylase isoform 1	vv10940Phenylpropanoid_biosynthesis	22.2004	23.2639	24.6681	4.71838	5.07867	6.16904	0.206623	0.31581	0.269972	22.1455	20.4392	24.6739	3.98388	4.63104	4.56694	8.61478	8.26568	8.21639
VIT_15s0046g00190	Laccase	vv11000Single_reactions vv50109Incompletely_characterized_transport_systems	0.730275	0.977752	0.759054	2.15423	1.63481	2.38831	4.90561	3.85521	4.01538	2.59435	2.07915	2.2405	2.87383	2.57641	2.99717	8.17578	6.72873	7.97108
VIT_06s0009g02810	Flavonoid 3',5'-hydroxylase	vv10941Flavonoid_biosynthesis	2.09307	2.30783	2.55789	1.3046	1.27863	1.32155	1.50545	2.0275	1.65068	1.76861	1.55315	2.13858	2.7936	3.2124	3.5619	8.16177	8.31174	9.341
VIT_11s0016g01290	CYP72A1	vv10902Monoterpenoid_biosynthesis	3.25551	2.83026	2.47493	0.983196	1.34606	0.983235	1.25379	1.19035	1.40355	2.48486	2.78798	3.10315	3.47716	3.43545	3.55211	8.13607	7.77765	7.70893
VIT_18s0001g10180	N-hydroxycinnamoyl/benzoyltransferase 3		6.91486	7.6303	5.85229	4.60174	5.08159	4.09013	1.28524	1.0878	1.37765	2.21316	2.23242	1.97885	2.84633	3.068	2.97274	7.46381	6.13516	6.22364
VIT_01s0137g00550	CYP71B34	vv10902Monoterpenoid_biosynthesis	0	0	0.0358897	0.518851	0.495496	0.492924	6.82845	7.857	7.56735	0.257127	0.280876	0.32159	0.267981	0.269509	0.429431	7.08169	6.66208	7.05868
VIT_16s0039g01100	Phenylalanin ammonia-lyase [Vitis vinifera]	vv10350Tyrosine_metabolism vv10360Phenylalanine_metabolism vv10910Nitrogen_metabolism vv10940Phenylpropanoid_biosynthesis	11.8103	14.5419	10.247	3.05551	2.95303	4.31649	2.86316	2.64075	3.84776	2.1202	2.48173	2.3728	1.97512	2.54004	2.08315	6.63923	7.09005	8.10105
VIT_01s0011g02960	Leucoanthocyanidin reductase 1	vv10941Flavonoid_biosynthesis	4.39825	4.41934	4.30365	10.9652	13.0353	12.2274	0.994284	0.480694	0.657477	4.73943	4.38195	5.23122	44.5647	39.4738	38.183	6.24169	5.69792	6.68297
VIT_01s0010g03460	Caffeoyl-CoA O-methyltransferase	vv10940Phenylpropanoid_biosynthesis	0.327419	0.148477	0.295083	5.60713	4.73597	5.066	0.731086	0.524875	0.552235	0.0630596	0.264613	0.174977	9.04149	7.34014	7.02475	5.72954	5.27492	3.87346
VIT_12s0055g00290	Anthocyanidin 3-O-glucosyltransferase	vv10942Anthocyanin_biosynthesis	3.47419	3.01871	3.07285	17.5788	15.3787	16.8998	0.860011	0.86091	0.730246	2.61297	2.07561	2.09206	12.4559	11.2079	11.2163	5.68993	5.12752	5.04609
VIT_03s0088g00250	Isoflavone reductase	vv10943Isoflavonoid_biosynthesis	0.907109	2.86352	1.35499	1.84308	2.99314	1.861	2.85672	1.92813	2.5358	3.12011	2.91618	2.1426	1.7668	1.62802	1.62129	5.68289	5.64642	4.46169
VIT_03s0017g02000	Anthocyanidin 3-O-glucosyltransferase	vv10942Anthocyanin_biosynthesis	39.1455	41.3866	37.5357	1.13619	1.07963	0.843243	0.831762	0.894883	0.842602	26.3726	27.5862	27.8596	1.43368	1.46807	1.13416	5.33105	5.52089	4.23885
VIT_19s0090g00530	Geranyl diphosphate synthase small subunit	vv10100Biosynthesis_of_steroids vv10900Terpenoid_biosynthesis	4.97683	4.99794	4.45444	1.79223	1.90857	1.66213	0.846705	0.672531	0.638795	8.37219	8.68183	9.09467	10.1906	8.26638	9.90417	5.30292	6.35227	6.56142
VIT_06s0080g00980	Secoisolariciresinol dehydrogenase	vv10940Phenylpropanoid_biosynthesis	0	0	0	0	0	0	0	0	0	14.3713	12.3191	12.2933	6.34004	6.06609	5.20828	5.15196	5.29207	7.08088
VIT_16s0039g01170	Phenylalanine ammonium lyase	vv10350Tyrosine_metabolism vv10360Phenylalanine_metabolism vv10910Nitrogen_metabolism vv10940Phenylpropanoid_biosynthesis	4.67985	5.39513	4.76011	2.41757	2.85444	2.46141	2.02236	2.0526	1.85965	1.11208	0.72123	1.20381	0.703239	0.938769	0.767087	5.14738	6.26136	6.11899
VIT_15s0046g01990	UDP-glucosyltransferase	vv10941Flavonoid_biosynthesis	26.6611	22.5786	23.0773	2.61132	2.95007	4.53553	0.489059	0	0.266593	1.4889	0.69678	0.901021	2.74096	2.72781	3.62204	5.06239	4.65451	4.37372
VIT_16s0100g01010	Stilbene synthase	vv10940Phenylpropanoid_biosynthesis	2.92402	3.60095	3.66448	0.673148	0.952323	0.376799	0.398661	0.613471	0.376512	2.39561	1.71509	1.95423	1.35447	0.906473	0.68779	4.94879	4.36879	5.10278
VIT_01s0137g00540	CYP71E1	vv10902Monoterpenoid_biosynthesis	0.0537703	0	0.094289	0.0438863	0.130176	0.117728	1.05342	1.1009	0.862682	0.254981	0.225474	0.198795	1.27398	1.27449	1.03418	4.9332	4.9412	4.86689
VIT_01s0010g03490	Caffeoyl-CoA O-methyltransferase	vv10940Phenylpropanoid_biosynthesis	0.125442	0.221512	0.146744	0.827462	1.62077	1.55739	0.232267	0.160627	0.366166	0	0.191405	0.154694	9.16969	8.81563	7.68178	4.75652	5.5591	5.28904
VIT_16s0100g00990	Stilbene synthase 2	vv10940Phenylpropanoid_biosynthesis	5.97207	5.47184	5.73735	2.05993	1.76023	1.1237	0.712611	0.410466	0.514636	2.66472	2.00539	1.97653	0.563014	0.732144	0.972156	4.70991	4.26173	4.67208
VIT_02s0025g02970	flavanone 3-beta-hydroxylase	vv10941Flavonoid_biosynthesis	0.548057	1.47284	0.643967	2.04931	2.02061	1.6081	0.122693	0.192243	0.0730397	3.45188	3.85618	2.74628	4.33289	2.68166	3.67751	4.54031	2.93854	3.59486
VIT_16s0100g01150	Stilbene synthase [Vitis vinifera]	vv10940Phenylpropanoid_biosynthesis	3.79916	4.97883	3.92384	1.24389	1.94316	2.18336	0.792748	0.980394	1.17067	1.4133	1.22389	1.21395	0.939173	0.704612	0.722962	4.37563	3.67578	4.365
VIT_16s0100g01140	Stilbene synthase 2	vv10940Phenylpropanoid_biosynthesis	4.10323	5.06671	4.33892	2.23011	1.58236	1.58437	1.22638	1.03053	1.07246	0.823122	0.640695	0.668838	0.136753	0.215168	0.0816297	4.18353	3.91545	3.86139
VIT_09s0070g00240	Cinnamoyl-CoA reductase	vv10940Phenylpropanoid_biosynthesis	22.5588	19.2817	20.4738	3.60992	3.56456	3.56302	1.90057	1.93367	1.92144	5.68132	4.46068	4.41688	1.89943	1.25853	1.71627	4.14636	4.16118	3.7086
VIT_01s0137g00560	CYP71B34	vv10902Monoterpenoid_biosynthesis	0.0300153	0	0.0353032	0.642293	0.389919	0.528948	4.25133	4.05752	3.92005	0.34114	0.345358	0.260511	1.2147	1.24599	0.880028	3.99671	4.04561	4.36707
VIT_18s0117g00550	Laccase	vv11000Single_reactions vv50109Incompletely_characterized_transport_systems	0.149658	0.115971	0.20167	0.426599	0.676182	0.359718	0.487308	0.28382	0.287555	0.140502	0.0563675	0.106298	0.0966401	0.108173	0.17236	3.94086	4.01093	4.28176
VIT_03s0017g02110	Anthocyanidin 3-O-glucosyltransferase	vv10942Anthocyanin_biosynthesis	1.86196	2.23565	2.03947	0.121466	0.0502805	0.181889	0.166021	0.0398645	0.227189	0.410136	0.380026	0.268745	0.261382	0.328181	0.399452	3.86914	3.58713	3.88931
VIT_18s0122g00450	Sinapyl alcohol dehydrogenase	vv10940Phenylpropanoid_biosynthesis	0.0389476	0	0.0494427	0.117031	0	0	0.431963	0.10824	0.0616865	0	0	0	0	0	0	3.79041	4.21434	4.31212
VIT_16s0100g01160	Stilbene synthase [Vitis vinifera]	vv10940Phenylpropanoid_biosynthesis	5.66597	7.66181	5.49096	0.691371	1.08298	1.26748	1.4557	0.858634	1.72707	0.469477	0.631953	0.559388	0.0746047	0.138601	0.0460092	3.76395	3.75824	3.44939
VIT_16s0100g00940	Stilbene synthase 3 [Vitis sp. cv. 'Norton']	vv10940Phenylpropanoid_biosynthesis	3.17903	3.40758	2.87176	1.07207	1.53857	1.60551	0.615951	0.609921	0.748667	1.69289	1.09019	1.28775	0.696927	0.611547	0.854762	3.64681	3.00392	3.39488
VIT_18s0122g00370	Laccase	vv11000Single_reactions vv50109Incompletely_characterized_transport_systems	0	0	0	0	0.145544	0.131626	0	0	0.0657628	0.419401	0.103128	0.305611	0.862847	0.8708	0.578133	3.52883	3.6941	2.86144
VIT_19s0014g02020	flavonol 3-O-glucosyltransferase-like protein	vv10941Flavonoid_biosynthesis	0.701957	0.386187	0.51167	0	0	0	0	0	0	7.91455	8.8013	7.88859	7.03563	6.48392	7.65287	3.47937	2.18066	2.67522
VIT_03s0038g04690	Isoflavone reductase protein 6	vv10943Isoflavonoid_biosynthesis	0.737016	0.670773	1.03012	0.236859	0.418291	0.37829	2.5119	2.91842	2.87282	11.7857	12.804	11.6577	6.01565	6.46144	5.13569	3.36797	3.15634	2.21097
VIT_00s0441g00020	Squalene monooxygenase	vv10100Biosynthesis_of_steroids vv10900Terpenoid_biosynthesis	3.32523	3.02092	3.45044	17.9479	17.0064	16.7157	2.22003	1.85066	1.98025	6.14011	5.19817	5.36512	35.7871	38.3218	35.9872	3.30093	3.49657	3.96119
VIT_18s0001g08550	Squalene monooxygenase	vv10100Biosynthesis_of_steroids vv10900Terpenoid_biosynthesis	40.9917	43.2574	42.7031	4.59222	3.77227	4.71285	0.686059	0.801662	0.773163	30.4886	29.9809	30.6	9.46166	9.94173	10.5045	3.23224	2.9612	3.03325
VIT_16s0100g00810	Stilbene synthase [Vitis vinifera]	vv10940Phenylpropanoid_biosynthesis	5.25294	5.66359	5.88764	1.66861	2.0919	1.99996	0.859341	0.663419	1.24228	2.40995	1.58108	1.9852	1.39542	1.49542	1.46766	3.09392	2.00901	2.69689
VIT_16s0100g01170	Stilbene synthase 1 [Vitis vinifera]	vv10940Phenylpropanoid_biosynthesis	2.51165	2.6561	2.68335	0.562997	0.182196	0.659093	0.93793	0.818567	0.987889	0.692269	0.602464	0.579657	0.0717704	0	0.307035	3.01823	3.66619	4.26713
VIT_16s0039g01320	Phenylalanin ammonia-lyase [Vitis vinifera]	vv10350Tyrosine_metabolism vv10360Phenylalanine_metabolism vv10910Nitrogen_metabolism vv10940Phenylpropanoid_biosynthesis	1.84565	1.54144	2.38268	1.79238	2.81962	0.849995	0.864121	1.49034	1.48636	0.433671	0.554974	0.807355	0	0	0.509099	2.99132	3.22369	4.2409
VIT_18s0122g00390	Laccase	vv11000Single_reactions vv50109Incompletely_characterized_transport_systems	0	0	0	0.252612	0	0	0	0	0	0.156069	0.263325	0.266025	0.161311	0.454803	0.704545	2.9587	2.86797	2.33563
VIT_02s0033g00270	Pinoresinol-lariciresinol reductase	vv10940Phenylpropanoid_biosynthesis	3.34012	3.64389	2.85594	2.0144	2.8868	2.92912	0.961772	1.11647	0.954422	0.654286	0.964548	0.376334	0.223172	0.268079	0.305109	2.95105	4.29869	3.72167
VIT_16s0050g01090	Beta-carotene hydroxylase	vv10906Carotenoid_biosynthesis	27.0429	29.9888	33.0479	21.208	19.5745	23.4962	1.11594	1.46729	1.41513	106.001	116.81	121.608	58.8119	56.9898	55.0577	2.84193	3.4668	3.67061
VIT_07s0129g00730	CYP81E1 Isoflavone 2'-hydroxylase	vv10943Isoflavonoid_biosynthesis	43.3537	36.9913	38.6532	19.5524	17.027	16.3001	2.01571	2.23897	1.95152	56.4829	53.0069	54.1765	43.6076	41.382	41.3309	2.76336	2.84883	2.46282
VIT_11s0078g00290	Cinnamate 4-hydroxylase	vv10360Phenylalanine_metabolism vv10940Phenylpropanoid_biosynthesis	6.37217	6.36368	5.22843	0.56799	0.487731	0.396981	0.470781	0.193347	0.308529	0.0826548	0.368633	0.186206	0.0856639	0.053057	0	2.72317	2.40894	2.4837
VIT_02s0012g00390	Norcoclaurine synthase	vv10950Alkaloid_biosynthesis_I	10.2853	10.0186	9.79045	3.19098	3.03748	3.22774	1.50811	2.28783	2.33319	28.035	29.6655	27.6286	5.43529	5.94769	4.60686	2.67057	2.96922	2.74115
VIT_16s0100g00800	Stilbene synthase 4	vv10940Phenylpropanoid_biosynthesis	6.29415	7.81084	5.87365	3.82245	3.18577	2.16084	0.365831	0.746262	1.11231	2.39509	2.01793	2.73659	1.01209	1.57527	1.41188	2.6044	2.33439	1.77352
VIT_09s0054g01230	Beta-amyrin synthase	vv10900Terpenoid_biosynthesis	10.1173	9.16637	9.54234	1.04333	0.998049	1.17339	0.266469	0.422024	0.511089	16.1435	18.8427	16.8163	2.62698	2.76856	3.48394	2.52383	2.4419	2.61626
VIT_06s0061g00670	Salutaridine reductase	vv10950Alkaloid_biosynthesis_I	26.5377	23.5138	25.5726	5.77677	6.1603	5.87072	0.0540777	0.105035	0.0598598	33.9014	33.6998	29.6387	16.6907	12.7182	13.3952	2.36817	1.81757	2.09221
VIT_00s0218g00190	UDP-rhamnose:rhamnosyltransferase	vv10942Anthocyanin_biosynthesis	0.34193	0.408248	0.463628	1.45698	1.76025	1.01304	1.04161	0.888108	1.15688	3.76257	3.93077	3.2074	1.98815	1.04447	1.73358	2.31494	1.53682	2.06301
VIT_17s0000g09610	CYP71D10	vv10902Monoterpenoid_biosynthesis	4.61696	6.10686	4.35947	12.8053	14.4931	13.5426	4.75029	4.12292	3.43746	11.8354	11.6227	12.6656	10.3195	10.8686	10.4325	2.24622	2.11392	1.70706
VIT_16s0100g01040	Stilbene synthase - grape	vv10940Phenylpropanoid_biosynthesis	2.37972	2.30635	2.07961	0.560438	1.34767	0.741877	0.354571	0.464561	0.58246	0.169341	0.442863	0.111851	0.104694	0.223094	0.0846366	2.14632	1.60779	1.54857
VIT_11s0016g02740	Beta-carotene 15,15'-monooxygenase	vv10906Carotenoid_biosynthesis	0	0	0	0	0	0	0	0	0	0	0.0839796	0	0.308175	0.193394	0.128396	2.09972	1.21953	2.29193
VIT_19s0015g02910	CYP72A1	vv10902Monoterpenoid_biosynthesis	7.52561	6.39116	6.65654	3.1391	2.67263	2.75628	0.718129	0.594799	0.59321	8.93202	8.54956	8.80727	3.91816	3.59596	4.50388	2.08116	2.05853	2.41793
VIT_12s0059g01790	Caffeic acid O-methyltransferase	vv10940Phenylpropanoid_biosynthesis	9.42151	9.9015	10.2841	0.723225	1.16044	0.679067	0.186652	0.10824	0.0616865	62.0446	64.5551	64.3178	3.36717	2.93314	2.81009	2.05882	2.24765	2.06806
VIT_15s0048g01000	2'-hydroxy isoflavone/dihydroflavonol reductase	vv10943Isoflavonoid_biosynthesis	2.58818	2.52375	2.75251	10.799	10.1337	10.8448	2.63848	3.54854	3.12888	53.0148	52.0984	55.3245	33.3188	34.3575	35.5572	2.03641	3.18613	1.63305
VIT_13s0047g00990	Cinnamyl alcohol dehydrogenase	vv10940Phenylpropanoid_biosynthesis	1.4295	1.04373	1.20534	1.18287	0.812704	0.769986	0.29459	0.429564	0.454646	2.45872	2.21203	2.67426	4.0777	3.53635	4.30433	2.03311	2.49548	2.14537
VIT_12s0028g03110	Caffeoyl-CoA 3-O-methyltransferase	vv10940Phenylpropanoid_biosynthesis	3.46631	2.77343	3.56652	1.3006	1.56672	2.02414	2.01937	1.59706	1.61808	7.80577	6.66081	6.36593	3.2342	2.19128	2.1014	2.00349	0.614139	1.08205
VIT_00s0555g00020	flavonoid 3-monooxygenase	vv10941Flavonoid_biosynthesis	0.0245124	0	0	0	0	0	0.0918792	0.226461	0.172081	0	0.11244	0.0726991	0	0.0517868	0	1.90589	1.73079	1.74913
VIT_06s0004g02370	Cinnamyl alcohol dehydrogenase	vv10940Phenylpropanoid_biosynthesis	28.1118	29.6094	29.4862	4.31593	3.93958	3.32532	0.521622	0.416461	0.870255	25.7035	24.3169	23.764	5.03618	4.52369	3.8569	1.88771	2.2821	1.86227
VIT_16s0100g01130	Stilbene synthase [Vitis vinifera]	vv10940Phenylpropanoid_biosynthesis	3.53814	3.68772	3.57825	2.11202	2.55937	1.02274	0.522572	0.755041	0.645449	0.573511	0.562325	0.454472	0.0348403	0.0971221	0	1.86979	1.95983	1.41957
VIT_16s0039g01300	Phenylalanine ammonia-lyase [Vitis vinifera]	vv10350Tyrosine_metabolism vv10360Phenylalanine_metabolism vv10910Nitrogen_metabolism vv10940Phenylpropanoid_biosynthesis	0.409733	0.392925	0.414852	0.1972	0.30322	0.304693	0.468569	0.587657	0.608922	0.0518123	0.12732	0.141488	0.0720603	0.0916257	0.048665	1.80956	1.59469	1.47678
VIT_11s0016g01020	flavonoid 3-monooxygenase	vv10941Flavonoid_biosynthesis	80.9057	81.4316	86.0413	4.4617	4.5911	4.56352	0.144146	0.262343	0.112133	33.8774	35.1689	34.9294	3.47493	3.98198	3.22618	1.70423	2.29822	1.51971
VIT_11s0016g02730	Beta-carotene 15,15'-monooxygenase	vv10906Carotenoid_biosynthesis	0	0	0	0	0	0	0	0	0	0	0	0	0	0	0.157787	1.70124	0.449608	0.844971
VIT_00s0615g00010	Cinnamyl alcohol dehydrogenase	vv10940Phenylpropanoid_biosynthesis	0.0413461	0	0.111904	11.7765	12.9005	10.549	1.23692	1.53114	1.81501	0	0	0	1.24137	1.38655	1.22739	1.67168	1.21879	1.54362
VIT_15s0046g01980	UDP-glucosyltransferase	vv10941Flavonoid_biosynthesis	7.28835	8.55711	8.68539	0.671273	0.670833	0.910024	0.0563672	0.0664831	0	0.60354	0.871446	0.448193	1.8761	1.50512	1.51404	1.60375	1.2655	1.51347
VIT_19s0014g02010	flavonol 3-O-glucosyltransferase-like protein	vv10941Flavonoid_biosynthesis	0.127151	0.123162	0	0	0	0	0	0	0	3.67954	2.55413	2.25778	2.4423	2.11379	1.46438	1.60275	1.04317	0.980244
VIT_16s0100g01190	Stilbene synthase [Vitis vinifera]	vv10940Phenylpropanoid_biosynthesis	1.23901	1.15126	0.991467	0	0.0526473	0.0952254	0.120591	0.0834819	0.0475765	0.218216	0.348175	0.361794	0.1931	0.143179	0.0380231	1.596	1.37238	1.49321
VIT_13s0067g00620	Cinnamyl alcohol dehydrogenase	vv10940Phenylpropanoid_biosynthesis	12.182	11.8676	10.6722	1.9543	1.69442	1.13264	0	0.116818	0.066575	25.1645	24.1169	24.6664	8.46473	8.53505	8.14062	1.58943	2.07201	3.08673
VIT_15s0046g01970	Anthocyanidine rhamnosyl-transferase	vv10942Anthocyanin_biosynthesis	6.22551	6.07479	4.08102	2.28454	1.2325	1.75158	0.220015	0.0465323	0.0530377	0.168121	0.166346	0.224068	0.694614	0.606533	1.05969	1.52645	1.81173	1.8916
VIT_17s0000g05610	Isopiperitenol dehydrogenase	vv10902Monoterpenoid_biosynthesis	7.41493	9.31453	8.07556	1.50459	1.71526	2.71466	0.421826	0.407979	0.465016	7.76315	9.39899	8.61129	1.7825	2.14581	1.8582	1.50586	1.41197	1.27151
VIT_01s0011g03480	Cinnamoyl CoA reductase	vv10940Phenylpropanoid_biosynthesis	0.050202	0.0638915	0	6.85503	7.09992	6.02461	7.15101	8.26993	7.60425	0.428999	0.289841	0.401571	1.84586	1.71634	1.51933	1.45742	2.04438	2.09055
VIT_07s0151g01070	Copalyl diphosphate synthase	vv10904Diterpenoid_biosynthesis	0	0	0	0.128539	0.0647315	0.0878121	0.257158	0.179627	0.0584969	0	0.076445	0.0247132	0.0738179	0.0704172	0.116877	1.36612	1.30994	1.73163
VIT_02s0025g04360	S-N-methylcoclaurine 3'-hydroxylase	vv10950Alkaloid_biosynthesis_I	0.72983	0.470773	0.768539	0.383417	0.322929	0.208606	0.176191	0.18288	0.0416894	8.28594	8.67332	7.76713	2.59118	2.76016	2.43222	1.31732	0.854449	1.01107
VIT_01s0010g02740	4-coumarate-CoA ligase	vv10940Phenylpropanoid_biosynthesis vv50104Group_translocators	1.91427	2.27809	2.84681	1.0308	1.37325	1.24193	0.449941	0.563157	0.342341	1.1532	1.18555	1.30166	1.03082	0.824203	0.889194	1.28919	1.5917	1.31254
VIT_16s0100g01110	Resveratrol synthase (RS1)	vv10940Phenylpropanoid_biosynthesis	0.392808	0.384496	0.2525	0.0804022	0.0825642	0.0497792	0.156756	0.134557	0.16995	0.0747956	0.0541692	0.0490332	0.0280738	0.022454	0.0331277	1.15307	0.953401	0.872233
VIT_12s0055g00320	UDP-glucose: anthocyanidin 5,3-O-glucosyltransferase	vv10942Anthocyanin_biosynthesis	1.26875	0.847997	0.612838	0.119178	0.211523	0.143471	0.127477	0.125778	0.0477874	0.68906	0.524577	0.524907	0.749808	0.661542	0.725641	1.10828	1.34218	1.05669
VIT_19s0090g00170	5-alpha-taxadienol-10-beta-hydroxylase	vv10904Diterpenoid_biosynthesis	0.192312	0	0	0	0	0	0.240058	0	0.599945	0.186752	0.156804	0	0.191877	0.18055	0.239738	1.09465	0.455416	0.427943
VIT_11s0016g01520	Phenylalanine ammonia-lyase	vv10350Tyrosine_metabolism vv10360Phenylalanine_metabolism vv10910Nitrogen_metabolism vv10940Phenylpropanoid_biosynthesis	4.74956	6.60818	4.35033	0.123765	0.113323	0.204972	0.154246	0.336926	0.281622	2.39588	2.70335	2.67157	0.230021	0.200324	0.204611	1.06602	0.913416	1.04093
VIT_08s0058g00790	Secoisolariciresinol dehydrogenase	vv10940Phenylpropanoid_biosynthesis	0.0971119	0.126237	0.0627208	0.161559	0.259779	0.469874	0.482019	0.274618	0.156506	0.0456395	0	0	0.0949039	0.235497	0.250158	0.992116	1.24743	1.11636
VIT_03s0017g02120	UDP-glucose flavonoid 3-O-glucosyltransferase 2	vv10941Flavonoid_biosynthesis	0.216285	0.0684155	0.339921	0	0	0	0.136357	0.297664	0.0848196	0.0499146	0.177351	0.107501	0.258121	0.204208	0.0677877	0.912619	0.450704	0.726025
VIT_13s0067g00460	Cinnamyl alcohol dehydrogenase	vv10940Phenylpropanoid_biosynthesis	0.0446515	0	0	0	0	0	0.0543799	0.060015	0.0684054	0.0420547	0	0	0.0435716	0	0.109339	0.82302	0.83082	1.31743
VIT_00s0218g00010	Cinnamyl alcohol dehydrogenase	vv10940Phenylpropanoid_biosynthesis	0.445455	0.470227	0.207673	0.0687867	0	0.0648243	0.152297	0	0	2.04776	2.4379	1.97032	0.119073	0.350886	0.207072	0.774854	0.344193	0.415838
VIT_16s0022g01020	Chalcone synthase [Vitis vinifera]	vv10941Flavonoid_biosynthesis	0	0	0	0	0	0	0.119969	0.135344	0.0771331	0	0	0	0.0963647	0.0464255	0	0.762496	1.05392	0.880308
VIT_10s0003g00480	Isoflavone methyltransferase/ Orcinol O-methyltransferase 1 oomt1	vv10943Isoflavonoid_biosynthesis	5.25915	4.3017	4.0273	0.877656	0.926689	0.92629	0.190775	0.116008	0.0440755	0.143212	0.207356	0.148965	0.119338	0.344871	0.211351	0.693418	0.602236	0.628784
VIT_01s0127g00200	UbiE/COQ5 methyltransferase	vv10130Ubiquinone_biosynthesis	1.72312	0.743103	2.21526	0	0.339823	0.614653	0.238669	0	0	1.1148	1.28421	0.51895	0.196771	0.739342	0.981714	0.664807	0.699339	0.438101
VIT_19s0090g00180	5-alpha-taxadienol-10-beta-hydroxylase	vv10904Diterpenoid_biosynthesis	0	0	0	0	0.534839	0	0.360575	0.848086	0.966652	0	0	0.204191	0.276289	0.290908	0.386274	0.643885	0.366891	0.689516
VIT_16s0039g01120	Phenylalanin ammonia-lyase [Vitis vinifera]	vv10350Tyrosine_metabolism vv10360Phenylalanine_metabolism vv10910Nitrogen_metabolism vv10940Phenylpropanoid_biosynthesis	1.96168	2.15538	2.31818	0.675985	0.452246	0.346075	0.160298	0.330978	0.220062	0.369191	0.377965	0.305472	0.165208	0.170297	0.175874	0.574195	0.572737	0.695158
VIT_06s0009g02860	flavonoid 3',5'-hydroxylase [Vitis vinifera]	vv10941Flavonoid_biosynthesis	0.108411	0.143674	0.214152	0	0	0	0.0662327	0	0	0.0260208	0.0698323	0	0.163469	0.160815	0.0355888	0.552425	0.845075	0.635277
VIT_04s0008g03480	Beta-carotene 15,15'-monooxygenase	vv10906Carotenoid_biosynthesis	0	0	0	0	0	0	0	0	0	0.0203805	0	0	0.0210796	0.0202084	0.0536663	0.495467	0.433273	0.383187
VIT_03s0088g00060	Isoflavone reductase	vv10943Isoflavonoid_biosynthesis	0.113278	0.255566	0	2.30579	1.57776	2.45741	3.07965	2.15435	1.66343	2.66757	2.31873	2.17518	0.110309	0.286057	0.126611	0.486017	0.541159	0.79102
VIT_17s0000g09550	CYP71A26		1.03057	1.46824	0.94128	0.393418	0.0649771	0.235054	0	0	0	0.808458	0.951513	1.26515	0.202271	0.0706842	0.187712	0.485588	0.445732	0.58638
VIT_07s0031g01370	flavonoid 3-monooxygenase	vv10941Flavonoid_biosynthesis	0	0	0.0416233	0	0	0	0.0833579	0.182244	0.259653	0.0627869	0.108583	0.0877566	0.0650087	0.0937694	0	0.481091	0.551885	0.222254
VIT_16s0039g00570	10-deacetylbaccatin III 10-O-acetyltransferase	vv10904Diterpenoid_biosynthesis	12.6506	12.3459	12.3322	0.458962	0.884464	0.439936	0.735506	0.876549	0.639421	18.2908	18.1536	17.6264	1.90052	1.49133	1.8844	0.480094	0.6674	0.342076
VIT_16s0022g01510	flavonoid 3',5'-hydroxylase -like protein	vv10941Flavonoid_biosynthesis	0.0312501	0	0	0.15211	0.188044	0.0971782	0.193613	0.212985	0.169933	0.102711	0.0761389	0.0615355	0.107252	0.131503	0.27162	0.458705	0.479125	0.467538
VIT_02s0012g01990	4-hydroxyphenylpyruvate dioxygenase	vv10350Tyrosine_metabolism vv10360Phenylalanine_metabolism	0	0	0	0	0	0	0	0	0	0	0	0	0.0480137	0.11324	0.0751812	0.456997	0.499861	0.268404
VIT_17s0000g05690	Isochorismate synthase 1, chloroplast precursor	vv10130Ubiquinone_biosynthesis vv50101Channels_and_pores	0.179827	0.228934	0.113746	0.0688279	0.157038	0.213032	0.38349	0	0.21287	4.40018	4.11711	5.12607	0.359438	0.21354	0.226834	0.446224	0.484766	0.961658
VIT_00s0346g00120	Sinapyl alcohol dehydrogenase	vv10940Phenylpropanoid_biosynthesis	0	0	0	0	0	0	0	0	0	0	0	0	0.0411838	0.083136	0	0.418183	0.262126	0.246313
VIT_00s0218g00160	UDP-rhamnose:rhamnosyltransferase	vv10942Anthocyanin_biosynthesis	1.04198	1.14196	1.0507	0.165105	0.522221	0.0524757	0.169519	0.0460042	0.0524358	0.386225	0.411146	0.265831	0.066772	0.0315605	0.0838133	0.416663	0.716469	0.673248
VIT_11s0037g00440	Hydroxycinnamoyl-CoA shikimate/quinate hydroxycinnamoyltransferase	vv10940Phenylpropanoid_biosynthesis	0.121045	0.341608	0.113152	0.762233	0.676947	0.706398	0.14918	0.082571	0.141172	4.91995	4.2309	4.29415	8.03997	7.81722	6.24296	0.414149	0.6787	0.839155
VIT_04s0023g02290	SAMT S-adenosyl-L-methionine:salicylic acid carboxyl methyltransferase	vv10360Phenylalanine_metabolism	7.8338	7.1351	8.70718	8.24312	10.7332	7.76547	1.75906	2.58697	0.853553	16.6856	15.5756	18.2595	4.58191	3.68961	5.27122	0.379252	0.47122	0.387445
VIT_03s0017g02140	Tetrahydroxychalcone 2'-glucosyltransferase	vv10941Flavonoid_biosynthesis	0.204916	0.0930261	0.154066	0.0563021	0	0	0.0723448	0	0.0768875	0.0557091	0.0401913	0.0162413	0	0.0462777	0.0307242	0.355061	0.23346	0.274221
VIT_06s0061g00640	Salutaridine reductase	vv10950Alkaloid_biosynthesis_I	0	0	0	0	0.0949807	0	0	0	0	11.5727	12.2936	11.8938	4.45429	4.54622	4.39023	0.354012	0.781861	0.551022
VIT_01s0011g06500	NADPH-dependent codeinone reductase	vv10950Alkaloid_biosynthesis_I	0.0385571	0	0.0517111	0	0.0713928	0	0	0.0566032	0	0.729779	0.573319	0.763177	0	0.194159	0.103123	0.335812	0.195897	0.414179
VIT_13s0047g00770	Cinnamyl alcohol dehydrogenase	vv10940Phenylpropanoid_biosynthesis	0.075719	0	0	0	0	0	0.183772	0.166518	0.0948988	1.22161	0.892914	0.721654	0.956731	0.685421	0.75843	0.324535	0.576298	0.338458
VIT_03s0063g01720	S-N-methylcoclaurine 3'-hydroxylase	vv10950Alkaloid_biosynthesis_I	0.290701	0.117298	0.291396	0	0.0804609	0.0727666	0.059205	0.0637928	0	0.465042	0.570124	0.614367	0.191311	0.0437641	0.116222	0.324376	0.165585	0.0518652
VIT_18s0117g00590	Laccase	vv11000Single_reactions vv50109Incompletely_characterized_transport_systems	0	0	0.0310904	0	0	0	0.0665921	0	0.116369	0	0.0202764	0	0	0	0	0.320577	0.382785	0.415031
VIT_18s0001g04120	(-)-germacrene D synthase	vv10900Terpenoid_biosynthesis	0	0	0.0302382	0	0	0	0.0298647	0.0661978	0.0377263	0.0227966	0.0197206	0.0637529	0.0937255	0.045414	0	0.306253	0.544119	0.538206
VIT_05s0094g01200	flavonoid 3'-hydroxylase cytochrome P450	vv10941Flavonoid_biosynthesis	0.392283	0.140773	0.279772	0	0	0	3.65279	3.21551	3.49053	1.02887	0.36492	0.589858	0.397574	0.840364	0.418444	0.302002	0.264965	0.373471
VIT_13s0064g00340	Cinnamyl alcohol dehydrogenase	vv10940Phenylpropanoid_biosynthesis	0	0	0	0	0	0	0	0	0	0	0.984988	0.636855	1.30358	1.81464	1.50595	0.287103	0.572152	0
VIT_11s0052g01640	flavonol 3-O-glucosyltransferase	vv10941Flavonoid_biosynthesis	1.01721	0.505937	0.703847	0.367568	0.555279	0.25109	0	0	0	0.155877	0	0.317991	0.0805228	0.377532	0.100259	0.286014	0.0952281	0.0894834
VIT_15s0021g01040	CYP72A1	vv10902Monoterpenoid_biosynthesis	0.221592	0.224258	0.19101	0.2304	0.395565	0.635978	0	0.0348467	0.0397184	1.82881	1.57791	1.71154	1.30893	1.36264	1.30146	0.270741	0.391951	0.424969
VIT_06s0004g05390	Tropinone reductase	vv10220Urea_cycle_and_metabolism_of_amino_groups	2.6093	2.47889	1.52143	0.850212	0.300072	0.904589	0.15175	0.0793032	0.0903902	4.8706	3.77996	4.35333	1.52943	1.30571	1.44479	0.269017	0.343074	0.386854
VIT_19s0014g01070	Germacrene D synthase	vv10900Terpenoid_biosynthesis	0	0	0	0	0	0	0.0308045	0	0	0	0	0.0161168	0.0484442	0	0	0.26706	0.405423	0.29933
VIT_00s0820g00020	Anthocyanidine rhamnosyl-transferase	vv10942Anthocyanin_biosynthesis	0.824198	1.06087	0.702793	0.263354	0	0.438748	0.106635	0	0.292276	3.08892	2.29172	2.28434	0.474614	0.527753	0.467174	0.260963	0.443732	0.104241
VIT_12s0059g01750	Caffeic acid O-methyltransferase	vv10940Phenylpropanoid_biosynthesis	2.26287	2.63692	2.43959	0.10963	0.187118	0.338448	0.0443537	0.0494516	0.11273	15.9397	15.7336	13.6922	0.610571	0.339255	0.495517	0.249426	0.256719	0.241233
VIT_11s0016g01640	Phenylalanine ammonia-lyase	vv10350Tyrosine_metabolism vv10360Phenylalanine_metabolism vv10910Nitrogen_metabolism vv10940Phenylpropanoid_biosynthesis	1.33111	1.50566	1.10096	0.0335499	0	0	0	0.0618006	0	0.715208	0.810069	0.729096	0.0420413	0.063596	0.14074	0.229638	0.320827	0.200982
VIT_11s0206g00020	Isopentenyl diphosphate isomerase 2	vv10100Biosynthesis_of_steroids vv10900Terpenoid_biosynthesis	0.0649527	0	0	0.101744	0.10868	0.0982874	0	0.172332	0.0982127	0.0620947	0.256693	0.165968	0.257292	0.295565	0.313966	0.218286	0.0745528	0.0700554
VIT_06s0009g02920	flavonoid 3',5'-hydroxylase [Vitis vinifera]	vv10941Flavonoid_biosynthesis	0.269561	0.250319	0.414569	0.703555	0.686829	0.672911	0.18407	0.0907578	0.258615	0.835477	0.730003	0.633692	0.544492	0.840551	0.785404	0.206006	0.392628	0.479625
VIT_19s0014g02070	flavonol 3-O-glucosyltransferase	vv10941Flavonoid_biosynthesis	0	0	0.0425455	0	0	0	0	0	0	0.196569	0.221977	0.201827	0.805535	0.447286	0.636337	0.193417	0.402938	0.302904
VIT_05s0049g00350	Desacetoxyvindoline 4-hydroxylase	vv10902Monoterpenoid_biosynthesis	0.899263	0.722779	0.820828	0.0710519	0.283311	0.256218	0.0532616	0	0.0640059	2.24265	3.04465	2.37957	0.0420297	0.0770488	0.204614	0.183954	0	0.0456556
VIT_05s0062g00270	UDP-glucose:flavonoid 7-O-glucosyltransferase	vv10941Flavonoid_biosynthesis	2.60768	2.98769	2.5179	2.01211	1.14145	2.72151	0.03932	0	0	1.28744	0.710764	1.16869	0.28505	0.395089	0.18736	0.179481	0.142366	0.167223
VIT_18s0001g04710	(+)-delta-cadinene synthase	vv10900Terpenoid_biosynthesis	0	0	0	0	0	0	0	0	0	0.138581	0.406246	0.23452	0.351567	0.601414	0.35492	0.156699	0.421387	0.475161
VIT_19s0014g00100	Chalcone isomerase 3	vv10941Flavonoid_biosynthesis	4.37333	5.07843	4.00745	4.66514	4.20077	2.68714	0.082627	0	0	4.22897	3.24275	2.69903	3.70819	2.50779	1.55395	0.149327	0.210853	0.198133
VIT_18s0001g12040	Coniferyl-alcohol glucosyltransferase	vv10940Phenylpropanoid_biosynthesis	0	0	0	0	0	0	0.117392	0	0.14606	0	0	0	0	0.0293039	0	0.144052	0.147831	0.104185
VIT_03s0063g01590	CYP82C4	vv10902Monoterpenoid_biosynthesis	1.87774	1.48379	1.91677	0.188387	0.203563	0	0	0	0	1.65836	2.21167	2.17605	0.261901	0.221443	0.441054	0.143995	0.139641	0.131217
VIT_01s0011g05910	S-adenosyl-L-methionine:salicylic acid carboxyl methyltransferase	vv10360Phenylalanine_metabolism	0	0.0498038	0	0	0	0	0	0	0	0.237374	0.193656	0.182599	0.122842	0.0743276	0.14804	0.136511	0.234353	0.13213
VIT_08s0007g02630	Secoisolariciresinol dehydrogenase	vv10940Phenylpropanoid_biosynthesis	0.113012	0.0758774	0.452395	0	0	0	0	0	0	0.0552246	0	0.158968	0	0	0	0.130425	0	0
VIT_18s0001g10240	N-hydroxycinnamoyl/benzoyltransferase 6		0	0.0428153	0	0	0.0587387	0	0	0	0	0	0	0.0224252	0	0.031949	0.0424225	0.126074	0.0402938	0.037863
VIT_08s0007g06860	Pinene synthase	vv10902Monoterpenoid_biosynthesis	0.114539	0.145817	0	0	0	0	0.209706	0	0.0903902	0.161367	0.330747	0.420058	0	0.0544048	0	0.120531	0.0686148	0.0644756
VIT_17s0000g03930	ferulate 5-hydroxylase	vv10940Phenylpropanoid_biosynthesis	0.246319	0.204786	0.129497	0	0	0	0	0	0	0.0767408	0.02413	0.0780074	0	0	0	0.105715	0.035041	0.0987815
VIT_11s0016g00860	Strictosidine synthase; Quinoprotein amine dehydrogenase, beta chain	vv10900Terpenoid_biosynthesis vv10902Monoterpenoid_biosynthesis	0.0443694	0	0	0	0	0	0.111888	0.0605917	0.0690627	0.083276	0.144404	0.145885	0	0	0	0.0947341	0.209701	0.197051
VIT_06s0009g02880	Flavonoid 3',5'-hydroxylase	vv10941Flavonoid_biosynthesis	0.333989	0.0584518	0.116167	0	0.160381	0	0	0	0	0.119453	0.151522	0.153075	0.0835615	0	0.0579155	0.0934401	0.0550093	0.0516909
VIT_19s0014g01960	UDP rhamnose-anthocyanidin-3-glucoside rhamnosyltransferase	vv10942Anthocyanin_biosynthesis	0	0	0	0	0	0	0	0	0	0.221289	0.292353	0	0	0.168313	0.111745	0.0910661	0.212275	0.0997346
VIT_11s0016g01050	ferulate 5-hydroxylase	vv10940Phenylpropanoid_biosynthesis	0.556106	0.494513	0.793794	0.175589	0.365307	0.283177	0.0345046	0.0413758	0	1.2779	1.13399	1.51421	0.0816285	0.198697	0.113071	0.0898439	0.0357992	0
VIT_01s0011g05920	S-adenosyl-L-methionine:salicylic acid carboxyl methyltransferase	vv10360Phenylalanine_metabolism	0	0	0	0	0	0	0	0	0	0.0764515	0.149534	0.0483413	0.119099	0.0688712	0.0457243	0.088723	0.0434299	0.04081
VIT_00s0346g00080	Sinapyl alcohol dehydrogenase	vv10940Phenylpropanoid_biosynthesis	0.0385425	0	0.0482465	0	0	0	0	0	0	4.79192	5.28615	5.0606	0.113236	0.14492	0.096214	0.0857176	0.0913861	0.0858732
VIT_16s0022g01390	flavonoid 3-monooxygenase	vv10941Flavonoid_biosynthesis	2.5743	2.93081	3.07782	0.444025	0.274146	0.24793	0.0646802	0	0	6.1622	5.97866	6.2798	0.430827	0.521894	0.362991	0.0853037	0	0.0294525
VIT_02s0025g00750	Pinoresinol forming dirigent protein	vv10940Phenylpropanoid_biosynthesis	1.0718	0.98846	1.60729	0.114478	0.12328	0.111491	0	0	0	1.05565	0.465881	1.17664	0.144288	0.0670539	0.267107	0.078661	0.169136	0.0794662
VIT_08s0007g00890	Tropinone reductase	vv10220Urea_cycle_and_metabolism_of_amino_groups	1.17933	1.31603	0.508565	0.0993766	0	0.0907124	0	0	0	0.886913	0.379056	0.689295	0.715881	0.545572	0.724422	0.0734836	0.137614	0.193969
VIT_11s0016g01510	Phenylalanine ammonia-lyase	vv10350Tyrosine_metabolism vv10360Phenylalanine_metabolism vv10910Nitrogen_metabolism vv10940Phenylpropanoid_biosynthesis	0.369667	0.734531	0.422575	0	0	0	0	0	0	0.235649	0.125269	0.263232	0.030775	0	0	0.069178	0.145531	0.102564
VIT_12s0134g00630	Quercetin 3-O-glucoside-6''-O-malonyltransferase	vv10941Flavonoid_biosynthesis	1.89142	1.87068	1.85889	0.904906	1.07624	1.2728	0	0	0.149627	9.34559	7.07841	7.42753	0.373568	0.180118	0.179373	0.0684313	0	0.10673
VIT_11s0016g01000	flavonoid 3-monooxygenase	vv10941Flavonoid_biosynthesis	0.18956	0.173829	0.215917	0	0	0	0	0	0	0.0883907	0.140815	0.204853	0	0	0	0.0678906	0	0
VIT_10s0003g03660	Beta-amyrin synthase	vv10900Terpenoid_biosynthesis	0.72198	0.588995	0.795985	0.364518	0.420185	0.321541	0	0	0	0.0370167	0.0305366	0.148078	0	0	0	0.0646229	0.0221723	0.0208348
VIT_08s0007g07710	CYP93A1 2-hydroxyisoflavanone synthase	vv10943Isoflavonoid_biosynthesis	0.383012	0.332654	0.367287	0	0	0	0	0.0402034	0	0.191672	0.167675	0.154874	0	0	0.0366225	0.0615727	0	0.0653728
VIT_12s0134g00590	Anthocyanidin 3-O-glucoside-6''-O-malonyltransferase	vv10942Anthocyanin_biosynthesis	4.30286	5.10819	6.11901	4.05039	4.03199	3.99369	0	0.0761126	0	15.9466	15.7813	17.6656	1.21546	0.678806	0.554666	0.0613859	0.131708	0
VIT_06s0080g01020	Secoisolariciresinol dehydrogenase	vv10940Phenylpropanoid_biosynthesis	5.61038	5.962	4.78996	0.0877905	0.0870141	0.314772	0	0	0	0.478485	0.328831	0.664404	0.0497041	0	0	0.0557796	0	0
VIT_17s0000g04930	Desulfo-glucosinolate sulfotransferase 18	vv10966Glucosinolate_biosynthesis	0.539768	0.740786	1.07586	0	0.0781762	0	0	0	0	0.919335	0.553935	0.656614	0	0	0	0.051752	0	0
VIT_18s0001g03510	Flavonol synthase	vv10941Flavonoid_biosynthesis	0.204525	0.248638	0.192167	0	0	0	0.0279352	0	0.0342506	0.151183	0.268556	0.231517	0.0893973	0.08246	0.027373	0.0504352	0.0519989	0.0488621
VIT_08s0007g02640	Secoisolariciresinol dehydrogenase	vv10940Phenylpropanoid_biosynthesis	0.0443989	0.058256	0.0578888	0	0	0	0.0539105	0	0	0	0	0	0	0	0	0.0498466	0	0
VIT_18s0001g00680	Laccase	vv11000Single_reactions vv50109Incompletely_characterized_transport_systems	0	0	0	0.0341133	0.0704666	0	0.431471	0.25141	0.382078	0.0416542	0	0	0.7076	0.421608	0.508927	0.046502	0.0725084	0.15898
VIT_18s0122g00640	Cinnamoyl-CoA reductase	vv10940Phenylpropanoid_biosynthesis	0.0423985	0.173029	0.286565	0	0	0	0	0.25094	0	0.0394301	0.0747561	0.120836	0	0	0.0571472	0.0448616	0.108559	0.0510052
VIT_09s0054g01410	Beta-amyrin synthase	vv10900Terpenoid_biosynthesis	0.0782445	0.0235918	0	0.55465	0.161829	0.321978	0.190795	0.128305	0.116994	0.221898	0.137601	0.247132	0.324118	0.299273	0.374005	0.0426678	0.0222024	0
VIT_18s0001g12900	S-adenosyl-L-methionine:salicylic acid carboxyl methyltransferase	vv10360Phenylalanine_metabolism	2.98652	2.6198	2.30291	0.95279	0.829415	1.00013	0	0	0	3.61219	5.38726	4.45954	0.634806	0.827077	0.698861	0.0410955	0.0948275	0.133661
VIT_12s0134g00670	Anthocyanin 5-aromatic acyltransferase	vv10941Flavonoid_biosynthesis vv10942Anthocyanin_biosynthesis	0	0.0388033	0	0	0	0	0	0	0	0	0	0.0203239	0.185845	0.0868656	0.0384473	0.0408252	0.0730361	0.0686302
VIT_18s0041g00840	UDP-glucose: anthocyanidin 5,3-O-glucosyltransferase	vv10941Flavonoid_biosynthesis vv10942Anthocyanin_biosynthesis	9.4086	8.04715	9.03443	0.25868	0.212307	0.192004	0	0	0	6.04316	5.34044	5.53196	0.162912	0.0866079	0.0766665	0.0377996	0.0364097	0.0342133
VIT_15s0048g01530	Geraniol 10-hydroxylase	vv10902Monoterpenoid_biosynthesis	0.0325528	0	0	0	0	0	0.116798	0.0382781	0.130889	0.0626356	0.0228064	0	0	0.0262601	0.0348687	0.0366771	0.132476	0.217848
VIT_05s0094g00960	UDP-xylose phenolic glycosyltransferase		0.0314919	0	0	0	0	0	0.03959	0	0.0492425	0.299301	0.257405	0.187231	0	0.0296385	0.118064	0.0350747	0.0373798	0
VIT_16s0100g00540	S-N-methylcoclaurine 3'-hydroxylase	vv10950Alkaloid_biosynthesis_I	0	0	0	0	0	0	0	0	0	0.0581148	0.202532	0.122765	0	0	0.0387063	0.0336558	0	0
VIT_08s0007g06460	Laccase (diphenol oxidase)-like protein	vv11000Single_reactions vv50109Incompletely_characterized_transport_systems	0.0878573	0.0344709	0.0685072	0	0	0	0	0.0749884	0.042736	0.253067	0.111697	0.30693	0.175364	0.180056	0.170773	0.032958	0.0648815	0.0914513
VIT_03s0088g01140	Squalene monooxygenase 2	vv10100Biosynthesis_of_steroids vv10900Terpenoid_biosynthesis	0.207912	0.148056	0.147123	0	0.0507799	0	0	0	0	0.0282715	0.0239875	0.0193867	0	0	0	0.032893	0	0.0327328
VIT_06s0004g04050	Laccase	vv11000Single_reactions vv50109Incompletely_characterized_transport_systems	0.385121	0.128621	0.255621	0	0	0	0	0	0.0398653	0.22782	0.270903	0.353679	0.0293996	0.0239944	0.0637206	0.0326711	0	0
VIT_11s0052g01580	UDP-glucose:anthocyanidin 3-O-glucosyltransferase	vv10941Flavonoid_biosynthesis	0.129756	0.278341	0.0691468	0	0	0	0	0	0	0.174043	0.0676437	0.255125	0.0521266	0.0778873	0.10342	0.0296712	0.0327436	0.0307683
VIT_18s0001g05240	(-)-germacrene D synthase	vv10900Terpenoid_biosynthesis	0	0	0	0.0468908	0.0469497	0	0.169962	0.0372237	0.212139	0.0262093	0	0.0537733	0.0267689	0.0255367	0	0.0293637	0	0.151319
VIT_00s0389g00040	CYP72A1	vv10902Monoterpenoid_biosynthesis	5.2345	6.33449	6.50438	1.11575	0.724195	0.829593	0	0	0.0436296	7.80182	7.70858	8.60783	2.48802	2.94113	2.44081	0.0293401	0.0993571	0.0622423
VIT_05s0062g00640	UDP-glucose:flavonoid 7-O-glucosyltransferase	vv10941Flavonoid_biosynthesis	1.95125	1.94429	2.10151	0.0443796	0.0467962	0	0	0	0	0.647182	0.817911	0.875426	0.0256829	0.0509065	0.135189	0.0291278	0	0.0904947
VIT_08s0007g00600	Laccase-17 precursor	vv11000Single_reactions vv50109Incompletely_characterized_transport_systems	0.474333	0.286741	0.4274	0	0	0.0355764	0	0	0	0.291411	0.260157	0.210259	0.224967	0.192571	0.056822	0.0282189	0.0269854	0.0507149
VIT_00s0266g00070	Linalool synthase	vv10900Terpenoid_biosynthesis	0	0	0	0.0482364	0.0492768	0.089129	0	0	0	0	0.0232774	0	0	0.0268025	0	0	0	0.0317638
VIT_00s0274g00030	Myrcene synthase Oc15	vv10902Monoterpenoid_biosynthesis	0.00243512	0.00128667	0.00383568	0	0	0	0	0	0	0.00739247	0.00333538	0.00134783	0	0	0.00254973	0	0	0
VIT_00s0361g00060	(E,E)-alpha-farnesene synthase	vv10902Monoterpenoid_biosynthesis	0	0.0592699	0	0	0	0	0	0	0	0.247113	0.134438	0.186262	0	0	0	0	0	0
VIT_00s0372g00080	1,8-cineole synthase, chloroplast	vv10902Monoterpenoid_biosynthesis	2.13783	1.91524	2.41068	0	0	0	0	0	0	0.193111	0.330986	0.468131	0	0.0952772	0	0	0	0
VIT_00s0413g00010	Laccase (diphenol oxidase) family protein	vv11000Single_reactions vv50109Incompletely_characterized_transport_systems	0.0286093	0.0645892	0.0320911	0.0430793	0	0	0	0	0	0	0	0.0169148	0	0.0240984	0.0319983	0	0	0.0285592
VIT_00s0480g00070	Polyphenol oxidase II, chloroplast precursor	vv10350Tyrosine_metabolism vv50109Incompletely_characterized_transport_systems	48.602	51.8351	61.661	1.36664	4.24363	4.07042	0	0	0	28.7015	33.8355	34.4646	2.05111	3.28741	2.32186	0	0.088214	0.165785
VIT_00s0572g00020	1,8-cineole synthase, chloroplast	vv10902Monoterpenoid_biosynthesis	0.473288	0.669578	0.295715	0	0	0	0	0	0	0.321921	0.506251	0.389669	0	0.0555158	0	0	0	0
VIT_00s1313g00010	Deacetoxyvindoline 4-hydroxylase	vv10902Monoterpenoid_biosynthesis	0	0	0	0	0	0	0	0	0.15317	0.0490707	0.0400333	0.0970647	0	0	0	0	0	0
VIT_01s0127g00180	Ubiquinone biosynthesis methyltransferase COQ5	vv10130Ubiquinone_biosynthesis	0.221966	1.38741	0.229777	0.397268	0	0.286897	0	0	0	0.630114	0.29971	0.363339	0.220377	0.517645	0	0	0.217616	0
VIT_02s0025g00740	Pinoresinol forming dirigent protein	vv10940Phenylpropanoid_biosynthesis	0.132771	0.255083	0.337967	0	0	0	0	0	0	0.37423	0.606137	0.400811	0.0655951	0.0634479	0	0	0	0
VIT_02s0025g00760	Pinoresinol forming dirigent protein	vv10940Phenylpropanoid_biosynthesis	2.70804	1.64892	2.40317	0.653875	0.301622	0.136389	0	0	0	0.587183	1.06861	0.806073	1.30601	0.820287	1.08919	0	0.206908	0.0972131
VIT_02s0033g00260	Pinoresinol-lariciresinol reductase	vv10940Phenylpropanoid_biosynthesis	0.463197	0.261499	0.311821	0.0612262	0	0	0	0	0	0.0359803	0.135575	0.136965	0.0735359	0.0780528	0.15546	0	0	0.0462505
VIT_02s0087g00490	10-deacetylbaccatin III 10-O-acetyltransferase	vv10904Diterpenoid_biosynthesis	0.131478	0.162378	0.0968126	0	0	0	0	0	0	0.227873	0.189416	0.102058	0	0	0	0	0.0916888	0.0287192
VIT_03s0038g00550	ferulate 5-hydroxylase	vv10940Phenylpropanoid_biosynthesis	0	0	0	0	0	0	0	0	0	0.125762	0.0261587	0.105707	0	0	0	0	0.151948	0.0356955
VIT_04s0023g02260	S-adenosyl-L-methionine:salicylic acid carboxyl methyltransferase	vv10360Phenylalanine_metabolism	0.486197	0.345246	0.548912	0	0	0.0856705	0	0	0	1.30595	2.14792	1.95295	0.0526608	0.0515248	0.136831	0	0.0649827	0.0610626
VIT_04s0023g02310	S-adenosyl-L-methionine:salicylic acid methyltransferase	vv10360Phenylalanine_metabolism	1.00407	0.753341	0.641651	0.0723543	0.0738226	0	0	0	0	0	0	0	0	0	0	0	0	0
VIT_05s0062g00350	UDP-glucose:flavonoid 7-O-glucosyltransferase	vv10941Flavonoid_biosynthesis	0.145005	0.126576	0.0419262	0	0	0	0	0	0.0523086	0	0	0.0220988	0.0358328	0	0	0	0	0
VIT_06s0004g03760	Laccase	vv11000Single_reactions vv50109Incompletely_characterized_transport_systems	0.0306839	0	0.0314297	0	0	0	0	0	0	0.0882579	0.143484	0.13253	0	0	0	0	0	0
VIT_06s0004g07650	Taxadien-5-alpha-ol-O-acetyltransferase	vv10904Diterpenoid_biosynthesis	1.84493	1.74429	1.94129	0.493121	0.14358	0.2597	0	0	0	3.47506	3.18776	3.52649	0.114571	0.234287	0.207394	0	0.0328312	0.0308506
VIT_07s0031g03070	Isoflavone reductase	vv10943Isoflavonoid_biosynthesis	2.59801	3.17942	2.79079	0	0	0	0	0	0	0.124911	0.412094	0.222037	0.0432739	0	0.0525042	0	0	0
VIT_08s0007g00900	Tropinone reductase	vv10220Urea_cycle_and_metabolism_of_amino_groups	0	0	0	0	0	0	0	0.0904221	0	0.362432	0.323246	0.478953	0.0755524	0	0.0823682	0	0	0.0735155
VIT_09s0002g04140	Isochorismatase protein rutB	vv10130Ubiquinone_biosynthesis	0	0	0.179205	0.113861	0.247412	0	0	0	0	1.84301	1.75309	1.65299	0	0.134571	0	0	0.0848601	0.159482
VIT_09s0054g01480	Beta-amyrin synthase	vv10900Terpenoid_biosynthesis	0.139046	0.178131	0.221261	0.217708	0.12219	0.110505	0.468895	0.484387	0.165632	0.428647	0.490623	0.513146	0.0686308	0.199384	0.264745	0	0	0.0393819
VIT_10s0003g03650	Beta-amyrin synthase	vv10900Terpenoid_biosynthesis	0.135684	0.172392	0.122361	0.0970729	0.135146	0.0611111	0	0	0	0	0	0	0	0	0	0	0	0
VIT_10s0092g00480	CYP71D10p	vv10902Monoterpenoid_biosynthesis	0.0981499	0.114957	0.152309	0	0	0	0	0	0.0475067	0	0	0	0	0	0	0	0	0
VIT_10s0116g00750	S-linalool synthase	vv10900Terpenoid_biosynthesis	0.308545	0.318616	0.316608	0	0	0	0	0	0	0.233553	0.324474	0.25032	0	0.0169823	0.0225495	0	0	0.0201259
VIT_12s0028g01940	Isoflavone methyltransferase/ Orcinol O-methyltransferase 1 oomt1	vv10943Isoflavonoid_biosynthesis	0	0	0	0	0	0	0	0	0	0.0338376	0.0295926	0.0239168	0	0.068148	0.0452441	0	0	0.0403814
VIT_12s0028g02740	Isoflavone methyltransferase/ Orcinol O-methyltransferase 1 oomt1	vv10943Isoflavonoid_biosynthesis	0.805387	0.680089	0.788436	0.0766394	0.0777517	0	0	0	0	0	0	0.029684	0	0	0	0	0.0533363	0.100238
VIT_12s0028g02850	Isoflavone methyltransferase/Orcinol O-methyltransferase 2 oomt2	vv10943Isoflavonoid_biosynthesis	0.0726185	0.0920512	0.0457355	0	0.0631429	0.114209	0	0	0	0.102244	0.149138	0.0482133	0.0348571	0.068689	0	0	0.0866299	0
VIT_12s0028g02880	Isoflavone methyltransferase/ Orcinol O-methyltransferase 1 oomt1	vv10943Isoflavonoid_biosynthesis	0.388587	0.50786	0.336439	0	0	0	0	0	0	0.16174	0.0731392	0.147778	0	0	0	0	0	0.049902
VIT_12s0057g00930	Hydroxycinnamoyl-CoA:shikimate hydroxycinnamoyltransferase	vv10940Phenylpropanoid_biosynthesis	0	0	0	0.132303	0.312135	0	0	0	0	0.395141	0.530809	0.405167	0.551393	0.441416	0.450863	0	0	0.0402405
VIT_12s0134g00040	Isoprene synthase	vv10900Terpenoid_biosynthesis	0	0	0	0	0	0	0	0	0	0.0843989	0.0633641	0.0512109	0	0.0729596	0	0	0	0
VIT_12s0134g00090	R-linalool synthase	vv10900Terpenoid_biosynthesis	0.0541363	0.473322	0.0671913	0	0	0	0	0	0	0.0502726	0.175282	0.106247	0.0520595	0	0	0	0	0
VIT_12s0134g00640	Anthocyanidin 3-O-glucoside-6''-O-malonyltransferase	vv10942Anthocyanin_biosynthesis	0.0884424	0	0.0557117	0	0	0	0	0	0	0.206764	0.145335	0.17619	0	0.041836	0.0555507	0	0	0.0991605
VIT_13s0019g01920	Laccase	vv11000Single_reactions vv50109Incompletely_characterized_transport_systems	0	0	0	0	0	0	0.0377092	0	0	0.0299176	0.0208644	0.0168627	0.0308805	0.024024	0	0	0	0
VIT_13s0019g03360	Laccase	vv11000Single_reactions vv50109Incompletely_characterized_transport_systems	0.0629453	0.0725863	0.108193	0	0	0	0	0	0	0.0299632	0	0.0570274	0.0308027	0.0270821	0	0	0	0
VIT_13s0019g03430	Anthocyanin 5-aromatic acyltransferase	vv10941Flavonoid_biosynthesis vv10942Anthocyanin_biosynthesis	1.76283	1.07816	0.833282	0	0	0	0	0	0	0.131855	0.0776352	0.188234	0	0.0297973	0	0	0.0375801	0
VIT_13s0101g00250	Cinnamyl alcohol dehydrogenase	vv10940Phenylpropanoid_biosynthesis	0.194155	0.358531	0.285017	0.464476	0.0983745	0.0889671	0	0	0	0.241211	0.139411	0.150229	0	0.107015	0.0710484	0	0.0674832	0.126825
VIT_15s0045g01490	Isoflavone methyltransferase/Orcinol O-methyltransferase 2 oomt2	vv10943Isoflavonoid_biosynthesis	0	0	0.0462248	0	0	0	0	0	0	1.59636	1.74851	1.9248	0	0	0	0	0	0
VIT_15s0046g01170	Dihydroflavonol 4-reductase (dihydrokaempferol 4-reductase) (BAN)	vv10941Flavonoid_biosynthesis	0	0	0	0	0.0671092	0	0	0	0	0.52978	0.348713	0.333072	0.429439	0.511025	0.484678	0	0	0.0432586
VIT_15s0048g01500	Geraniol 10-hydroxylase	vv10902Monoterpenoid_biosynthesis	0.177474	0.151096	0.150143	0.0909141	0	0	0	0	0	0	0	0.0395694	0	0	0	0	0	0.0668095
VIT_15s0048g02460	Quercetin 3-O-methyltransferase 1	vv10941Flavonoid_biosynthesis	0.938934	1.05394	1.0473	0	0	0	0	0	0	0	0.118786	0.0240008	0	0	0.045403	0	0	0
VIT_16s0022g01970	Anthocyanidin 3-O-glucosyltransferase	vv10942Anthocyanin_biosynthesis	0.106545	0.111915	0.25949	0	0	0	0	0	0	6.88745	8.84847	8.24554	0.0539846	0	0.0369629	0	0	0
VIT_16s0050g01680	UDP-glucose: anthocyanidin 5,3-O-glucosyltransferase	vv10942Anthocyanin_biosynthesis	6.08639	6.26129	6.86919	0.0457285	0	0	0	0	0	59.6261	50.4518	53.1158	0.0620759	0.0540139	0.0358604	0	0	0
VIT_18s0041g00910	UDP-glucose: anthocyanidin 5,3-O-glucosyltransferase	vv10942Anthocyanin_biosynthesis	0	0	0.038645	0	0.106707	0.0482515	0	0	0	0.0684577	0.0756099	0.0407386	0	0	0	0	0.0365997	0.0343918
VIT_18s0041g00930	UDP-glucose: anthocyanidin 5,3-O-glucosyltransferase	vv10941Flavonoid_biosynthesis vv10942Anthocyanin_biosynthesis	2.32788	2.37874	2.42941	0.0847309	0.0906505	0.0819817	0	0	0	0.944535	0.899254	0.795995	0	0	0	0	0.124369	0
VIT_18s0041g01010	UDP-glucose: anthocyanidin 5,3-O-glucosyltransferase	vv10941Flavonoid_biosynthesis vv10942Anthocyanin_biosynthesis	0.0522481	0	0.1584	0	0	0	0	0	0	0.0503244	0.154957	0.0417454	0	0.118948	0.0789711	0	0	0
VIT_18s0072g00920	Caffeate 3-O-methyltransferase 1	vv10940Phenylpropanoid_biosynthesis	0.0248849	0	0	0	0	0	0	0	0	0.0707732	0.118324	0.0956293	0	0	0	0	0	0
VIT_18s0122g00420	Laccase	vv11000Single_reactions vv50109Incompletely_characterized_transport_systems	0.258144	0.76314	0.379165	0.0400511	0.0805353	0	0	0.0638518	0	1.86486	1.73098	1.99854	0.124984	0.109511	0.145411	0	0	0.0259566
VIT_19s0014g04920	(-)-germacrene D synthase	vv10900Terpenoid_biosynthesis	1.24494	0.35685	0.1182	0	0	0	0	0	0	0.0836682	0.308349	0.249208	0.0853151	0	0.117859	0	0	0
VIT_19s0015g00080	CyP71D11	vv10902Monoterpenoid_biosynthesis	0	0.0377368	0	0	0	0	0	0	0	0.0289663	0.0733678	0.0395306	0.0301699	0	0.0747812	0	0	0
VIT_19s0015g02520	CYP72A1	vv10902Monoterpenoid_biosynthesis	0.0296637	0	0	0	0	0	0	0	0	0.0277085	0.0227298	0.0183702	0	0.0523437	0.0695031	0	0.0330077	0

## Sheet: Cluster 2_Secondary metabolism
Table S3: Gene clusters. Lists of differentially expressed genes of secondary metabolism and stress response each grouped into the two clusters identified according to the Hierarchical Clustering Analysis.
			FPKM Nebbiolo CVT 71									FPKM Barbera CVT115
GGDB 12X V1	Functional annotation	Network	E-L 31			E-L 35			E-L 38			E-L 31			E-L 35			E-L 38
VIT_13s0019g02180	Tropinone reductase	vv10220Urea_cycle_and_metabolism_of_amino_groups	689.804	694.447	670.288	1127.44	1080.25	1236.55	114.495	122.526	115.873	142.052	155.979	147.822	651.107	582.158	586.077	169.59	170.302	177.042
VIT_06s0004g05330	Tropinone reductase	vv10220Urea_cycle_and_metabolism_of_amino_groups	346.916	297.768	298.644	89.5939	67.2068	75.2327	5.0597	3.42444	2.88836	112.896	101.159	95.9048	12.6789	8.64537	8.29768	0.199365	0.29629	0.16705
VIT_08s0105g00380	Leucoanthocyanidin dioxygenase	vv10941Flavonoid_biosynthesis	300.658	315.392	302.369	164.54	200.778	177.602	85.6589	92.0063	91.3184	201.093	232.728	211.059	134.528	132.561	137.656	19.1696	18.0115	21.1174
VIT_06s0004g02380	Cinnamyl alcohol dehydrogenase	vv10940Phenylpropanoid_biosynthesis	243.189	231.999	239.139	144.175	126.377	136.847	154.52	142.07	143.434	256.303	248.923	250.842	95.0676	87.4334	89.3045	39.5943	42.5075	40.0783
VIT_03s0038g04100	3-hydroxy-3-methylglutaryl-coenzyme A reductase 3	vv10100Biosynthesis_of_steroids vv50121Porters_cat_1_to_6	196.109	208.913	208.783	72.6416	76.6655	79.9876	226.054	240.565	235.061	27.751	32.1094	30.4337	23.4389	21.6482	21.4485	84.9888	81.4367	89.4254
VIT_03s0180g00200	Limonoid UDP-glucosyltransferase	vv10940Phenylpropanoid_biosynthesis	95.0179	94.5811	99.4111	142.049	153.683	151.305	158.455	167.885	166.247	109.35	110.258	108.212	37.097	32.1522	35.413	28.2516	28.2169	27.2464
VIT_03s0180g00260	Cinnamyl alcohol dehydrogenase	vv10940Phenylpropanoid_biosynthesis	92.7247	103.632	99.5592	194.02	214.555	220.128	223.004	246.983	246.849	93.1118	103.613	105.719	88.9883	86.9358	91.2362	131.476	138.662	143.264
VIT_13s0019g02140	Tropinone reductase	vv10220Urea_cycle_and_metabolism_of_amino_groups	80.4338	71.7711	68.6221	0.989152	1.18822	1.28951	0.0632773	0	0.0715848	41.3396	34.2388	33.2062	0.758567	0.517032	0.514894	0.0565146	0.0543397	0.102123
VIT_12s0028g00710	4-hydroxyphenylpyruvate dioxygenase	vv10350Tyrosine_metabolism vv10360Phenylalanine_metabolism	76.4779	72.7175	78.2837	219.178	234.058	200.854	53.2548	53.8743	54.5051	74.9653	77.2254	77.9381	116.786	103.683	107.988	21.7115	21.2545	25.4592
VIT_11s0065g00130	Taxane 10-beta-hydroxylase	vv10904Diterpenoid_biosynthesis	75.5803	61.7352	61.3461	72.199	64.7506	54.5273	4.28813	3.93499	4.0283	76.0959	65.494	65.7399	41.6649	35.4939	39.2635	0.500974	0.315244	0.414717
VIT_00s0480g00040	Polyphenol oxidase II, chloroplast precursor	vv10350Tyrosine_metabolism vv50109Incompletely_characterized_transport_systems	71.9635	67.757	73.0477	4.69314	4.18868	5.68218	4.11916	2.87391	3.2029	13.6134	16.2478	13.6543	4.95618	5.21378	5.93397	39.9652	40.7796	39.4619
VIT_06s0004g06480	CYP71E	vv10902Monoterpenoid_biosynthesis	71.5126	70.7732	65.6183	6.94531	6.62775	5.99395	1.28242	1.50614	1.71671	34.3567	34.9775	31.3633	1.109	1.28584	1.25003	0.972291	0.46334	0.544236
VIT_06s0004g05380	Tropinone reductase	vv10220Urea_cycle_and_metabolism_of_amino_groups	64.2802	58.328	59.0627	145.111	136.091	136.044	2.60491	1.65119	1.88203	21.4679	26.6759	20.1834	7.70026	5.83813	6.24787	0.168177	0.329687	0.154899
VIT_06s0004g05310	Tropinone reductase	vv10220Urea_cycle_and_metabolism_of_amino_groups	64.2512	67.5894	72.9534	15.303	13.5892	13.7356	0.592209	0.211257	0.240792	20.9031	20.7684	18.3109	1.96018	1.59423	3.07905	0	0	0
VIT_06s0004g05400	Tropinone reductase	vv10220Urea_cycle_and_metabolism_of_amino_groups	51.9772	51.1236	62.4821	49.8445	54.0106	54.1701	2.53969	2.43537	3.70112	99.8984	93.3484	94.5008	22.9892	27.7065	32.3524	0.318906	0.526782	0
VIT_19s0014g04980	Cinnamyl alcohol dehydrogenase	vv10940Phenylpropanoid_biosynthesis	45.6904	46.8492	46.7453	43.286	42.4742	43.7293	8.69395	9.427	8.35718	46.7592	42.9989	46.9325	19.6287	19.0784	21.0867	2.3788	1.81254	2.21416
VIT_00s0361g00040	Anthocyanidin reductase	vv10941Flavonoid_biosynthesis	43.5962	39.0462	39.8394	3.71189	3.62129	5.19056	3.03003	3.25031	3.58123	20.0886	18.8492	20.425	2.38234	2.52714	2.51669	6.33945	6.65563	6.34222
VIT_18s0122g00620	Cinnamoyl-CoA reductase	vv10940Phenylpropanoid_biosynthesis	38.2184	44.4147	42.0355	1.5751	1.13101	1.66213	0.1844	0.112088	0.127759	8.67842	8.98235	9.41852	0.586973	0.538276	0.153157	0	0.0969813	0.136696
VIT_11s0118g00360	Leucoanthocyanidin dioxygenase	vv10941Flavonoid_biosynthesis	37.4826	37.3506	38.3203	49.1845	48.846	54.8275	30.6211	29.019	30.8508	17.0477	18.17	17.3273	19.5054	16.8675	17.1102	10.6598	12.7365	12.869
VIT_03s0038g00360	Isochorismatase hydrolase	vv10130Ubiquinone_biosynthesis	36.8153	41.0288	36.8716	42.1198	38.0421	39.437	30.6001	29.7997	30.5858	48.9881	51.9289	50.2931	20.0909	18.0122	16.8012	15.1529	16.3336	17.0537
VIT_14s0060g00360	Isopenicillin N epimerase	vv10311Penicillin_and_cephalosporin_biosynthesis	34.4693	30.5021	30.5763	148.469	130.279	108.729	67.8627	60.5552	59.5671	33.408	30.539	32.9193	35.7135	31.5184	30.8421	23.8874	20.0436	20.5993
VIT_02s0012g00410	Naringenin,2-oxoglutarate 3-dioxygenase	vv10941Flavonoid_biosynthesis	33.1062	30.6908	32.0533	10.327	9.0941	11.0739	3.93044	4.37153	4.33558	14.9297	15.1878	14.2705	5.25968	4.90749	5.22335	3.61317	2.79991	3.60032
VIT_13s0067g00110	CYP72A1	vv10902Monoterpenoid_biosynthesis	33.0898	34.9014	35.8126	7.10513	6.6582	6.87639	0.928785	1.1405	1.0771	18.4558	16.7745	19.1903	9.25546	9.61264	10.3001	0.279432	0.253745	0.264931
VIT_01s0127g00420	Naphthoate synthase	vv10130Ubiquinone_biosynthesis	32.5933	30.7206	33.1657	12.002	12.4993	12.2697	4.59709	4.63128	4.59763	19.0423	17.2979	19.4955	6.10241	6.35444	5.35286	2.30347	2.02509	2.91511
VIT_04s0008g03200	Lachrymatory factor synthase		32.1652	34.3199	36.5571	6.54591	8.80705	10.4156	2.76285	2.95417	4.13245	9.96728	12.0808	11.8975	2.10973	2.57939	2.69105	3.79746	3.48547	5.67703
VIT_05s0062g00740	UDP-glucoronosyl/UDP-glucosyl transferase UGT75C1	vv10942Anthocyanin_biosynthesis	32.1322	31.4346	31.8379	20.6788	18.9498	16.3426	6.14673	6.54404	6.44381	12.9087	15.4806	14.3388	7.86271	6.56149	8.11283	3.3209	3.08229	3.36859
VIT_04s0044g01740	3-hydroxy-3-methylglutaryl-coenzyme A reductase 3	vv10100Biosynthesis_of_steroids vv50121Porters_cat_1_to_6	29.1161	31.4323	32.6942	12.5202	13.2102	12.598	6.35091	6.99192	6.63577	40.7543	43.1208	45.0058	18.5008	20.2832	20.8492	0.864398	1.16053	0.858493
VIT_13s0067g01020	Leucoanthocyanidin dioxygenase	vv10941Flavonoid_biosynthesis	28.9929	33.26	30.4085	5.31941	4.4662	4.57765	0.381789	0.649182	0.538138	10.7916	14.1002	11.7936	2.24746	2.79363	2.04288	0.824368	0.816997	0.767712
VIT_13s0047g00940	Cinnamyl alcohol dehydrogenase	vv10940Phenylpropanoid_biosynthesis	27.7812	23.2619	23.7848	34.7571	31.4239	31.074	21.0429	20.3021	19.7013	3.37278	3.13318	3.65307	4.09888	3.54851	3.18046	3.50236	3.17004	2.66341
VIT_16s0039g01670	Cinnamoyl-CoA reductase	vv10940Phenylpropanoid_biosynthesis	23.3783	22.7787	21.8401	36.2827	39.192	33.4004	24.0731	23.548	23.6309	30.9408	30.1952	29.4078	12.6991	11.7649	11.518	8.90916	8.72547	9.15636
VIT_14s0128g00330	Mevalonate kinase (MK)	vv10100Biosynthesis_of_steroids vv44146Peroxisome	23.0752	22.7859	20.8086	30.6886	27.1325	29.9631	22.0122	22.2536	23.1266	29.908	25.0878	25.1927	23.6944	24.4567	24.445	5.97096	5.73852	5.67615
VIT_13s0047g00210	flavonol synthase	vv10941Flavonoid_biosynthesis	22.4937	23.5558	23.5277	16.6165	16.0336	15.6273	0.40744	0.526926	0.300297	6.70146	7.77019	6.75563	3.32982	4.02157	4.01994	0.572964	0.455908	0.321304
VIT_12s0035g02070	Cinnamoyl-CoA reductase	vv10940Phenylpropanoid_biosynthesis	20.5147	21.1977	20.0037	24.6717	28.8151	27.2031	25.1722	26.6447	28.5656	33.0191	33.7622	33.8161	21.0177	20.7043	21.7722	11.1581	11.1387	11.8824
VIT_12s0034g00080	Anthocyanidin 3-O-glucosyltransferase	vv10942Anthocyanin_biosynthesis	19.1651	18.1324	19.133	22.2316	20.308	18.2312	18.1567	19.0141	16.9161	17.8811	17.0284	17.0797	5.13164	4.99629	5.05631	7.76888	7.08468	7.80952
VIT_02s0033g00290	Pinoresinol-lariciresinol reductase	vv10940Phenylpropanoid_biosynthesis	18.8872	19.3348	18.3802	6.61519	8.95135	7.35266	5.18266	6.38079	6.23388	28.0491	30.1423	29.5029	6.33569	7.28085	6.34626	2.57974	3.04207	2.96443
VIT_06s0004g05340	Tropinone reductase	vv10220Urea_cycle_and_metabolism_of_amino_groups	17.6309	17.1722	15.6117	2.03338	2.005	1.81326	0.500236	0.397412	0.452971	1.5131	1.62364	1.55827	0.0431287	0.0389483	0.155149	0	0	0
VIT_07s0185g00170	Hexaprenyldihydroxybenzoate methyltransferase	vv10130Ubiquinone_biosynthesis	17.1417	12.0956	13.2388	24.0983	20.2015	15.8772	101.117	76.8416	78.2391	15.8656	12.2694	12.3951	13.1485	10.8571	12.1583	28.9426	20.7869	20.618
VIT_11s0016g01880	Lycopene epsilon cyclase, chloroplast precursor	vv10906Carotenoid_biosynthesis	16.3836	16.0673	15.471	12.7307	10.5943	11.0879	4.83623	4.3014	3.89904	14.4278	11.6638	13.4061	2.92692	3.06709	3.45549	0.735306	0.820523	0.908708
VIT_03s0017g01490	Berberine bridge enzyme	vv10950Alkaloid_biosynthesis_I	15.4555	16.9587	15.4177	96.8193	86.0881	81.5592	45.4279	45.9191	46.32	11.4966	11.1392	12.7653	25.7717	27.5123	28.4386	17.9339	18.8	16.8247
VIT_16s0100g01120	Stilbene synthase	vv10940Phenylpropanoid_biosynthesis	15.2545	15.4932	13.0303	5.49992	6.11532	5.31575	3.53094	3.90703	3.32652	3.60435	3.98257	3.17339	2.01394	1.80843	1.58656	12.6229	13.2774	13.0888
VIT_15s0046g03550	(+)-neomenthol dehydrogenase	vv10902Monoterpenoid_biosynthesis	15.0874	13.7262	14.673	4.41953	3.80427	4.3006	1.72066	1.96052	2.49245	2.08777	2.5159	2.61431	2.36609	1.55191	1.71721	0.88601	0.456692	0.61306
VIT_14s0171g00300	4-coumarate-CoA ligase	vv10940Phenylpropanoid_biosynthesis vv50104Group_translocators	14.8834	14.5463	15.4418	10.6934	10.3188	8.36362	1.54876	1.92952	1.5395	5.64404	4.73646	5.03588	2.91194	3.01808	3.65594	1.04451	1.16862	1.19225
VIT_04s0079g00680	Phytoene synthase, chloroplast precursor	vv10100Biosynthesis_of_steroids vv10900Terpenoid_biosynthesis	14.7615	17.4173	17.1487	9.83185	11.0048	9.79385	2.72083	3.16328	3.28855	26.1727	30.5696	31.6194	13.2311	16.2401	16.3709	1.04242	1.32335	1.49788
VIT_16s0039g01130	Phenylalanin ammonia-lyase [Vitis vinifera]	vv10350Tyrosine_metabolism vv10360Phenylalanine_metabolism vv10910Nitrogen_metabolism vv10940Phenylpropanoid_biosynthesis	14.6989	17.3602	15.9681	3.55188	5.42108	4.70657	1.63198	2.20634	2.25352	1.35616	1.87794	1.75231	1.08058	1.25808	0.783047	3.33291	3.84273	3.96036
VIT_05s0062g00720	UDP-glucoronosyl/UDP-glucosyl transferase UGT75C1	vv10942Anthocyanin_biosynthesis	13.8673	14.1206	12.2998	14.9928	14.1613	16.0781	7.2286	7.19348	6.59257	13.2425	16.1591	13.4109	7.5057	8.43614	7.03979	3.27338	2.56528	2.33149
VIT_10s0042g00890	Stilbene synthase 1 [Vitis vinifera]	vv10940Phenylpropanoid_biosynthesis	13.4721	14.9132	13.7764	2.81202	3.71304	2.12443	1.9818	2.70354	2.19129	5.7336	4.36703	5.46774	1.79833	1.60742	1.03982	1.83626	1.29953	2.29574
VIT_16s0100g01000	Stilbene synthase 4	vv10940Phenylpropanoid_biosynthesis	12.5836	11.1207	10.3809	7.24389	6.01019	4.86054	2.92198	2.24511	2.97678	4.79621	2.8391	3.37566	2.3965	2.48322	1.83645	6.05905	4.79682	4.91722
VIT_02s0025g02960	Naringenin,2-oxoglutarate 3-dioxygenase	vv10941Flavonoid_biosynthesis	11.8503	14.8059	12.0871	20.771	19.8335	19.8543	9.21427	8.9469	10.754	10.3946	7.52751	9.89587	11.9783	10.267	10.3233	4.48534	3.47174	5.15798
VIT_04s0210g00050	Strictosidine synthase	vv10900Terpenoid_biosynthesis vv10902Monoterpenoid_biosynthesis	11.6802	11.2084	9.18229	269.958	217.272	194.743	27.3823	22.7543	21.8515	6.45049	5.51715	5.08635	50.4923	44.0215	43.7441	11.042	8.29371	8.77702
VIT_05s0062g00520	UDP-glucose:flavonoid 7-O-glucosyltransferase	vv10941Flavonoid_biosynthesis	11.538	9.29133	10.7194	0.81129	0.540121	0.683858	0	0.0856461	0	5.68371	4.4395	4.82525	0.71929	0.293781	0.234053	0.08335	0.222308	0.0696325
VIT_08s0032g00800	Carotenoid isomerase, chloroplast precursor	vv10906Carotenoid_biosynthesis	11.0078	10.3342	10.7127	43.3214	41.1243	42.2318	18.5504	19.1066	19.2597	15.9712	18.8189	16.7993	20.0294	22.2849	20.7442	7.69601	7.64606	6.7703
VIT_10s0042g00920	Stilbene synthase	vv10940Phenylpropanoid_biosynthesis	10.9588	11.1739	9.77102	1.14965	1.63515	1.97171	1.5108	1.45846	2.03178	3.58132	2.41379	2.96526	1.1941	0.852327	0.787295	0.839452	1.26189	1.62494
VIT_10s0003g00470	Isoflavone methyltransferase/ Orcinol O-methyltransferase 1 oomt1	vv10943Isoflavonoid_biosynthesis	10.7534	10.8653	10.1769	5.50449	5.63441	4.45059	0.106082	0.565468	0.193357	3.16185	2.56052	2.69569	0.631408	0.969827	1.33927	1.09209	0.929584	0.873507
VIT_07s0129g00860	CYP81E1 Isoflavone 2'-hydroxylase	vv10943Isoflavonoid_biosynthesis	9.65393	8.71919	9.88316	26.7426	25.1746	21.5538	18.1966	18.499	17.3245	9.25614	10.0121	9.45488	16.5607	15.7091	15.8002	7.72419	8.12768	7.40283
VIT_19s0014g04900	(-)-germacrene D synthase	vv10900Terpenoid_biosynthesis	9.26475	8.04589	8.37143	0.312808	0.476159	0.234886	0	0.0343199	0	1.14467	0.899715	1.1403	0.130429	0.164812	0.062526	0.0578228	0.0296943	0.027903
VIT_04s0023g01780	Phytoene dehydrogenase	vv10906Carotenoid_biosynthesis	9.25135	8.08366	8.00059	8.01314	7.00891	6.21831	6.01712	5.80315	5.93297	9.13401	8.0467	8.16306	6.19501	6.39399	5.02996	3.63172	2.34314	2.6879
VIT_11s0016g00870	Strictosidine synthase (YLS2)	vv10900Terpenoid_biosynthesis vv10902Monoterpenoid_biosynthesis	9.15703	10.2094	9.47109	1.50594	1.22433	1.24012	0.107561	0.310625	0.0442564	0.35362	0.462682	0.486122	0.112141	0.186462	0.106109	0.424485	0.537518	0.378819
VIT_13s0064g00290	Cinnamyl alcohol dehydrogenase	vv10940Phenylpropanoid_biosynthesis	8.71059	9.39898	8.8303	2.0764	1.17223	1.80223	0.782556	0.929394	0.741529	3.8287	3.65469	3.3565	1.61052	1.78527	1.77789	1.64482	1.12578	1.73793
VIT_16s0100g00900	Stilbene synthase [Vitis pseudoreticulata]	vv10940Phenylpropanoid_biosynthesis	8.27846	9.02329	6.82036	3.83249	3.77462	2.67954	1.61598	1.64114	1.54048	3.91134	3.20184	3.19205	1.29111	1.14796	1.20184	4.36299	3.0348	2.64243
VIT_04s0023g02230	S-adenosyl-L-methionine:salicylic acid carboxyl methyltransferase	vv10360Phenylalanine_metabolism	7.91715	6.92272	7.67093	0.257994	0.0683263	0.308962	0	0	0.0617454	2.41348	3.29216	2.13902	0.158927	0.0371638	0	0	0	0
VIT_17s0000g03910	flavonoid 3-monooxygenase	vv10941Flavonoid_biosynthesis	7.70604	7.36544	7.48386	0.879556	0.864817	0.699788	1.26038	1.19089	1.85097	3.01529	3.28969	3.00628	0.191562	0.123787	0.0657465	0.0306311	0.0624474	0
VIT_13s0019g02130	Tropinone reductase	vv10220Urea_cycle_and_metabolism_of_amino_groups	7.52084	6.78832	6.66523	2.71365	2.66085	3.10826	0.253493	0.263704	0.10019	1.25676	1.09982	1.43913	0.479203	0.241213	0.320288	0.0775099	0.228162	0.142932
VIT_10s0042g00870	Stilbene synthase [Vitis vinifera]	vv10940Phenylpropanoid_biosynthesis	7.22641	7.75593	7.16302	2.94295	3.63027	2.54724	2.88045	2.48123	2.60187	2.50945	1.2418	1.50544	1.09813	1.02133	1.22052	3.04624	2.83379	3.22769
VIT_11s0016g03250	Lachrymatory factor synthase		7.1573	5.74163	6.60631	28.0765	23.5274	28.3075	0.444414	0.328695	0.280986	2.88937	2.88863	3.00728	0.178263	0.169122	0.224564	0.474006	0.49769	0.801714
VIT_17s0000g04300	Isopenicillin N synthetase; KH, type 1	vv10311Penicillin_and_cephalosporin_biosynthesis	7.08281	5.0182	7.07772	5.06832	6.32931	4.31814	5.30017	6.69085	6.02074	3.41196	2.46532	2.37401	1.7089	1.8119	1.44353	2.24335	3.65625	2.07573
VIT_00s0615g00020	Cinnamyl alcohol dehydrogenase	vv10940Phenylpropanoid_biosynthesis	6.91817	7.31166	6.25794	1.21766	1.39115	1.05947	0.728021	0.348304	0.992496	1.41476	1.10679	0.978366	0.40402	0.398248	0.370161	1.16286	1.20544	0.991131
VIT_16s0098g00860	Flavanone 3-hydroxylase	vv10941Flavonoid_biosynthesis	6.57567	7.6253	7.52389	14.3306	16.0602	17.3893	2.8686	2.45318	2.86272	2.2741	2.95806	2.41883	9.98553	9.89746	7.71496	1.9698	1.41503	2.61185
VIT_16s0100g00880	Stilbene synthase [Vitis pseudoreticulata]	vv10940Phenylpropanoid_biosynthesis	6.18026	6.71056	6.34411	2.41415	2.5573	2.89093	1.34525	1.82478	1.84879	1.08942	1.23822	1.34245	0.860463	1.21709	0.831123	2.42514	1.49112	2.2666
VIT_16s0100g00840	Stilbene synthase 4	vv10940Phenylpropanoid_biosynthesis	6.17826	7.0137	6.24539	1.8717	2.49926	2.42978	0.774354	0.792607	0.79049	2.5285	1.91848	2.71937	0.692645	0.883604	0.586633	0.849658	1.24298	0.966616
VIT_18s0001g11430	flavonoid 3-monooxygenase	vv10941Flavonoid_biosynthesis	6.04922	6.21497	6.59963	0.331405	0.501551	0.453589	0.18132	0.13255	0.264392	0.0947054	0.197436	0.207439	0.121691	0.159135	0.090558	0.110638	0.22937	0.107767
VIT_00s0186g00010	Hexaprenyldihydroxybenzoate methyltransferase	vv10130Ubiquinone_biosynthesis	5.99895	5.03547	4.2423	6.74266	6.30749	5.43268	38.4546	32.6245	35.9642	6.65938	5.67532	5.21749	5.7829	4.16591	3.90465	13.1059	10.199	8.42205
VIT_16s0100g00920	Stilbene synthase - grape sts15	vv10940Phenylpropanoid_biosynthesis	5.42441	5.74927	4.99891	2.32913	2.6497	1.95049	0.488214	0.341989	0.167058	3.2121	1.51365	2.16436	0.814746	0.871433	0.845578	0.822708	0.549522	0.993023
VIT_18s0041g00710	UDP-glucose: anthocyanidin 5,3-O-glucosyltransferase	vv10942Anthocyanin_biosynthesis	5.31639	5.25599	5.66424	4.06509	4.97643	3.90353	4.63103	4.46891	4.08412	3.0526	2.39875	2.34579	0.742288	0.800981	0.99021	1.27148	0.905688	1.34204
VIT_06s0009g01450	Salutaridine reductase	vv10950Alkaloid_biosynthesis_I	5.23743	6.77667	6.53395	2.12859	1.74894	2.33091	1.15265	0.656825	0.831835	1.3811	1.34796	0.983991	1.26076	0.951276	0.930723	1.02748	1.26289	0.949361
VIT_01s0026g00630	N-hydroxythioamide S-beta-glucosyltransferase	vv10966Glucosinolate_biosynthesis	4.9505	4.77406	4.38215	0.132709	0.22202	0.150591	0.0361661	0	0.100318	0.633298	0.445732	0.423813	0.0284599	0	0	0	0.0380754	0
VIT_12s0028g00960	Phytoene synthase, chloroplast precursor	vv10100Biosynthesis_of_steroids vv10900Terpenoid_biosynthesis	4.70025	5.54657	6.02948	37.8573	46.2692	43.0916	21.4624	23.4438	24.5061	6.93699	6.00698	7.50649	18.9374	22.1388	20.5443	6.41272	7.53209	8.72369
VIT_03s0038g04730	Polyphenol oxidase	vv10350Tyrosine_metabolism vv50109Incompletely_characterized_transport_systems	4.68034	5.67717	4.46484	9.27225	8.28836	8.88944	6.60293	7.26481	7.45242	0.559885	0.472193	0.508836	1.25899	1.42721	1.56419	2.08198	2.14284	2.14781
VIT_03s0038g04620	Isoflavone reductase	vv10943Isoflavonoid_biosynthesis	4.55992	2.86593	4.61084	1.74279	2.15313	1.69324	2.07786	3.11729	2.87632	1.35176	0.840212	1.32238	1.17178	0.916531	0.676104	0.308112	0.321089	0.422407
VIT_19s0015g00110	CYP71D10	vv10902Monoterpenoid_biosynthesis	4.3404	4.1664	4.39436	2.03657	1.75489	2.13121	5.72921	5.48589	4.80291	0.312304	0.402646	0.325419	0.14793	0.136359	0.0724241	0.0635426	0.309555	0.0646402
VIT_14s0066g00400	Chalcone isomerase	vv10941Flavonoid_biosynthesis	4.29095	4.47789	5.40317	15.3988	18.7808	17.7785	4.90586	5.91434	6.97911	4.9575	7.79385	6.66755	6.14791	6.06229	6.71859	0.794774	1.26425	0.79199
VIT_17s0000g07100	UDP-glucosyltransferase HRA25		4.16784	4.44308	3.83287	0	0	0	0	0	0	0	0	0	0	0	0	0	0	0
VIT_06s0004g05320	Tropinone reductase	vv10220Urea_cycle_and_metabolism_of_amino_groups	3.81598	4.33617	3.53325	19.024	16.4188	16.7855	14.4762	14.8098	17.0953	6.93262	7.53113	7.54019	7.81513	6.47134	7.99128	0.173861	0	0.153385
VIT_04s0023g01790	Phytoene dehydrogenase	vv10906Carotenoid_biosynthesis	3.80917	3.37136	3.1156	8.4479	6.10526	7.82202	5.7024	6.27065	5.22465	2.21289	2.70922	1.87175	3.83921	4.55346	4.20894	1.99962	1.77677	1.6994
VIT_03s0038g00500	ferulate 5-hydroxylase	vv10940Phenylpropanoid_biosynthesis	3.56399	4.92289	4.05107	6.5495	9.07536	8.30293	0.749071	1.17133	1.14436	1.45438	1.59518	1.51081	0.378091	0.430486	0.647822	0.447845	0.542925	0.578196
VIT_05s0062g00310	UDP-glucoronosyl/UDP-glucosyl transferase UGT75C1	vv10942Anthocyanin_biosynthesis	3.47789	3.14214	3.04619	1.6812	1.52453	1.85417	0	0.0416797	0.14252	1.91975	1.19199	1.86652	0.580926	0.514686	0.607476	0.0686931	0.0721242	0.135547
VIT_14s0030g00930	Laccase	vv11000Single_reactions vv50109Incompletely_characterized_transport_systems	3.13857	5.08367	5.9226	2.33388	3.84791	2.17496	4.61294	3.43213	3.4773	1.04002	1.59047	1.37724	1.68311	1.04647	1.04214	1.52961	0.824875	0.930137
VIT_06s0004g06370	UDP-glucose: anthocyanidin 5,3-O-glucosyltransferase	vv10942Anthocyanin_biosynthesis	3.08446	3.11522	3.47855	5.17521	5.77184	4.50265	3.2939	3.28365	3.1853	3.5026	4.20424	3.70065	0.157432	0.383438	0.350032	0.241361	0.272019	0.198807
VIT_08s0007g00920	Tropinone reductase	vv10220Urea_cycle_and_metabolism_of_amino_groups	3.08035	2.89021	2.5848	0.871009	1.03093	0.50203	0.259767	0.188622	0.214992	0.584616	0.561913	0.544967	0.152419	0.388204	0.229095	0.0566887	0.1088	0.0511182
VIT_13s0067g00380	Pinene synthase	vv10902Monoterpenoid_biosynthesis	2.90824	2.59292	3.02468	0	0	0	0	0	0	0.283854	0.0730602	0.147618	0	0	0	0	0	0
VIT_10s0092g00510	CYP71D10p	vv10902Monoterpenoid_biosynthesis	2.48523	2.10416	2.95185	1.67432	1.69806	1.27973	0.58264	0.762901	0.716107	0	0	0	0	0	0	0	0	0
VIT_00s0480g00100	Catechol oxidase (EC 1.10.3.1) precursor - grape	vv10350Tyrosine_metabolism vv50109Incompletely_characterized_transport_systems	2.45895	1.7906	1.96661	0.121714	0.129292	0.116928	0	0	0	0.816782	0.305375	0.691053	0	0	0.0933776	0	0	0
VIT_15s0048g02480	Caffeate 3-O-methyltransferase 1	vv10940Phenylpropanoid_biosynthesis	2.3217	2.0441	1.5347	5.0236	5.17242	6.19948	20.8351	18.7258	19.3164	2.13486	2.00179	2.6171	7.35889	5.62673	5.17589	2.93563	2.56496	2.16921
VIT_16s0100g00930	Stilbene synthase 2	vv10940Phenylpropanoid_biosynthesis	2.27084	2.89711	2.74598	1.81811	0.42803	1.0507	0.497021	0.67872	0.607835	0.897972	0.519927	0.490239	0.637499	0.565403	0.927401	0.680713	1.04865	0.867142
VIT_12s0057g01070	S-adenosyl-L-methionine:salicylic acid carboxyl methyltransferase	vv10360Phenylalanine_metabolism	2.25925	2.66401	2.43544	0.143984	0.146191	0.264422	0.519978	0	0.264221	0.0766429	0.276232	0.446502	0.160333	0.556611	0.211165	0.521042	0.601708	1.22505
VIT_16s0039g01110	Phenylalanin ammonia-lyase [Vitis vinifera]	vv10350Tyrosine_metabolism vv10360Phenylalanine_metabolism vv10910Nitrogen_metabolism vv10940Phenylpropanoid_biosynthesis	2.22639	2.81056	2.14674	0.72494	0.719371	0.728648	0.362936	0.273767	0.312041	0.43856	0.666043	0.593225	0.424765	0.328674	0.33251	1.29853	1.10539	0.816125
VIT_03s0091g00040	Limonoid UDP-glucosyltransferase	vv10940Phenylpropanoid_biosynthesis	2.04005	1.51845	1.67289	0.152006	0.317004	0.491468	0.126471	0.0718098	0.163698	0.556616	0.449241	0.622418	0.0528069	0.073896	0.163534	0.210861	0.21746	0.17515
VIT_12s0059g02710	Pinene synthase	vv10902Monoterpenoid_biosynthesis	1.85616	2.06985	1.83643	0.634057	0.456372	0.871318	0.108051	0.0804068	0.091648	0.0831748	0	0.0967963	0.0285808	0	0	0	0	0.0653728
VIT_04s0023g02200	S-adenosyl-L-methionine:salicylic acid carboxyl methyltransferase	vv10360Phenylalanine_metabolism	1.83456	1.53967	1.73396	6.20342	5.35114	4.96677	302.951	307.031	310.633	0.48885	0.631945	0.779548	1.1058	1.2638	0.711922	22.322	23.4254	22.7839
VIT_17s0000g03940	ferulate 5-hydroxylase	vv10940Phenylpropanoid_biosynthesis	1.77361	2.20108	2.15551	0.0501906	0.0437635	0	0.0341664	0	0	1.00729	0.661539	0.785277	0	0	0	0.0609592	0.030021	0
VIT_13s0067g03700	Pinene synthase	vv10902Monoterpenoid_biosynthesis	1.7437	1.73546	1.29339	0.0854132	0.0850317	0.0384501	0	0	0	0.0930868	0.341423	0.275939	0	0.0231251	0	0	0	0
VIT_00s0372g00070	Linalool synthase	vv10900Terpenoid_biosynthesis	1.7229	1.79145	1.48833	0.0420989	0	0.0364374	0	0	0	0.541006	0.266454	0.461461	0	0	0	0	0	0
VIT_11s0052g01600	UDP-glucose flavonoid 3-O-glucosyltransferase 7	vv10941Flavonoid_biosynthesis	1.7002	1.90754	2.16089	7.38764	7.8509	7.90481	7.03505	6.5565	6.43256	1.66776	1.434	1.77841	2.71298	2.98917	2.60825	9.33521	9.69405	9.91897
VIT_06s0009g01990	Anthocyanin 3-O-galactosyltransferase	vv10942Anthocyanin_biosynthesis	1.65225	1.39543	1.24797	0.195711	0.43074	0.476116	0	0.0758909	0.0865007	0.123058	0.293907	0.255808	0.0772323	0.0520638	0.103697	0	0	0
VIT_00s0480g00060	Polyphenol oxidase [Vitis vinifera]	vv10350Tyrosine_metabolism vv50109Incompletely_characterized_transport_systems	1.62498	1.43886	1.67726	0	0.0759227	0.240318	0.192726	0.0601947	0.102915	0.350531	0.286916	0.246379	0.0905006	0	0.137083	0.0509435	0	0
VIT_12s0134g00020	Isoprene synthase	vv10900Terpenoid_biosynthesis	1.51392	1.50977	1.2738	0.0367397	0	0.0353433	0.0567982	0	0.0353164	0	0	0	0	0	0	0.0252099	0	0
VIT_11s0016g00880	Strictosidine synthase; Soluble quinoprotein glucose dehydrogenase	vv10900Terpenoid_biosynthesis vv10902Monoterpenoid_biosynthesis	1.48937	1.76562	1.7545	0.717423	0.832657	0.753032	0.946212	0.900226	0.684054	0.386524	0.393332	0.635783	0.712068	0.535241	0.437356	0.194316	0.363484	0.195175
VIT_04s0008g03510	Lignostilbene-alpha,beta-dioxygenase and related enzymes	vv10906Carotenoid_biosynthesis	1.2889	1.38674	0.907462	0.224571	0.185608	0.209823	1.32752	1.21405	1.21605	0.0755942	0.219194	0.124007	0	0.0252388	0	0	0	0.0299107
VIT_12s0034g00030	Anthocyanidin 3-O-glucosyltransferase	vv10942Anthocyanin_biosynthesis	1.21383	0.559353	0.897876	0.901693	0.708352	0.640614	0.780055	0.842417	1.12022	0.280665	0.223075	0.383115	0	0.0963212	0.0852648	0.0412098	0.0809863	0.0761008
VIT_15s0107g00210	Cinnamyl alcohol dehydrogenase	vv10940Phenylpropanoid_biosynthesis	1.09972	0.982131	1.02242	0.928138	0.898263	0.696312	0.474	0.30522	0.579819	0.551024	0.636485	0.489912	0.409098	0.383885	0.278034	0.54553	0.484152	0.744456
VIT_17s0053g00460	Pinoresinol-lariciresinol reductase	vv10940Phenylpropanoid_biosynthesis	0.998336	1.57983	1.43905	0.469331	0.451537	0.245014	0.304976	0.357997	0.244828	0.326554	0.639893	0.344775	0.239356	0.196479	0.521777	0.108415	0.247797	0.116424
VIT_18s0041g00830	UDP-glucose: anthocyanidin 5,3-O-glucosyltransferase	vv10942Anthocyanin_biosynthesis	0.978337	1.21537	0.923542	0	0	0.0887016	0	0	0	0.183638	0.463316	0.299562	0	0	0	0	0	0
VIT_00s0525g00020	Squalene monooxygenase	vv10100Biosynthesis_of_steroids vv10900Terpenoid_biosynthesis	0.957335	0.902803	1.00063	1.55946	0.762193	1.93867	1.14128	0.56653	0.688782	0	0	0	0.0289107	0	0.0344046	0	0	0
VIT_19s0015g02090	CYP72A59	vv10902Monoterpenoid_biosynthesis	0.9556	1.05789	0.805936	3.50047	4.11209	3.98137	1.63452	1.68765	1.57385	0.0537737	0	0.0184696	0	0	0	0	0	0
VIT_18s0001g10230	N-hydroxycinnamoyl/benzoyltransferase 3		0.941246	0.869955	0.749209	0.888873	0.397833	0.359789	0.0663409	0.126167	0.287612	0.156531	0.375858	0.303769	0.596998	0.432776	0.689578	1.11245	0.764139	0.666753
VIT_09s0002g06590	UDP-glucose:flavonoid 7-O-glucosyltransferase	vv10941Flavonoid_biosynthesis	0.874049	0.25418	0.757735	1.79315	1.91792	1.26146	1.10854	1.33629	1.10294	0	0	0	0.206219	0.0632235	0	0.601828	0.637895	0.524488
VIT_06s0004g00030	S-adenosyl-L-methionine:salicylic acid carboxyl methyltransferase	vv10360Phenylalanine_metabolism	0.861793	0.740693	0.834162	0.0587666	0	0.061266	0.0863141	0.161131	0.0612195	0	0	0.0258634	0	0.0368473	0	0.0369858	0	0.043668
VIT_06s0009g02970	Flavonoid 3',5'-hydroxylase	vv10941Flavonoid_biosynthesis	0.805396	0.580226	0.480474	0.595845	0.796017	0.439936	0.686596	0.736301	0.519529	0.070776	0.0208902	0.033767	0	0	0	0	0.0303363	0.0285063
VIT_13s0067g00370	Pinene synthase	vv10902Monoterpenoid_biosynthesis	0.803211	1.29499	1.12598	0.0411605	0	0	0.0314087	0	0	0	0.020981	0.0169568	0	0	0	0	0	0
VIT_18s0001g11520	flavonoid 3-monooxygenase	vv10941Flavonoid_biosynthesis	0.701957	0.746872	0.43293	0.507631	1.23811	0.656381	4.15794	4.26498	4.08962	0.423766	0.181508	0.0977967	0.204035	0.116108	0.185005	0.462399	0.702886	0.522884
VIT_02s0109g00250	4-coumarate-CoA ligase	vv10940Phenylpropanoid_biosynthesis vv50104Group_translocators	0.575481	0.681382	0.430874	1.28971	0.977284	1.38338	2.50205	2.52663	2.99505	0.495861	0.401436	0.454217	0.562716	0.577784	0.337565	1.13155	1.42824	1.36948
VIT_17s0000g00950	Hydroxycinnamoyl-CoA quinate hydroxycinnamoyltransferase	vv10940Phenylpropanoid_biosynthesis	0.562963	0.571287	0.567687	0.723225	0.559824	0.91132	0.0782485	0.0887704	0.101181	0.147757	0.0793352	0.149611	0.617361	0.304498	0.727773	0.169448	0.230418	0.252604
VIT_06s0009g02850	Cytochrome P450, family 79, subfamily A, polypeptide 2	vv10966Glucosinolate_biosynthesis	0.538478	0.565818	0.562252	0.478968	0	0.702019	0.170055	0.205148	0.233829	0.131218	0.122229	0.197571	0.413067	0.562954	0.186876	0.161139	0.177498	0.166791
VIT_05s0094g01190	flavonoid 3-monooxygenase	vv10941Flavonoid_biosynthesis	0.521296	0.267291	0.498012	0.877082	1.14593	1.0778	0.542772	0.363417	0.538492	0.399464	0.433054	0.66499	0.310576	0.373975	0.0662096	0.145424	0.188662	0.206828
VIT_06s0004g06400	Anthocyanidin 3-O-glucosyltransferase	vv10942Anthocyanin_biosynthesis	0.477943	0.833583	0.792315	0.986058	1.04416	0.764438	1.58158	1.57686	1.66251	0.165042	0.234876	0.322706	0.114155	0.0270445	0.215461	0.0657434	0.0682165	0.160253
VIT_18s0122g00690	Laccase	vv11000Single_reactions vv50109Incompletely_characterized_transport_systems	0.47048	0.422404	0.449723	0.145003	0.103482	0.074869	0.289601	0.295362	0.336655	0.096649	0.0684363	0.102719	0.0249411	0.0787999	0.0149474	0.108461	0.113579	0.106727
VIT_00s1682g00020	flavonoid 3'-hydroxylase cytochrome P450	vv10941Flavonoid_biosynthesis	0.457222	0.636885	0.808669	0.86284	0.728124	0.965792	7.45049	7.46625	7.06247	0.644043	0.619115	0.630094	0.805928	0.580857	0.771273	0.365252	0.566078	0.594509
VIT_07s0031g01380	ferulate 5-hydroxylase	vv10940Phenylpropanoid_biosynthesis	0.456669	0.520581	0.614293	0.224464	0.0892737	0.161473	0.298819	0.389289	0.282363	0.180693	0.105428	0.187456	0.158934	0.145672	0.29014	1.20368	1.04108	1.92779
VIT_03s0097g00460	Geraniol 10-hydroxylase	vv10902Monoterpenoid_biosynthesis	0.445216	0.674555	0.458629	13.0384	9.88747	9.03005	22.049	19.6173	21.8317	0.245062	0.0230082	0.204548	2.29369	1.90745	1.79404	2.31068	1.97131	2.41752
VIT_12s0028g03260	Rooty/superroot1	vv10966Glucosinolate_biosynthesis	0.396413	0.432545	0.429819	0	0	0	0.0549259	0	0.0595841	0.0424799	0	0.0251725	0	0	0	0.296053	0.13569	0.382514
VIT_02s0012g02820	Geraniol 10-hydroxylase	vv10902Monoterpenoid_biosynthesis	0.355395	0.222276	0.14725	2.23192	1.86354	2.20625	3.67743	2.71321	2.84757	0	0.0160055	0	0.234425	0.147434	0.195766	0.05232	0.0464856	0.0436813
VIT_16s0039g01360	Phenylalanin ammonia-lyase [Vitis vinifera]	vv10350Tyrosine_metabolism vv10360Phenylalanine_metabolism vv10910Nitrogen_metabolism vv10940Phenylpropanoid_biosynthesis	0.298222	0.309096	0.460723	0.26892	0.176688	0.19175	0.233079	0.70043	0.287407	0.0724144	0	0.0269824	0.0377197	0.0384415	0.0255217	0.918192	0.775714	0.88837
VIT_11s0052g01110	4-coumarate-CoA ligase 1	vv10940Phenylpropanoid_biosynthesis vv50104Group_translocators	0.296937	0.283252	0.2111	0.0985125	0	0	0	0.115536	0.0438961	0.0287268	0.0688372	0.0185448	0.029683	0.0264205	0.0350817	0	0.0333213	0.0939336
VIT_05s0062g00710	UDP-glucose:flavonoid 7-O-glucosyltransferase	vv10941Flavonoid_biosynthesis	0.283478	0.412254	0.36869	0.566658	0.678689	0.664936	0.0438058	0	0	0.237957	0.106867	0.367072	0.0704539	0	0	0.040143	0.0775949	0.036457
VIT_13s0106g00280	Cytochrome P450, family 79, subfamily A, polypeptide 2	vv10966Glucosinolate_biosynthesis	0.253635	0.104938	0.0347588	0.498151	0.623849	0.216997	1.42819	1.67408	1.47446	0	0	0	0.0549843	0.0522034	0.0346583	0.328877	0.42795	0.216534
VIT_12s0028g02700	Isoflavone methyltransferase/ Orcinol O-methyltransferase 1 oomt1	vv10943Isoflavonoid_biosynthesis	0.150415	0.140179	0.0928636	0	0	0	0	0	0	0.0354857	0	0	0	0	0	0	0	0
VIT_04s0023g02280	S-adenosyl-L-methionine:salicylic acid carboxyl methyltransferase	vv10360Phenylalanine_metabolism	0.145992	0.292259	0.406584	42.2166	40.817	37.4214	2.44738	3.11534	3.33348	0.226546	0.643969	0.520457	0.766892	0.392553	0.63707	0	0.220037	0.155073
VIT_04s0023g01290	Anthocyanidin 3-O-glucosyltransferase	vv10942Anthocyanin_biosynthesis	0.108672	0.348857	0.138663	0.0846984	0.04786	0	2.3604	2.087	2.85452	0.0264263	0.0226082	0	0	0	0	0.15849	0.361143	0.185104
VIT_17s0000g09570	CYP71A26	vv10902Monoterpenoid_biosynthesis	0.0874061	0.328926	0.254219	3.6495	3.50978	3.17414	1.19688	1.74912	1.67649	0	0.0710552	0.114854	0.0567089	0.0272718	0.036212	0.341657	0.240765	0.290881
VIT_06s0009g03120	Cytochrome P450, family 79, subfamily A, polypeptide 2	vv10966Glucosinolate_biosynthesis	0	0	0	9.50819	11.3687	9.23152	38.2063	38.7393	35.2368	0	0	0	0.500897	0.421014	0.384334	2.8044	2.75445	2.02698
VIT_09s0096g00520	Coniferyl alcohol acyltransferase	vv10940Phenylpropanoid_biosynthesis	0	0	0	1.59791	1.71811	1.55381	50.8605	53.8065	59	0	0	0	0.234748	0.233627	0	8.51816	7.66087	11.3518
VIT_12s0134g00030	E-beta-ocimene synthase	vv10902Monoterpenoid_biosynthesis	0	0	0.0263636	0.483286	0.50957	0.395006	3.75952	3.37635	4.30887	0	0	0	0.127406	0.158379	0.0262874	0.0232229	0.0499366	0.0234621
VIT_17s0000g02870	S-adenosyl-L-methionine:salicylic acid carboxyl methyltransferase	vv10360Phenylalanine_metabolism	0	0	0.0469362	1.22368	1.03681	0.703246	4.92415	6.31932	5.09466	0	0	0	0.0824762	0.140985	0.0468005	0.273665	0.355617	0.167082
VIT_18s0001g04510	(+)-delta-cadinene synthase isozyme XC1	vv10900Terpenoid_biosynthesis	0	0	0	0	0	0	0.378168	0.270689	0.231399	0	0	0	0	0	0	0	0.0585514	0
VIT_18s0001g04530	(-)-germacrene D synthase	vv10900Terpenoid_biosynthesis	0	0	0	0	0	0	0.319172	0.281427	0.240579	0	0	0	0	0	0	0	0.121748	0

## Sheet: Cluster 1_Response to stress
Table S3: Gene clusters. Lists of differentially expressed genes of secondary metabolism and stress response each grouped into the two clusters identified according to the Hierarchical Clustering Analysis.
			FPKM Nebbiolo CVT 71									FPKM Barbera CVT115
GGDB 12X V1	Functional annotation	Network	E-L 31			E-L 35			E-L 38			E-L 31			E-L 35			E-L 38
VIT_01s0010g02030	Gamma-thionin precursor		393.937	353.39	384.168	3430.71	3527.09	4712.73	10084.8	10818.3	11139.3	324.594	309.739	326.953	9866.73	8473.98	8363.87	7388.98	8043.24	8870.07
VIT_04s0023g02480	Dehydrin 1b		1.56842	1.46215	1.96573	31.9028	52.1543	46.8467	16.8937	24.6042	24.6318	8.53526	9.97732	12.118	14.4342	16.3017	16.3622	510.809	697.165	722.878
VIT_11s0052g00500	Glutaredoxin		74.1721	68.0196	71.543	57.7954	49.5264	64.7814	122.969	113.696	124.913	79.7053	70.2522	72.8018	121.07	100.904	96.799	249.475	242.907	265.318
VIT_09s0002g03690	Avr9/Cf-9 rapidly elicited protein 146		35.137	33.7782	37.9244	176.716	227.189	238.846	104.841	104.178	111.491	68.6758	60.3646	63.6449	242.613	201.753	200.81	214.213	201.467	233.345
VIT_01s0026g01340	Glutathione S-transferase 29 GSTU18	vv10480Glutathione_metabolism	111.334	105.925	118.559	112.12	103.476	112.767	69.1408	70.3391	72.8224	144.429	144.937	149.312	115.22	105.313	113.674	213.843	197.015	211.832
VIT_05s0077g01540	Bet v I allergen		1.26921	1.30997	1.78985	2.44543	4.26825	2.43795	35.9993	30.6345	29.6392	0.59464	0.848945	1.11494	1.59951	1.46626	0.811218	202.599	218.055	233.428
VIT_04s0079g00610	Early nodulin ENOD18 protein		305.329	344.641	357.346	122.164	137.173	138.973	26.997	34.171	33.7552	169.244	202.438	195.219	173.55	175.269	172.469	173.504	202.067	214.504
VIT_08s0040g03100	Glutathione S-transferase GSTO1	vv10480Glutathione_metabolism	54.1172	48.7669	48.9724	82.8251	74.6915	68.8294	64.712	56.7862	56.7278	43.7313	42.3061	41.5797	81.5295	76.5668	73.6297	147.901	146.022	129.683
VIT_18s0072g00160	Peroxidase 12	vv10360Phenylalanine_metabolism vv10680Methane_metabolism	46.4449	43.9955	45.0762	17.3071	18.2443	16.6301	5.76559	5.25996	5.08299	43.5698	39.8554	44.4349	16.3201	16.4344	15.3639	146.846	138.559	148.05
VIT_13s0019g03650	RARE-cold-inducible 2A	vv50109Incompletely_characterized_transport_systems	39.9745	39.6006	41.1956	144.659	116.721	165.824	30.4908	22.883	24.9315	47.3965	36.6912	33.7049	414.455	261.103	262.4	118.639	105.982	113.542
VIT_12s0057g00180	Wound-induced		80.9974	89.7173	82.8833	63.2845	66.1897	65.3678	27.2796	27.5731	28.5314	94.2175	93.5733	99.4886	108.84	87.2583	88.1996	114.96	114.227	134.506
VIT_05s0094g00350	Chitinase class IV	vv10530Aminosugars_metabolism	0	0.0929531	0	0.939447	0.446331	0.980291	1.92451	1.97156	1.90147	3.71756	2.49995	2.84812	123.428	92.8411	96.1987	108.068	93.2524	102.177
VIT_06s0004g03100	MLO1		32.1111	28.8875	27.7759	15.4926	14.9113	17.2988	25.1083	23.4023	25.2658	36.1828	32.5343	34.0636	45.8301	33.9378	33.8526	105.99	92.4582	96.0985
VIT_08s0040g03040	Glutathione S-transferase GSTO1	vv10480Glutathione_metabolism	34.9305	34.9739	33.2622	22.2654	22.4687	22.6678	21.4009	19.6594	21.1136	43.6708	42.5398	39.9856	59.8283	49.274	52.7554	96.799	98.5583	97.6329
VIT_03s0038g04390	Dehydrin 1		0.156608	0.373414	0.445272	3.65254	5.02044	6.11556	20.1772	24.9385	23.7029	0.101048	0.0967985	0.156465	12.6143	10.9785	12.2836	95.563	107.746	130.702
VIT_04s0008g01120	Glutaredoxin		118.986	101.193	118.62	166.244	148.779	144.996	32.9725	28.9295	29.1992	105.213	90.4188	93.0577	212.963	141.265	157.052	91.3637	71.1302	93.6859
VIT_11s0016g03240	Avr9/Cf-9 rapidly elicited protein 146		11.8204	8.87236	10.5339	34.2872	41.2586	32.0235	51.1478	44.9313	42.2132	26.2856	24.6423	23.3861	29.7283	22.3982	23.1191	88.4518	73.793	81.1107
VIT_07s0005g04890	Glutathione S-transferase 25 GSTU7	vv10480Glutathione_metabolism	3.80721	3.55052	3.89952	5.23218	5.64009	6.02814	18.1682	18.8353	17.0668	4.82762	5.40929	5.9378	16.8637	14.8739	17.096	83.7299	98.8355	98.9326
VIT_05s0077g01530	Pathogenesis protein 10 [Vitis vinifera]		2.71797	1.78416	2.61271	2.21646	2.4477	1.28158	15.623	10.6224	9.54631	0.712017	0.669408	1.32795	1.09801	1.26128	1.1165	78.3928	86.5169	81.1317
VIT_06s0004g01020	Dirigent protein		0.722724	0.560044	0.834771	1.13599	0.720309	1.12914	10.887	6.51043	7.07346	0.631865	0.453681	0.494998	1.33007	0.992529	0.901721	78.322	69.7038	64.2917
VIT_08s0056g00290	Calcium-binding protein CML	vv34626Plant-pathogen_interaction	66.4747	70.8411	72.5651	47.1327	58.832	57.6323	22.8437	23.6786	26.5376	42.7935	43.692	42.9387	107.449	89.7512	92.1214	62.6558	59.5431	66.0597
VIT_06s0004g01010	Dirigent protein pDIR9		4.86249	5.52299	3.53349	1.13585	0.83036	1.03256	6.90126	4.44382	5.62788	4.95099	3.67732	3.76455	1.78396	2.25823	2.47379	57.9848	47.7051	44.7604
VIT_02s0109g00230	Early-responsive to dehydration protein / ERD protein		8.74545	6.55863	6.41609	180.962	138.041	142.935	68.9906	56.4063	57.8023	27.9666	21.2389	22.5208	154.093	143.266	147.002	56.448	44.9126	43.356
VIT_06s0004g07550	Wound-induced protein WI12		0	0	0	34.3945	43.0617	39.9534	17.3576	18.0821	20.1777	0	0.150678	0	54.0423	51.2247	52.1216	50.626	48.0839	55.2068
VIT_05s0077g01550	Pathogenesis protein 10.3 [Vitis quinquangularis]		0.126782	0.163746	0.162714	0.196452	0.898579	0.406325	6.71102	4.80891	4.06016	0	0.848945	0.857647	0	0.244376	0.324487	49.9236	55.1687	45.7588
VIT_08s0056g00250	Harpin-induced 1		13.6186	10.658	12.6802	21.746	22.1814	24.4681	29.6715	30.5198	31.0113	27.2519	24.2452	25.747	44.8971	36.2486	33.9795	48.5034	47.9681	49.3703
VIT_04s0079g00810	Cold induced protein		113.88	113.071	108.9	151.465	148.794	125.126	12.4766	11.1808	11.7404	119.056	126.78	123.321	147.005	128.404	128.715	48.3366	50.6543	51.4638
VIT_12s0057g00100	Wound-responsive		353.474	403.011	411.752	221.224	277.928	299.557	5.62187	7.30451	6.64074	187.811	227.034	224.86	88.5647	98.6718	98.3034	41.0744	48.5287	48.3584
VIT_16s0115g00170	Seed maturation protein PM28		0	0	0	0.426953	0.439631	0.39759	1.24306	2.61419	2.18508	0.237947	0	0	0.622528	0.597807	0	39.6863	41.0148	52.4266
VIT_07s0104g01800	Glutathione S-transferase 13 GSTF13	vv10480Glutathione_metabolism	41.0627	36.4794	38.4136	158.099	133.426	138.315	10.5734	9.91971	9.70336	61.9207	58.1321	56.108	130.786	115.537	117.875	38.0303	34.7793	34.3665
VIT_05s0102g01140	SKIP16 (SKP1/ASK- interacting protein 16)		26.2119	24.6667	24.3463	17.5509	15.0756	15.1992	27.5249	24.3385	24.613	49.566	45.5687	46.3923	38.0651	35.2521	35.0981	37.9935	35.3052	37.3444
VIT_17s0000g02950	Glutathione S-transferase 25 GSTU7	vv10480Glutathione_metabolism	7.4666	7.05604	6.19469	2.923	3.19542	3.73981	13.4505	11.7732	16.2218	42.4475	42.9308	41.227	20.885	19.0674	19.82	35.4381	35.201	31.9871
VIT_18s0001g00690	Glutathione S-transferase 8 GSTF8	vv10480Glutathione_metabolism	21.8176	22.7563	23.5881	13.2126	13.7164	14.0029	12.2909	16.0789	18.7071	18.7933	21.8232	22.5851	13.9072	12.4954	12.155	32.7097	35.3857	37.265
VIT_03s0063g01730	Viral-response family protein-like		6.01725	5.19865	5.89806	5.01607	3.87491	3.80908	6.89611	6.23343	6.4959	9.49084	7.90536	8.7904	11.9047	8.33888	8.88236	27.3534	20.7256	20.6338
VIT_06s0004g07770	Peroxidase	vv10360Phenylalanine_metabolism vv10680Methane_metabolism	156.033	134.036	140.494	33.0266	37.7235	33.5578	9.51359	7.23248	9.48325	89.5668	80.4487	84.2651	19.3866	18.2801	18.0806	25.3826	21.549	25.1124
VIT_19s0093g00310	Glutathione S-transferase 8 GSTU19	vv10480Glutathione_metabolism	165.791	169.544	172.612	15.8253	16.2998	21.8426	8.71756	10.3763	6.98863	114.075	118.7	132.907	24.5262	21.2907	19.3337	23.6338	25.3826	25.3085
VIT_00s0207g00220	Cold acclimation protein		14.4506	11.7647	12.9895	16.6267	12.105	11.8597	8.80533	7.37577	5.97601	12.6699	12.9189	11.5109	31.3964	21.4594	22.2611	22.8164	19.7601	20.5911
VIT_12s0057g00140	Wound-induced		68.7048	61.0452	95.8652	36.7656	139.531	63.7026	2.09856	2.96425	3.64896	10.0507	11.939	11.5904	34.6301	33.0254	31.5387	22.1769	21.8515	24.5822
VIT_19s0093g00350	Glutathione S-transferase 25 GSTU25	vv10480Glutathione_metabolism	44.4768	40.8989	42.6878	20.6636	21.2328	23.9482	8.58807	9.47328	8.53601	56.0115	56.1375	55.2335	46.5898	43.8243	45.9462	21.3747	18.4421	20.2438
VIT_18s0072g01090	TIR-NBS-LRR type R protein 7		9.93466	8.34604	7.59357	17.652	10.2905	11.6658	12.8874	9.99734	9.73597	25.3516	19.5355	20.1969	32.356	23.8866	22.9591	20.788	16.5044	16.5988
VIT_06s0080g00450	Calcium-binding protein CML	vv34626Plant-pathogen_interaction	71.9882	66.2497	64.3012	33.0775	29.338	32.0377	9.31444	8.44613	8.86289	60.7538	50.3227	50.5804	76.1006	61.2084	64.6648	20.4864	18.6174	18.1483
VIT_03s0038g02190	Nodulin		6.04477	4.8216	5.24215	18.1829	14.1634	15.6946	5.87659	5.36788	5.41508	6.2106	4.90763	5.33303	28.8679	25.2699	26.7251	19.5603	15.7483	16.253
VIT_04s0069g00790	Cyclic nucleotide-regulated ion channel (CNGC14)	vv34626Plant-pathogen_interaction vv50101Channels_and_pores	5.16967	5.01119	5.83972	55.0277	46.9056	46.0375	62.2133	59.9825	59.6705	15.3134	13.9055	13.5649	26.9811	26.6175	27.1281	18.4077	17.1064	15.6515
VIT_03s0091g00160	NtPRp27 secretory protein		39.5621	55.4281	46.4849	3.00737	4.53018	3.60923	1.11536	1.19724	1.16967	18.5159	25.2721	24.9958	5.03683	6.10144	6.77731	17.9743	20.8655	17.9381
VIT_16s0039g00990	Glutathione S-transferase 8 GSTU8	vv10480Glutathione_metabolism	43.8506	46.4168	44.1188	21.9525	22.3902	26.4544	5.69705	7.25345	7.7236	76.3248	84.6137	85.0675	60.7762	62.9217	67.7257	17.3725	18.9927	19.3212
VIT_07s0151g00840	Late embryogenesis abundant protein D-34 (LEA D-34)		0.457611	0.283403	0.516298	2.71181	3.62883	2.81298	2.86827	2.05506	2.40093	0.393003	0.306106	0.272135	2.6151	2.291	2.48043	16.0527	17.5586	20.7182
VIT_04s0008g03160	G protein protein gamma subunit (AGG2)		9.71444	11.0727	9.60057	3.79009	5.51036	5.25279	4.3935	3.18807	2.15335	11.4002	11.8893	12.7362	5.95379	6.15636	4.73263	15.5291	14.5071	14.6879
VIT_15s0021g02470	Epoxide hydrolase-like protein		6.49351	6.76098	6.26288	1.85539	1.65071	2.13266	2.57681	3.05376	2.34414	7.91743	6.46093	7.02233	3.78351	3.5059	3.57656	15.0339	14.7746	16.0115
VIT_01s0010g02210	FRK1 (FLG22-induced receptor-like kinase 1)	vv34626Plant-pathogen_interaction	7.30967	7.11252	7.49212	39.3358	39.3112	33.7317	27.0789	26.6227	25.763	16.1424	16.5119	16.6617	33.9878	40.2142	40.2779	14.9784	16.0263	16.1762
VIT_19s0093g00400	Glutathione S-transferase 25 GSTU25	vv10480Glutathione_metabolism	19.8374	17.6183	17.3292	3.10786	2.45804	4.52005	2.35705	2.46852	2.51746	23.4622	22.1389	22.8976	12.4493	10.7849	11.1249	14.4718	12.8711	11.4081
VIT_14s0030g00520	Disease resistance protein (NBS-LRR class)		0.374137	0.396211	0.449959	0.364697	0.271783	0.21068	0	0.061566	0	9.1176	9.75729	8.77523	19.2202	18.2672	18.9839	14.2756	12.8376	13.2645
VIT_18s0001g06110	R protein L6	vv34627R_proteins_from_Plant-pathogen_interaction	7.38669	6.70109	6.10986	6.20574	5.5502	5.17423	8.45648	7.88976	7.31354	13.9806	12.7395	12.9004	16.6928	19.443	19.4067	13.1385	11.4724	10.1971
VIT_03s0038g02160	Thaumatin		6.278	6.00036	6.67237	7.93259	8.75461	9.86723	10.9926	11.3957	10.9815	14.2649	13.9497	14.7911	14.9841	14.7118	14.5801	12.8358	12.3247	14.3186
VIT_19s0093g00220	Glutathione S-transferase 8 GSTU19	vv10480Glutathione_metabolism	106.532	108.521	108.843	15.9362	17.6026	18.6842	3.4717	2.42394	2.59538	80.2815	81.4882	85.9844	39.3534	38.0957	40.2801	12.5519	14.2358	15.8853
VIT_00s0226g00030	Peroxidase	vv10360Phenylalanine_metabolism vv10680Methane_metabolism	0	0	0	0.119012	0.0675525	0.0610926	0.463695	0.749818	0.427323	0.49969	0.478659	0.335272	0.446006	0.62463	0.829396	12.2816	11.5386	11.8441
VIT_12s0035g02100	Glutathione S-transferase Z1 GSTZ1	vv10480Glutathione_metabolism	0.0782512	0	0	1.37148	2.3709	2.03132	1.04739	1.08827	1.57872	0	0	0	2.37914	2.57914	1.71232	12.2075	9.24477	9.00882
VIT_15s0024g01650	Glutathione S-transferase 8 GSTU8	vv10480Glutathione_metabolism	3.29575	3.62444	2.92021	3.13576	2.5534	1.70153	0.0987407	0.106549	0	34.9284	40.4387	36.5819	36.9619	29.8234	35.3295	11.6392	11.1548	12.2145
VIT_01s0026g01110	TIR-NBS-LRR disease resistance		4.36285	4.46935	3.64811	7.99686	8.10239	6.27134	4.71199	2.77791	4.61748	5.36465	5.86181	5.18341	9.36226	7.70237	6.69523	11.2982	9.8143	9.45752
VIT_05s0094g01570	MLO1		110.164	103.639	102.93	59.1846	55.7499	57.8114	2.46275	2.18086	1.96059	172.095	157.59	160.378	107.991	102.391	102.576	11.1624	9.913	9.5897
VIT_05s0020g00600	1-cys peroxiredoxin	vv10360Phenylalanine_metabolism vv10680Methane_metabolism	0.164831	0.0755478	0.150143	1.20784	1.45103	2.62453	0.683238	1.47913	0.749297	0	0	0.0791389	4.3997	4.39718	3.21875	11.004	14.3619	13.9632
VIT_12s0035g00750	Disease resistance protein		3.27987	3.08926	3.59056	2.33036	1.96773	1.95067	3.67269	3.30021	3.41963	10.3892	8.84831	8.43698	10.9653	19.0181	19.65	10.5757	9.4488	9.29347
VIT_00s0370g00060	Epoxide hydrolase 2		3.83344	3.23393	2.98804	3.8533	3.11345	3.37886	2.41603	3.02388	2.74324	20.5618	18.7151	18.9293	17.7648	13.8017	12.5922	10.4049	8.4363	8.22842
VIT_15s0024g01630	Glutathione S-transferase 8 GSTU8	vv10480Glutathione_metabolism	23.0692	20.7049	20.0774	7.57366	10.429	8.68705	1.1936	0.652777	0.868045	32.6113	33.2535	33.5289	27.9015	27.7653	27.7496	10.1583	11.6725	11.8529
VIT_00s0487g00010	Disease resistance protein (TIR-NBS-LRR class)		3.43926	4.66271	4.36305	7.51449	5.81044	7.66526	11.2246	12.1297	11.0074	4.99171	4.26821	5.22015	12.0725	15.2946	14.6683	9.82235	10.0378	9.72434
VIT_06s0004g07880	Allergen		11.0825	11.9419	11.9468	0.295416	0.442788	0.600668	2.46119	2.19413	3.20113	56.2555	59.8735	59.1666	3.4739	2.70945	3.9974	9.6968	10.707	12.4159
VIT_12s0028g01360	PMR5 (powdery mildew resistant 5)		0.249882	0.354447	0.26416	0.506076	0.547054	0.549711	0	0.0481919	0.0549293	5.34718	5.34064	5.56943	7.63741	9.05879	7.6385	9.25172	9.25665	9.87368
VIT_12s0142g00590	R protein L6	vv34627R_proteins_from_Plant-pathogen_interaction	3.70739	3.82771	3.36278	1.91	1.6345	1.55683	2.85184	2.75724	1.97991	7.35373	6.61221	6.4991	5.53844	7.34871	7.27123	8.69003	8.48088	7.45368
VIT_18s0001g03900	R protein L6	vv34627R_proteins_from_Plant-pathogen_interaction	1.08837	1.28542	1.0301	1.75008	1.59282	1.4405	2.27572	1.75898	1.87637	6.78385	6.23434	5.79873	5.75417	8.53986	7.78557	8.60846	8.0778	6.61878
VIT_11s0118g00090	Leucine-rich repeat family protein		0	0	0	0	0	0	0	0	0	0.0939319	0.0679479	0.164747	1.07808	0.704138	1.24662	8.39601	6.01902	7.41761
VIT_06s0080g01200	Harpin-induced family protein		0.888506	0.554438	0.826415	0.702366	0.633865	0.4586	0.46331	0.502555	0.343688	2.24136	2.93438	1.98437	1.72371	1.37908	1.46494	8.10821	6.34838	7.02775
VIT_01s0011g01020	RPM1 (resistance to p. syringae pv maculicola 1)	vv34626Plant-pathogen_interaction	2.21831	2.12914	2.86014	2.8886	3.40782	2.78842	4.25134	4.58887	5.03489	5.17202	5.21266	4.76013	3.65229	4.26615	4.70754	8.06295	8.05209	8.38575
VIT_06s0004g01180	Peroxidase	vv10360Phenylalanine_metabolism vv10680Methane_metabolism	73.6015	64.0962	64.904	16.0756	16.7972	14.5251	1.78989	2.3876	2.72139	45.6496	48.6512	42.8202	17.5038	15.215	14.7896	7.90981	6.9319	7.11766
VIT_14s0108g01420	DEFENSE NO death 1	vv34626Plant-pathogen_interaction vv50101Channels_and_pores	73.6974	67.8352	68.06	18.9388	19.9318	21.0739	3.3232	2.7413	2.86198	79.6513	74.8431	77.8816	29.145	28.162	29.2731	7.74258	7.21515	7.11702
VIT_03s0088g00620	Stress-induced		27.691	32.3625	32.6939	8.80842	11.038	11.5868	3.5657	3.59432	3.69604	25.7819	28.6778	28.0311	41.2183	39.5872	43.0625	7.32606	7.26765	7.78214
VIT_05s0049g01120	Glutathione S-transferase 25 GSTU7	vv10480Glutathione_metabolism	20.4049	20.6091	19.873	11.8699	10.8817	10.5981	3.12048	2.87583	2.18525	75.1282	76.4019	76.981	28.8284	23.2197	24.5847	7.16642	6.38006	6.23499
VIT_09s0018g00780	HcrVf1 protein		0.723851	0.515999	0.645069	1.06373	0.981932	0.619557	0.393217	0.18105	0.288907	2.43001	2.39474	2.38878	9.05729	8.63237	8.09778	6.36098	3.96321	3.85661
VIT_15s0046g00980	Cyclic nucleotide-regulated ion channel 1	vv34626Plant-pathogen_interaction vv50101Channels_and_pores	13.0468	12.853	12.211	3.44107	3.26296	3.14468	6.12877	5.33081	5.79313	25.3783	22.9103	22.807	8.06926	7.59212	7.65296	6.2567	5.75411	5.33263
VIT_06s0004g02670	Cyclic nucleotide-gated ion channel 15	vv34626Plant-pathogen_interaction vv50101Channels_and_pores	2.05791	2.21274	1.99521	0.485375	0.590272	0.686347	1.46724	1.64912	1.21925	2.43588	2.39	2.38231	2.0167	2.21684	1.78644	5.92924	4.99397	4.72895
VIT_16s0022g00310	EIX receptor 2	vv34626Plant-pathogen_interaction	5.74233	4.34486	4.18795	4.48567	3.09959	3.05475	1.10602	0.897927	1.04142	4.59245	3.73556	3.74731	6.14531	5.38197	5.59649	5.81756	4.60691	4.21373
VIT_04s0008g06210	Nodulin		0.594826	0.678216	0.640244	0.318847	0.37218	0.252442	0.507645	0.774585	0.5045	1.14803	1.62625	1.26105	0.369661	0.328957	0.235198	5.76557	7.08483	7.43714
VIT_18s0075g00070	R protein L6	vv34627R_proteins_from_Plant-pathogen_interaction	0.845132	0.430449	0.142579	0.60264	0.196845	0.178021	0.294645	0.468202	0.177886	2.15319	3.90542	3.83273	1.63266	3.85443	3.26983	5.62477	4.72614	5.07547
VIT_03s0038g01770	Disease resistance protein (CC-NBS-LRR class)		0.14066	0.066271	0.19756	0.575411	0.454589	0.205559	0.982539	0.756876	0.410805	24.6599	20.3144	18.9172	10.8239	12.8327	13.6579	5.49245	3.99156	3.83867
VIT_04s0023g03540	Thaumatin SCUTL1		3.14634	2.3273	2.44112	10.6135	11.2341	12.0848	3.87649	3.51587	4.0074	3.94218	2.90477	3.58917	34.9128	33.5108	31.5147	5.29772	5.23224	6.44114
VIT_13s0067g01490	NBS-LRR type disease resistance protein Rps1-k-1		5.85629	5.02084	5.3812	3.32117	2.18124	2.34345	2.27147	1.98944	2.20829	9.77038	8.95578	8.04578	7.71657	7.14525	7.21342	5.16003	4.08387	4.78896
VIT_07s0197g00240	R protein disease resistance protein	vv34627R_proteins_from_Plant-pathogen_interaction	1.05055	1.01934	1.084	1.89411	1.61925	1.59753	2.98835	2.95664	2.81572	2.55413	2.20199	2.56645	5.19125	6.71227	6.68008	5.12063	4.14016	4.06437
VIT_17s0000g01160	Nodulin		1.53956	1.57564	1.37674	17.825	13.9761	16.0775	2.34539	2.51165	3.19959	2.69399	2.72885	2.46157	44.8736	42.6919	45.705	5.08476	4.5508	4.2042
VIT_00s0540g00020	Chitinase, class V	vv10530Aminosugars_metabolism	2.32504	2.11776	2.67962	3.14672	2.53736	2.78519	1.70202	1.5971	1.06772	10.1448	9.51563	9.36176	6.58405	7.88034	8.05759	4.98238	4.75672	5.34375
VIT_12s0035g01260	NBS-LRR type disease resistance protein		3.42885	3.83567	3.63422	4.03399	3.89157	3.09887	1.86461	1.61062	2.01273	7.95935	7.95444	8.11074	5.23638	6.13708	5.58582	4.90153	5.12084	4.25974
VIT_13s0156g00500	R protein disease resistance protein	vv34627R_proteins_from_Plant-pathogen_interaction	1.20124	1.44725	1.40581	1.84548	1.85165	2.15879	0.573892	0.619062	0.504007	5.06885	4.79495	4.40335	4.25489	5.89723	5.75201	4.83187	3.96363	3.94023
VIT_14s0030g00960	R protein MLA10	vv34627R_proteins_from_Plant-pathogen_interaction	7.04142	6.56749	6.77971	2.86481	2.52093	2.5754	2.3992	2.14675	1.89844	8.87239	9.7142	8.50156	3.19834	4.2405	4.28197	4.78758	5.13992	4.25809
VIT_17s0000g02920	Glutathione S-transferase 25 GSTU7	vv10480Glutathione_metabolism	0.68513	1.37658	0.683951	0.264347	1.07917	0.853971	0.868189	1.17646	0.731419	0.655717	0.637223	0.463504	0.150644	0.36686	0.3897	4.77476	3.42384	4.26074
VIT_13s0156g00440	R protein disease resistance protein	vv34627R_proteins_from_Plant-pathogen_interaction	1.30406	1.50625	1.49675	1.45212	1.43061	2.01258	0.398201	0.567123	0.574586	5.94488	5.14354	4.6425	6.63632	7.78132	8.72496	4.53199	3.81645	3.73992
VIT_12s0034g02250	Disease resistance protein (NBS class)		0.09453	0	0	0	0	0	0	0	0	7.73601	6.54276	5.51235	5.53452	6.75177	5.85093	4.46651	4.52654	4.54827
VIT_09s0096g00930	Disease resistance protein (TIR-NBS-LRR class)		0.88275	1.40855	1.02642	0.231308	0.128826	0.233014	0.384738	0	0.349255	5.87478	7.24178	7.08239	4.40415	6.58666	6.79203	4.4587	5.92097	5.48075
VIT_15s0024g01540	Glutathione S-transferase 8 GSTU8	vv10480Glutathione_metabolism	5.6001	4.97789	6.4171	4.04615	3.23003	3.42192	3.68227	4.09745	3.50272	17.2372	14.9965	15.3617	9.05696	6.07375	6.66516	4.32039	5.57102	4.87802
VIT_13s0067g00790	R protein PRF disease resistance protein	vv34627R_proteins_from_Plant-pathogen_interaction	2.98377	2.63597	2.86189	2.22986	1.96441	2.20051	1.95831	1.71676	1.91642	5.0924	5.28301	5.06232	6.01472	6.10732	6.30375	4.22632	4.41018	4.7341
VIT_06s0004g00990	Dirigent protein		61.4405	53.4119	54.6739	42.443	30.6789	23.3538	0.3673	0.174989	0	116.228	92.6351	95.9336	42.758	35.2343	34.192	4.14318	3.63371	3.55677
VIT_14s0068g01540	PBS1 (avrPphB susceptible 1)	vv34626Plant-pathogen_interaction	3.71512	3.78583	3.14777	8.18327	10.3876	8.6274	4.65705	5.21037	5.9388	11.1542	13.5942	13.3744	8.68068	8.12909	10.526	4.12234	4.98075	4.78277
VIT_12s0034g02270	Cc-nbs-lrr resistance protein		3.44634	3.14446	2.71708	0.925384	2.62586	2.714	2.28982	1.93318	1.69496	6.11175	6.46784	6.0866	5.07049	4.79483	3.79291	4.09813	4.11724	5.4406
VIT_13s0156g00420	Disease resistance protein (NBS-LRR class)		1.32924	0.269895	0.268194	1.23547	0.185136	0.669726	0.586112	0.587134	0.167304	3.36447	2.01146	2.19111	2.17698	3.02095	3.07532	3.94911	2.286	2.62545
VIT_19s0014g01180	Pathogenesis-related		19.7348	22.0803	18.5482	2.5922	4.16388	3.1067	0.813156	0.990388	0.752566	9.42234	12.6868	13.2341	2.62558	1.92508	3.30797	3.84566	4.71297	4.62997
VIT_00s0335g00080	R protein MLA10	vv34627R_proteins_from_Plant-pathogen_interaction	0.116265	0.213745	0.353996	0	0.048873	0.0883988	0.104718	0.193743	0.132497	6.4122	6.97219	5.8775	5.16717	5.4229	5.68286	3.77609	5.26359	4.22148
VIT_08s0007g05530	Glutaredoxin		27.8641	29.5803	30.366	5.8578	5.05294	5.35516	4.03056	3.19243	3.06796	57.1697	62.6939	63.9319	7.64581	7.51511	6.78552	3.74694	5.30767	4.58034
VIT_17s0000g05470	Nodulin		3.28004	3.35709	3.12365	7.63559	5.48488	5.98273	3.79357	3.95029	3.59448	11.6725	9.77048	9.87863	9.27416	7.538	7.37831	3.71172	3.64765	3.45459
VIT_03s0167g00220	MEK1	vv34626Plant-pathogen_interaction	7.21875	5.57611	6.15663	0.562741	1.13332	1.02494	1.0806	0.449272	0.256041	28.6058	24.7604	23.6892	12.3594	12.4828	12.2777	3.65756	5.05336	3.47007
VIT_00s0238g00090	TIR-NBS-LRR disease resistance		0	0.0867234	0.0861769	0	0	0	0	0	0	8.53391	7.75594	6.13209	7.14314	4.27109	5.49938	3.58389	3.83595	3.83463
VIT_03s0063g02120	Minor allergen		5.79096	7.50287	8.15654	2.5548	5.01466	5.48988	1.84055	3.34807	2.46459	6.26422	8.5195	8.22897	9.75429	10.1925	12.263	3.46267	3.43997	4.53678
VIT_14s0068g02240	HcrVf1 protein	vv34626Plant-pathogen_interaction	2.5303	2.22722	2.10344	0.390374	0.429291	0.433914	0.694744	0.380402	0.433584	1.48646	1.56267	1.22439	2.47834	2.15643	1.89674	3.43401	3.36061	2.83232
VIT_03s0038g00400	CRS1		5.83227	4.93161	5.49041	2.00615	1.62878	1.64299	1.63464	1.49004	1.75497	12.4792	11.6595	12.078	5.98409	5.7585	5.20307	3.30382	3.09411	3.55356
VIT_05s0051g00130	Glutathione S-transferase 25 GSTU7	vv10480Glutathione_metabolism	2.27083	2.92048	2.32166	2.06164	0.480797	1.01458	0.542638	0.381196	1.30347	3.42342	2.95255	2.93693	2.25851	1.91776	2.08346	3.2736	4.7274	4.02899
VIT_12s0028g02970	MLO1		0.150273	0	0.0407402	0.395126	0.393724	0.152603	0.328442	0.312161	0.254145	0	0.0265698	0	0.0368665	0	0.0406224	3.25133	2.73947	3.62565
VIT_12s0035g00080	Cleavage and polyadenylation specificity factor subunit 3	vv23015mRNA_surveillance_pathway	1.04736	0.811354	0.735695	0.416135	0.306104	0.213915	0.833831	0.606729	0.540669	3.29243	3.0497	2.67194	2.63117	1.95253	1.91934	3.2439	2.73931	2.69962
VIT_12s0034g02350	R protein disease resistance protein	vv34627R_proteins_from_Plant-pathogen_interaction	0	0.138899	0	0	0	0	0	0	0	5.79294	5.94104	5.74731	4.9406	7.25531	6.19312	3.13031	3.00654	5.40467
VIT_06s0004g05700	Glutathione S-transferase 8 GSTU8	vv10480Glutathione_metabolism	1.15944	1.19636	1.75194	0.176092	0.086384	0.23437	0.249077	0.0684888	0.468383	0.586154	0.571287	0.428735	0.350459	0.563829	0.249554	3.10156	2.60735	3.17394
VIT_07s0197g00170	R protein MLA10	vv34627R_proteins_from_Plant-pathogen_interaction	0.442182	0.417771	0.301918	0.0578301	0.0781559	0.282728	0.459676	0.330481	0.376684	4.72637	4.97182	4.93327	6.71837	7.38263	7.73311	2.73209	3.00236	2.65332
VIT_11s0118g00160	Disease resistance protein		0	0	0	0	0	0	0	0.0243403	0.0554863	0.153659	0.145021	0.164089	1.79352	1.63643	1.57423	2.72395	2.14809	1.70188
VIT_07s0005g05320	Calcium-dependent protein kinase 13 CPK13	vv34626Plant-pathogen_interaction	1.12952	1.14818	1.06488	1.33168	0.840106	1.04468	2.65884	3.33035	2.94186	1.76303	1.93465	2.00459	2.69757	2.1705	2.27529	2.60734	2.95353	3.04612
VIT_08s0040g02180	Mlo3		6.27156	6.22334	6.92032	10.4086	10.4081	10.3687	1.41951	1.48277	1.32266	17.9964	18.3795	18.5796	17.4658	19.062	19.2328	2.57424	2.62163	2.67314
VIT_13s0019g01880	R protein MLA10	vv34627R_proteins_from_Plant-pathogen_interaction	4.71486	4.09967	5.14322	2.04941	2.33763	1.84387	0.820508	0.919719	0.90535	4.97742	4.88197	4.49585	2.18575	3.61367	3.61777	2.50324	2.42345	1.91471
VIT_05s0020g03530	Late embryogenesis abundant protein D-34 (LEA D-34)		0.449557	0.64297	0.290417	0.640041	1.04248	1.16035	0.912507	1.27157	1.01454	0.262808	0.303044	0.367381	1.3091	1.04681	1.21623	2.47057	3.08052	3.46329
VIT_13s0019g01140	R protein MLA10	vv34627R_proteins_from_Plant-pathogen_interaction	1.41883	1.56006	1.36313	1.61218	1.34689	1.03454	1.20487	1.38969	1.15047	3.00542	2.9982	3.03598	1.67158	1.96697	1.89221	2.46693	1.94914	1.97428
VIT_12s0035g01330	RPS2 (resistant to p. syringae 2)	vv34626Plant-pathogen_interaction	11.2845	11.5848	11.8821	8.30297	7.27284	6.64039	1.01055	0.976387	0.944907	10.3963	11.3933	11.2839	7.14361	8.32871	8.9949	2.41928	2.13588	2.32157
VIT_09s0096g00840	NBS-LRR type disease resistance protein		1.13057	1.23338	0.817074	0.779049	1.12806	1.02019	0.676739	0.67078	0.637132	0.829079	0.466266	0.592172	2.03645	1.45723	1.22207	2.39288	3.19205	2.8177
VIT_13s0067g02580	R protein MLA10	vv34627R_proteins_from_Plant-pathogen_interaction	2.16824	1.48234	1.94816	0.834471	0.475609	0.949247	1.0857	0.832183	0.82996	5.5795	5.08217	4.89008	2.98926	4.43344	3.99166	2.37854	2.22757	2.23062
VIT_17s0000g02940	Glutathione S-transferase 8 GSTU8	vv10480Glutathione_metabolism	0	0	0	0	0	0	0	0.104586	0	0.341245	0.186939	0.251808	0.141148	0.143499	0	2.33629	1.71931	1.27547
VIT_11s0118g00080	Disease resistance protein		0	0.0239052	0.0475091	0.0442155	0.0327958	0	0	0.0260019	0	0.0919776	0.154921	0.0751246	0.76944	0.767042	1.20798	2.32398	1.82229	2.13516
VIT_14s0081g00770	R protein disease resistance protein	vv34627R_proteins_from_Plant-pathogen_interaction	0.451537	1.09216	0.904395	0.474177	0	0.677528	0.184163	0.197991	0	3.52434	4.12877	4.19493	3.78452	3.93903	4.5089	2.30176	1.54175	3.05847
VIT_06s0080g00590	Harpin-induced protein		4.52883	4.58278	4.67374	1.39969	1.81997	0.598519	0.975542	0.131177	0.299032	3.65464	3.67335	3.60046	0.963693	0.629943	0.716958	2.26054	2.83742	3.41281
VIT_13s0156g00460	CC-NBS-LRR class		0.0830969	0.0814214	0.0809082	0.150412	0.279257	0.101021	0.0499726	0	0	8.22448	5.98898	6.50349	5.59386	4.22261	4.51776	2.2571	1.60915	2.19611
VIT_08s0007g06910	Dirigent pDIR3		0.108453	0.319297	0.0793212	0	0	0.0990392	0.741658	0.260476	0.593784	0.41879	0.465582	0.501711	0.771587	0.774348	0.632735	2.24992	2.77956	3.03543
VIT_04s0008g04020	RD22 [Vitis vinifera]		3.5277	2.75325	3.41987	42.3782	43.5166	41.7749	25.4699	24.9561	25.1739	97.1248	95.3849	93.1632	31.0462	28.8484	29.4964	2.24438	1.94333	2.28262
VIT_13s0067g01100	RPM1 (resistance to p. syringae pv maculicola 1)	vv34626Plant-pathogen_interaction	1.49578	1.41764	1.47579	1.61531	1.0882	0.984139	1.88871	1.45019	1.31816	5.20961	5.12953	4.79981	4.38167	6.03225	5.73558	2.23558	2.09652	2.22377
VIT_07s0005g04880	Glutathione S-transferase 25 GSTU7	vv10480Glutathione_metabolism	0.208246	0.345246	0.274456	0.0880223	0.378917	0.257011	1.09385	0.826158	0.684843	0.0979786	0.0447484	0.216994	0.711041	0.463724	0.547326	2.21104	3.05419	3.11419
VIT_08s0007g06960	Disease resistance-responsive		5.65264	6.74984	7.10185	1.54727	1.9065	2.33997	3.15937	3.67092	4.79945	19.2548	21.0354	17.4168	2.35659	1.70361	1.57363	2.19861	1.96174	1.93118
VIT_06s0004g05670	Glutathione S-transferase 25 GSTU7	vv10480Glutathione_metabolism	4.44542	5.00476	5.32845	0.43704	0.796956	0.831628	0.246342	0.291628	0.664797	4.38101	5.03887	4.4703	0.71791	0.866955	0.796957	2.19427	3.57456	2.80569
VIT_03s0038g04640	CC-NBS-LRR class		0.740999	0.85077	1.18357	0.930639	0.233436	0	0.345848	0	0.632857	9.87175	6.83679	7.12968	2.32678	1.77757	2.02311	2.17465	1.28106	1.50473
VIT_09s0002g05070	RPS5 (resistant to p. syringae 5)	vv34627R_proteins_from_Plant-pathogen_interaction	5.14023	5.08673	5.56014	4.01952	3.10424	3.19912	1.80483	1.50723	1.63096	11.0389	11.1627	10.9327	6.19121	6.26952	6.13497	2.15556	2.26152	2.03202
VIT_07s0141g01030	R protein MLA10	vv34627R_proteins_from_Plant-pathogen_interaction	3.82425	3.27139	3.7304	1.53708	1.17719	1.43058	0.616231	0.422914	0.581772	6.64639	6.75991	5.66701	2.32273	4.44205	3.90559	2.15224	1.79172	1.8022
VIT_14s0066g00780	Disease resistance protein (NBS-LRR class)		2.29812	2.57804	2.53592	2.44536	2.14354	2.4232	0.867869	1.13299	1.09768	4.64789	5.40037	5.40118	6.96305	6.87886	6.6053	2.12543	2.08311	2.00351
VIT_00s0207g00110	Antigen receptor		13.3081	11.2928	13.8113	4.96978	4.17112	5.17336	1.06353	0.56692	0.538482	10.523	12.1599	11.7841	4.17373	5.70426	4.90604	1.99001	2.0438	2.38143
VIT_00s0144g00220	R protein disease resistance protein	vv34627R_proteins_from_Plant-pathogen_interaction	0.786045	0.964602	1.22478	4.02697	2.86725	3.85635	1.91503	1.39894	1.72739	3.34822	3.54237	2.63841	3.98424	6.5181	5.89381	1.9343	2.42078	2.46431
VIT_14s0081g00020	Pathogenesis-related protein-4 (Chitinase )	vv10530Aminosugars_metabolism	0.378785	0.470437	0.116868	0.324795	0.484048	3.06431	59.6701	67.1603	0.437427	2.79596	2.74386	2.77199	0.958232	0.965366	1.63142	1.89215	1.10683	1.7681
VIT_05s0077g02020	Epoxide hydrolase		21.1223	19.0488	17.8743	2.99302	3.60458	3.25988	0.521486	0.769423	0.81435	8.89195	10.8058	10.6652	3.91964	3.0917	2.55325	1.87114	1.7594	1.87668
VIT_13s0139g00300	R protein disease resistance protein	vv34627R_proteins_from_Plant-pathogen_interaction	1.25501	1.39814	0.521	1.43672	0.639375	0.433675	0.697014	0.950481	0.794466	5.13199	3.85087	3.78356	2.35134	1.73884	1.78937	1.8266	0.767551	1.13339
VIT_00s0144g00270	R protein MLA10	vv34627R_proteins_from_Plant-pathogen_interaction	0.947624	0.673615	0.899465	4.57521	3.69655	3.00353	2.00715	2.17519	1.85294	2.36169	2.61928	2.5028	5.41737	4.80663	4.8389	1.79232	1.64429	1.74987
VIT_14s0108g00360	Hcr2-0B		1.38327	2.12925	1.63807	1.1245	0.942305	0.766974	1.00736	1.27007	1.10701	4.10452	3.65005	3.30972	1.57852	1.4351	1.49722	1.75769	1.87457	1.21482
VIT_05s0102g01080	Disease resistance protein (CC-NBS-LRR class)		1.21845	1.26387	0.883787	0.627246	0.385315	0.929249	0.878759	0.560073	0.522305	9.01669	6.46157	7.79659	4.12218	4.40117	3.47855	1.72424	1.3216	1.32467
VIT_09s0096g00830	R protein disease resistance protein	vv34627R_proteins_from_Plant-pathogen_interaction	1.32983	1.40017	1.25222	0.932526	0.576274	0	0.624027	0.304596	0.69436	0.287868	0.816664	0.366682	0.396088	1.25378	1.38733	1.69097	2.10834	1.73351
VIT_08s0007g06030	Beta 1-3 glucanase [Vitis vinifera]		1.13249	1.10149	1.4594	1.83057	1.00743	1.13886	0.468562	0.599049	0.834532	0.636284	1.26904	0.96154	4.56741	4.10969	3.94111	1.67052	1.49734	1.19055
VIT_07s0197g00130	Disease resistance protein (TIR-NBS-LRR class)		0.123322	0.0844926	0.235088	0.0246749	0.115916	0.0628988	0.0166776	0	0	3.84196	3.57014	3.67312	4.27488	5.76266	5.40814	1.6449	1.63804	1.86799
VIT_00s0515g00040	R protein MLA10	vv34627R_proteins_from_Plant-pathogen_interaction	1.5858	0	1.83254	0	0	0	0	0	0	1.48377	1.19514	2.89774	3.0452	0	0	1.63378	0	0
VIT_16s0022g00080	HcrVf2 protein		2.24847	1.62665	1.66939	4.41442	3.1828	3.20928	0.311206	0.580104	0.264482	4.43908	3.33534	2.89116	6.9197	5.19353	5.65425	1.61284	1.12932	1.13194
VIT_00s0335g00090	R protein MLA10	vv34627R_proteins_from_Plant-pathogen_interaction	2.52251	2.65503	2.6383	2.45469	1.08499	2.10264	1.84982	1.35178	1.6108	6.57975	7.39505	6.47968	2.76349	3.07717	4.1419	1.5776	2.07336	1.49868
VIT_09s0096g00420	RPS5 (resistant to p. syringae 5)	vv34627R_proteins_from_Plant-pathogen_interaction	0.918165	0.988878	0.880287	0.424999	0.678326	0.587898	0.558911	0.582622	0.638534	0.433063	0.493994	0.593475	0.753504	1.09149	0.734854	1.52001	1.8225	1.89475
VIT_19s0085g01040	Cationic peroxidase	vv10360Phenylalanine_metabolism vv10680Methane_metabolism	0	0.243633	0.181573	0.0646229	0.167121	0.151139	0.599239	0.397501	0.302049	0.289674	0.197362	0.38282	1.29787	2.68155	1.56908	1.502	1.77695	1.77749
VIT_08s0058g00090	Hcr9-Avr4-par1		0.215992	0.219873	0.382352	0	0.0251371	0.0681999	0	0	0.022716	1.67648	1.21118	1.59307	1.67577	1.31256	1.21636	1.50124	1.25879	1.08563
VIT_18s0001g06280	TIR-NBS-LRR disease resistance		0.711117	0.44575	0.369117	0.341065	0.152882	0.138262	0.0901042	0.161615	0.0921047	2.39266	1.6851	1.45918	2.22206	1.10873	1.17776	1.44522	1.25849	1.57677
VIT_12s0034g02310	R protein MLA10	vv34627R_proteins_from_Plant-pathogen_interaction	0.151427	0.0798898	0.119079	0.221654	0.109602	0.0495603	0.0847846	0.0434483	0.0330151	2.94751	2.78715	2.78957	1.84711	2.72238	2.44067	1.39522	1.45357	1.22459
VIT_07s0005g06210	RPM1 (resistance to p. syringae pv maculicola 1)	vv34626Plant-pathogen_interaction	3.09563	2.92102	2.43192	1.11906	0.839383	0.881551	0.142041	0.36495	0.318096	1.50216	1.95696	1.69533	0.83515	0.883653	1.17333	1.37258	1.11446	0.907596
VIT_12s0028g00050	Beta-1,3 glucanase		2.14982	1.69729	2.06608	2.34102	2.32853	1.63204	0.642134	0.692308	0.789096	4.69528	4.39982	4.31158	2.24968	1.64648	2.01806	1.32407	0.878533	1.35088
VIT_13s0067g00830	R protein PRF disease resistance protein	vv34627R_proteins_from_Plant-pathogen_interaction	1.17755	0.998936	1.26692	0.625843	0.468838	0.521851	0.373675	0.314528	0.439977	2.26598	2.38507	2.04465	0.964102	1.28485	1.22419	1.26888	1.08854	1.26697
VIT_07s0197g00090	R protein disease resistance protein	vv34627R_proteins_from_Plant-pathogen_interaction	2.03262	2.19775	2.48593	2.88328	3.40003	3.30695	0.524384	0.432326	0.637699	4.07061	4.46984	4.7269	6.38395	8.13008	7.04241	1.25005	1.34221	1.21989
VIT_18s0075g00440	TIR-NBS-LRR disease resistance		0	0	0	0	0	0	0	0	0	1.38648	1.32753	1.4131	1.33966	1.39808	1.50987	1.24762	1.08145	1.25922
VIT_14s0081g00780	R protein disease resistance protein	vv34627R_proteins_from_Plant-pathogen_interaction	0.30195	0.237336	0.393067	0.427574	0.477551	0.451515	0.137904	0.0344202	0.137313	2.62052	2.45069	2.23755	1.51116	2.11341	2.03804	1.24549	1.07212	1.04942
VIT_03s0017g00560	Disease resistance RPP13 protein 4		1.81266	1.63358	2.17404	0.470462	0.960481	0.868631	0.340251	0.126918	0.180827	3.32489	3.44066	3.30023	2.24664	2.02438	2.60131	1.23733	1.09812	1.36724
VIT_09s0002g04940	R protein PRF disease resistance protein	vv34627R_proteins_from_Plant-pathogen_interaction	0.969172	0.778889	0.649145	0.245502	0.379168	0.218215	0.0517169	0.0273291	0.0311499	2.00743	2.13306	2.14506	1.28862	1.57489	1.36922	1.2089	1.46603	1.19984
VIT_18s0001g06160	TIR-NBS-LRR-TIR disease resistance protein		0.961148	0.817246	0.522061	0.60048	0.240254	0.362132	0.479999	0.190484	0.361857	1.6753	1.56997	1.29943	1.60622	1.15433	1.21462	1.1768	1.45583	1.29057
VIT_14s0060g02170	Glutathione S-transferase GSTU8	vv10480Glutathione_metabolism	0	0.0743634	0	0	0	0	0	0.161771	0.184387	0.0502226	0.0481923	0	0	0	0	1.17439	1.18973	1.77558
VIT_08s0007g08420	R protein MLA10	vv34627R_proteins_from_Plant-pathogen_interaction	0	0	0	0	0	0	0.0546359	0.0205355	0	1.16984	1.13788	1.17673	0.385872	0.521259	0.26189	1.15331	0.959459	1.08523
VIT_03s0063g02340	Dehydration-responsive protein (RD22)		24.5605	19.5967	19.9517	5.66328	4.09549	4.12203	1.79441	1.78066	1.49235	90.9165	84.0943	82.3651	23.5676	17.5334	18.2243	1.13994	1.54066	1.19224
VIT_12s0121g00050	R protein MLA10	vv34627R_proteins_from_Plant-pathogen_interaction	0	0	0	0	0	0	0	0	0	1.88493	1.89953	1.61639	0.823124	1.08308	1.31247	1.11661	1.39249	0.972019
VIT_13s0156g00540	Disease resistance protein (CC-NBS-LRR class)		3.9941	3.36153	3.84751	0.909294	1.30383	1.15731	0.344904	0.459437	0.545488	2.22342	2.17849	2.05564	1.40036	1.52342	1.53456	1.1163	1.27536	0.949401
VIT_16s0098g00820	Peroxidase 3	vv10360Phenylalanine_metabolism vv10680Methane_metabolism	0.468979	0.466562	0.278173	0.0613449	0.224028	0.144718	0.34351	0.456734	0.491666	0.247622	0.377953	0.415428	0.60039	0.609263	0.600965	1.10885	1.49289	1.65039
VIT_12s0035g01520	Disease resistance protein RPS2		1.27104	1.10036	1.69829	0.308833	0.385427	0.406664	0.308008	0.280117	0.261228	1.28602	1.50207	1.64315	1.79011	1.64218	1.90216	1.10084	1.23385	0.993786
VIT_00s0184g00120	R protein L6	vv34627R_proteins_from_Plant-pathogen_interaction	3.55408	3.15002	3.28066	1.24783	0.74796	0.789173	1.6685	1.25192	1.46449	3.83129	3.86692	3.47426	2.30852	3.05121	2.64095	1.09633	0.969166	1.15177
VIT_09s0002g08290	R protein MLA10	vv34627R_proteins_from_Plant-pathogen_interaction	1.11025	1.2471	1.37479	0.446553	0.427729	0.531885	0.411109	0.487487	0.628114	1.33508	1.50276	1.20432	0.699788	0.78519	0.984669	1.0816	1.22867	1.05116
VIT_10s0003g01100	Cysteine protease RCR3	vv34626Plant-pathogen_interaction	0	0.107068	0.212787	0.0548728	0.367219	0.265682	0.521423	0.640523	0.19911	4.24402	5.72443	5.32748	0.551797	0.439421	0.477386	1.07507	1.15877	1.56229
VIT_07s0197g00140	R protein disease resistance protein	vv34627R_proteins_from_Plant-pathogen_interaction	1.3049	0.939275	1.38918	0.704629	0.779154	0.650441	0.474041	0.570227	0.48746	2.68346	2.94446	2.88312	2.30219	2.10267	2.25089	1.07128	1.31566	1.10107
VIT_00s0370g00070	Epoxide hydrolase		13.9957	13.7126	12.8569	1.50187	2.35155	1.98947	0.537591	0.420996	0.342752	20.531	19.4575	19.4035	10.3088	8.70579	7.61517	1.06829	1.61313	1.27133
VIT_12s0028g02280	Calcium-dependent protein kinase 13 CPK13	vv34626Plant-pathogen_interaction	3.83448	2.61495	2.24006	0.315918	0.247412	0.111876	0.202481	0.196158	0	7.04941	6.07738	5.95077	2.59593	2.355	1.69752	1.04966	0.933461	0.956891
VIT_13s0067g00740	R protein PRF disease resistance protein	vv34627R_proteins_from_Plant-pathogen_interaction	1.15786	1.1038	1.02829	0.934373	1.04109	0.684749	0.505978	0.675342	0.470407	1.24402	1.27419	1.42726	2.10874	1.49288	1.81139	1.01859	1.16864	1.22016
VIT_13s0158g00310	NBS-LRR type disease resistance protein		0.823488	0.481088	0.59757	0.396963	0.495007	0.373058	0.646571	0.392462	0.44733	1.3363	1.09122	1.03941	0.519432	0.628232	0.715011	1.01539	1.18848	1.43587
VIT_12s0057g00750	CF9	vv34626Plant-pathogen_interaction	1.83575	1.49664	1.37786	1.35077	0.936045	0.791917	0.247011	0.215459	0.0818602	2.37005	1.91132	1.70612	1.79976	1.69163	1.4611	1.00942	0.911383	1.0705
VIT_01s0011g05060	Major latex-like protein 34		2.89544	2.9898	3.50148	1.03728	0.732452	1.05985	1.19198	1.27758	1.58857	10.2814	9.41112	8.2772	1.59945	1.19518	0.84639	1.00928	1.10539	0.660995
VIT_07s0095g00040	Disease resistance protein (TIR-NBS-LRR class)		0.519609	0.493791	0.619804	0.367333	0.285236	0.419184	0.285425	0.367489	0.225543	1.44192	1.38109	1.86487	1.07334	1.20237	1.26178	1.0066	0.782669	1.01125
VIT_13s0067g01310	R protein disease resistance protein	vv34627R_proteins_from_Plant-pathogen_interaction	1.84462	1.51973	1.81905	0.518773	0.568618	0.85707	0.997494	1.08949	1.54155	7.20373	7.49855	7.32667	3.77244	5.20623	4.99647	1.00525	1.59275	1.3134
VIT_18s0041g01640	Leucine-rich repeat family protein		2.60239	2.34258	2.19088	1.78541	0.378095	0.854845	0.161474	0.299769	0.170839	2.19241	1.25024	1.44349	1.61578	1.54239	3.27683	0.994727	1.03747	0.853021
VIT_13s0139g00090	Disease resistance protein (NBS class)		0	0.0566126	0.0562558	0	0	0.0702401	0.0633333	0	0.0701867	0.733056	1.50423	0.919205	1.52952	1.39407	1.68279	0.989169	0.69262	0.550709
VIT_13s0158g00440	Disease resistance protein		5.87314	4.69452	5.37174	2.49304	1.95165	2.05919	0.47944	0.412627	0.205763	5.35078	4.73255	4.16015	2.02327	2.26461	2.65461	0.974159	1.02641	0.754823
VIT_02s0012g01610	Beta-1,3-glucanase precursor		0.0486796	0	0	0	0	0	0.0597619	0.130821	0.29822	0.280194	0.350748	0.314972	0	0	0.178753	0.970897	0.735727	0.957246
VIT_18s0041g00400	TIR-NBS-LRR disease resistance		0	0	0	0	0	0	0	0	0	4.92136	4.95495	4.37344	0.96334	0.975906	0.797432	0.969269	1.42016	0.800693
VIT_09s0002g06260	RPS5 (resistant to p. syringae 5)	vv34627R_proteins_from_Plant-pathogen_interaction	1.83409	1.86695	2.03707	0.289758	0.477103	0.340641	0.0703671	0.0199088	0.0907685	4.29965	4.75659	3.9785	1.99765	2.25359	2.26694	0.960856	0.723471	0.760759
VIT_18s0075g00460	TIR-NBS-LRR disease resistance		0	0	0	0	0	0	0	0	0	1.15094	1.12503	0.811328	0.779483	1.51461	0.92618	0.953433	1.00538	0.803019
VIT_05s0102g00940	R protein PRF disease resistance protein	vv34627R_proteins_from_Plant-pathogen_interaction	0.627041	0.796263	0.46156	0.65212	0.40965	0.740952	0.605725	0.685663	0.616991	0.845791	1.26857	0.78198	1.22319	1.58447	1.28206	0.913218	0.655697	0.997564
VIT_19s0014g05160	RPS2 (resistant to p. syringae 2)	vv34626Plant-pathogen_interaction	2.35888	2.61903	2.34814	1.65038	1.16167	1.61252	0.418419	0.4498	0.292962	3.61537	3.33079	2.83634	1.19908	1.45473	1.32677	0.903037	0.982207	0.922955
VIT_00s0144g00190	R protein MLA10	vv34627R_proteins_from_Plant-pathogen_interaction	0.456804	0.465941	0.487373	1.63003	1.34574	2.09941	0.932086	1.3337	1.12492	1.62264	1.39855	1.54133	2.24129	3.67816	2.7457	0.895866	1.08471	0.780721
VIT_06s0004g03010	Late embryogenesis abundant		0.0345212	0	0.0513017	0.0956564	0.141655	0	0.0417525	0	0.0640059	0.850008	0.568781	0.757136	0.135434	0.0770488	0.15346	0.883132	0.923145	0.867457
VIT_09s0096g00760	RPS5 (resistant to p. syringae 5)	vv34627R_proteins_from_Plant-pathogen_interaction	0.61992	0.374006	0.44989	0.39943	0.189037	0.34192	0.56659	0.44963	0.390469	0.264057	0.357191	0.494884	0.439846	0.543481	0.429086	0.86445	1.11151	0.97483
VIT_18s0001g13510	Hcr2-p6		0.204189	0.179665	0.0446331	0.192968	0.123242	0.222913	0.101577	0.0977113	0.278429	0.19878	0.0291086	0.0470512	0.125293	0.167583	0.0890082	0.845778	0.845418	0.794418
VIT_06s0009g01630	Cc-nbs-lrr resistance protein		0.662946	0.316908	0.524851	0.582242	0.31883	0.262128	0.124492	0.0459603	0.130965	1.22521	0.944733	0.962717	0.906116	0.867086	1.15133	0.826855	0.676019	0.579188
VIT_14s0066g01850	Peroxidase	vv10360Phenylalanine_metabolism vv10680Methane_metabolism	48.8409	44.7739	47.8299	22.8266	20.9797	21.0885	0.380895	0.381754	0.372964	32.9733	28.0741	30.2264	53.8009	42.2027	42.7237	0.800113	0.754975	0.79811
VIT_03s0017g00660	Nematode resistance-like protein		0.544203	0.374793	0.620718	0	0	0	0	0	0	1.63166	1.13349	0.916086	0.741837	1.21191	0.123785	0.799783	0.35272	0.662884
VIT_05s0051g00190	TIR-NBS-LRR-TIR disease resistance protein		0.556305	0.813361	0.808235	0.904129	1.2173	0.550445	0.242815	0.241281	0.550027	0.780941	0.670868	0.697109	0.337794	0.441406	1.02569	0.78326	1.18298	1.04623
VIT_18s0041g00250	R protein L6	vv34627R_proteins_from_Plant-pathogen_interaction	0.903359	0.799675	0.713134	0.324716	0.309433	0.407044	0.110595	0.0669086	0.0508418	0.718964	0.717565	0.891384	0.867585	1.04044	1.13772	0.77994	0.771876	0.380789
VIT_10s0071g00150	R protein disease resistance protein	vv34627R_proteins_from_Plant-pathogen_interaction	8.58376	10.2973	10.2656	1.54511	1.46773	1.94959	0.333102	0.14546	0.41449	4.98275	4.35498	5.23578	2.6642	1.89602	2.35195	0.779056	1.1327	0.857406
VIT_14s0036g00260	Cc-nbs-lrr resistance protein		0.247614	0.161931	0.107274	0.226497	0	0.0669702	0	0	0.133839	0.800742	1.29428	0.508885	0.435849	0.684725	1.01616	0.754335	0.55878	0.477338
VIT_03s0038g01610	R protein PRF disease resistance protein	vv34627R_proteins_from_Plant-pathogen_interaction	0	0.178976	0.0711392	0.183863	0.196431	0.0444116	0.445581	0.389346	0.310645	2.35423	3.15487	2.17481	1.62284	1.97658	2.26987	0.742297	0.606367	0.696408
VIT_03s0038g01620	R protein MLA10	vv34627R_proteins_from_Plant-pathogen_interaction	0.0717961	0.130733	0.0433031	0.0294413	0.0597847	0.0540676	0.195239	0.1185	0.216106	3.73647	2.8806	2.84166	1.4322	2.65021	2.41796	0.718877	0.635675	0.558791
VIT_05s0029g00850	TIR-NBS-TIR type disease resistance protein		0	0	0	0	0	0	0.0361723	0	0.040388	0.365771	0.380015	0.290066	0.439141	0.559108	0.451892	0.70087	0.674483	0.374515
VIT_05s0029g00070	Calcium-binding protein CML	vv34626Plant-pathogen_interaction	0.612653	0.498162	0.330015	0.251007	0.075937	0.206026	0.124076	0.180618	0	0.759106	0.932653	1.07267	0.444126	0.413034	0.109687	0.693887	0.416732	0.53844
VIT_05s0029g00870	RPS4 (resistant to p. syringae 4)	vv34627R_proteins_from_Plant-pathogen_interaction	0.28693	0.319575	0.241951	0.513259	0.33404	0.264334	0.297678	0.165526	0.0943334	0.817262	0.818559	0.637648	0.968621	1.2037	0.949929	0.693107	0.730403	0.726714
VIT_00s2038g00010	Tobamovirus multiplication 1		3.22938	2.56121	2.61992	2.26797	1.34349	2.33657	0.810356	0.163873	0.466958	5.2906	4.97949	4.45843	6.20447	5.00281	4.8515	0.662838	0.708932	0.866016
VIT_13s0101g00300	R protein MLA10	vv34627R_proteins_from_Plant-pathogen_interaction	2.96906	2.78936	3.34611	2.4893	1.79271	2.02659	0.283051	0.259667	0.327124	2.22356	1.5634	1.63866	0.843495	1.14385	1.22004	0.661609	0.709482	0.788907
VIT_14s0030g00990	R protein disease resistance protein	vv34627R_proteins_from_Plant-pathogen_interaction	1.75246	1.51366	1.28596	0.35805	0.348742	0.387072	0.284528	0.289065	0.200552	3.08728	3.48199	2.8323	0.70208	0.922567	0.91589	0.653697	0.434966	0.510908
VIT_13s0158g00290	R protein MLA10	vv34627R_proteins_from_Plant-pathogen_interaction	0	0	0	0	0	0	0	0	0	5.64438	5.36521	4.71056	1.73274	2.73486	2.07325	0.624757	0.379166	0.586159
VIT_08s0007g05990	Beta 1-3 glucanase		2.95482	3.49273	2.98188	4.5325	4.31928	4.08934	0.146538	0.214032	0.243954	2.62715	2.70984	2.49929	5.48267	4.66195	5.8003	0.615528	0.462962	0.52204
VIT_13s0084g00360	R protein MLA10	vv34627R_proteins_from_Plant-pathogen_interaction	2.56553	1.95186	2.25151	1.22	0.861381	0.762073	0.291682	0.326623	0.253831	4.49905	3.6798	3.1027	1.78945	2.30186	2.38024	0.612141	0.500974	0.386259
VIT_14s0036g00330	RPS2 (resistant to p. syringae 2)	vv34626Plant-pathogen_interaction	1.66082	1.74138	1.84172	1.33847	1.15958	0.897072	0.31268	0.39876	0.315631	5.42378	5.09487	4.69906	1.53547	2.32528	2.45189	0.590857	0.450436	0.387241
VIT_09s0002g05040	RPS5 (resistant to p. syringae 5)	vv34627R_proteins_from_Plant-pathogen_interaction	0.878415	0.993473	1.17127	0.514994	0.73923	0.543188	0.0345099	0.146523	0.167008	1.79536	1.98607	1.81681	1.21293	1.19367	1.60167	0.584404	0.618027	0.818999
VIT_06s0004g03120	MLO-like protein 3		0	0.191033	0.0759316	0	0.104832	0	0.0924089	0	0	1.76937	1.58466	1.86106	0.48328	0.370629	0.529985	0.573972	0.647217	0.574386
VIT_10s0092g00590	Leucine-rich repeat family		6.55693	6.75074	7.20098	1.69177	1.40457	1.72676	0.181229	0.174001	0.198327	8.15279	7.80644	8.39547	1.1966	1.19371	1.25217	0.57138	0.496812	0.537575
VIT_01s0011g01120	R protein MLA10	vv34627R_proteins_from_Plant-pathogen_interaction	1.21316	0.943268	1.11466	0.429535	0.454676	0.347935	0.244387	0.194108	0.126426	2.11942	2.01564	1.84268	1.60526	1.80724	1.61663	0.535276	0.3119	0.40581
VIT_19s0014g00600	BED finger-nbs-lrr resistance protein [Populus trichocarpa]		0.0641721	0	0	0.10574	0	0	0	0	0	2.7883	1.52098	2.08601	0.489929	1.16754	0.493271	0.530541	1.00397	0.440256
VIT_18s0041g00190	R protein L6	vv34627R_proteins_from_Plant-pathogen_interaction	1.2046	1.30311	1.01065	0.997959	1.91856	1.14358	0.32741	0.172854	0.275827	1.98999	1.689	2.14746	1.31861	2.22937	2.55081	0.529645	0.628138	0.562138
VIT_09s0002g04890	R protein PRF disease resistance protein	vv34627R_proteins_from_Plant-pathogen_interaction	1.28548	1.03014	0.898816	0.525198	0.758336	0.716991	0.0799085	0.0546582	0.0934496	1.53097	1.40033	1.42127	0.994831	0.993682	0.896217	0.528649	0.614789	0.466605
VIT_12s0057g01130	R protein disease resistance protein	vv34627R_proteins_from_Plant-pathogen_interaction	0.490832	0.675261	0.511242	0.316486	0.0882283	0.279269	0.0301043	0.104927	0	0.505359	0.562646	0.286312	0.734691	0.767822	0.828367	0.521631	0.665754	0.824645
VIT_01s0011g05140	Major latex-like protein ripening protein [grip61]		0	0	0	0.349751	0.740524	0.861055	0.65141	0.503244	0.5736	1.79689	2.14883	1.3732	1.27947	3.27981	2.82693	0.500471	0.653126	1.09107
VIT_07s0005g04870	Glutathione S-transferase 25 GSTU7	vv10480Glutathione_metabolism	0.319651	0.334657	0.332547	0.23108	0.344339	0.103803	0.552678	0.45501	0.518623	0.787466	0.921737	0.613487	0.811417	0.874028	0.828965	0.491538	1.18105	0.813858
VIT_00s0421g00040	Disease resistance family protein		0.595334	0.391959	0.44513	0.0866974	0.0384095	0.104209	0	0.0609052	0	4.66359	4.88072	4.44318	3.31362	2.63234	2.60758	0.461183	0.210786	0.445658
VIT_13s0073g00200	Disease resistance protein (TIR-NBS-LRR class)		0	0	0	0	0	0	0	0	0	1.05442	1.59758	0.997721	1.48382	0.585299	1.55434	0.440798	0.316361	0.198184
VIT_12s0034g02340	R protein MLA10	vv34627R_proteins_from_Plant-pathogen_interaction	0	0	0	0	0	0	0.0342682	0	0	1.66005	1.11009	1.46984	0.810128	1.16941	1.37221	0.439066	0.514483	0.354528
VIT_14s0036g00100	Disease resistance protein (CC-NBS-LRR class)		0.388121	0.265457	0.307748	0.151514	0.21244	0.109786	0.172073	0.168431	0.109702	1.79183	1.51963	1.22817	0.995938	1.43612	1.22743	0.437375	0.208186	0.273878
VIT_12s0057g00870	CF9	vv34626Plant-pathogen_interaction	0.0976454	0	0	0	0	0	0	0	0	0.0464709	0.203566	0.164522	0.0977981	0.156262	0.155616	0.422875	0.492691	0.277782
VIT_03s0038g01670	R protein PRF disease resistance protein	vv34627R_proteins_from_Plant-pathogen_interaction	0.0711004	0	0	0	0.212075	0.038359	0.320711	0.168142	0.0383299	1.82559	2.12383	1.63551	0.96892	1.49957	1.04153	0.401718	0.494633	0.492135
VIT_09s0002g05850	Disease resistance protein (NBS-LRR class)		2.96315	4.39117	3.70897	2.49171	4.217	2.9965	0	0	0	1.59069	1.56517	1.83996	0.926399	1.14685	0.652632	0.400746	0.206628	0
VIT_15s0046g02950	Barwin endoglucanase		0	0	0	0	0	0	0	0	0.149171	0	0	0	0.0872731	0	0.357652	0.38701	0.905882	0.74483
VIT_09s0002g03860	RPS5 (resistant to p. syringae 5)	vv34627R_proteins_from_Plant-pathogen_interaction	5.82655	5.2518	6.09826	1.23537	1.21432	1.12261	0.157494	0.128369	0.195087	8.57174	8.22196	8.14913	3.49055	4.15376	3.72244	0.37659	0.407247	0.313102
VIT_12s0034g02280	Disease resistance protein		0.124929	0.204993	0.162961	0	0.0562464	0.20347	0.0760279	0.0891889	0.101658	0.842385	0.797093	0.75158	0.303321	0.55068	0.487469	0.368065	0.694513	0.217539
VIT_06s0009g01350	R protein PRF disease resistance protein	vv34627R_proteins_from_Plant-pathogen_interaction	0.702993	0.907081	0.961455	0.494424	0.705178	0.5252	0.23753	0.328879	0.262401	1.72348	2.27301	2.13794	0.668776	0.586619	0.449379	0.364878	0.682928	0.614991
VIT_04s0008g04150	RD22		3.59129	3.24125	2.6998	0.0612215	0	0.0591392	0	0.051846	0	3.16973	2.47122	2.74621	1.40908	1.565	1.36961	0.359231	0.0897164	0.126456
VIT_01s0011g05190	Bet v I allergen		107.287	101.51	98.0644	10.419	7.36938	7.17732	0.0770841	0.074907	0	219.653	209.718	211.588	18.7475	14.3375	17.8094	0.345063	0.129622	0.304507
VIT_05s0049g01100	Glutathione S-transferase 25 GSTU7	vv10480Glutathione_metabolism	0.90937	1.10403	1.09707	0.313047	0.108188	0.195683	0.310119	0	0.195535	7.04402	9.04573	8.42597	0.297726	0.35307	0.390678	0.341224	0.222644	0.557902
VIT_12s0034g02470	Disease resistance protein (CC-NBS-LRR class)		1.01721	1.11827	0.899564	0.170238	0.182639	0.165174	0.0294685	0	0	2.21891	1.70825	1.85476	0.528022	1.01327	0.659532	0.337315	0.225517	0.259005
VIT_16s0050g00170	HcrVf3 protein	vv34626Plant-pathogen_interaction	1.57536	2.01273	1.59636	0.945028	0.785318	0.77895	0.127585	0.0602548	0.0686787	2.37671	1.98648	1.78924	1.14995	1.00586	1.07946	0.3354	0.33018	0.277603
VIT_13s0019g00380	R protein MLA10	vv34627R_proteins_from_Plant-pathogen_interaction	0.291198	0.379571	0.346388	0.346252	0.286936	0.326774	0.179062	0.109535	0.105641	0.599155	0.692778	0.527446	0.462908	0.630059	0.575645	0.329153	0.371797	0.253463
VIT_13s0158g00400	R protein MLA10	vv34627R_proteins_from_Plant-pathogen_interaction	0.0730111	0.0408519	0.0405944	0.0918615	0.0186817	0.0168952	0.0297058	0.0444348	0	0.64466	0.511844	0.49926	0.14308	0.284516	0.269847	0.328887	0.21786	0.289014
VIT_05s0029g00750	R protein L6	vv34627R_proteins_from_Plant-pathogen_interaction	0.115645	0.0492287	0.0163062	0.0903913	0.0450249	0.0407192	0.0988332	0.0713952	0.0406883	0.326995	0.159517	0.19768	0.306565	0.232653	0.373957	0.315822	0.262534	0.362789
VIT_00s0317g00070	Disease resistance-responsive		0.160203	0	0.269019	0	0	0	0.0495106	0	0	0.346567	0.421075	0.453751	0.553393	0.48484	0.32189	0.31526	0.509563	0.383059
VIT_00s0397g00010	HcrVf1 protein	vv34626Plant-pathogen_interaction	1.35078	1.37074	1.58912	0.589873	0.496252	0.401554	0.130873	0.0207078	0.0708087	4.07343	3.81242	3.151	1.36553	1.37801	1.30158	0.314099	0.232919	0.117852
VIT_01s0010g03210	HcrVf1 protein		0.0491772	0	0	0.0815877	0.0731436	0	0	0	0	0.319455	0.276414	0.363022	0.285346	0.159136	0.211304	0.311644	0.501753	0.565782
VIT_16s0013g01500	Disease resistance protein		0.0637054	0	0.0996023	0	0.137512	0.124362	0	0	0	0	0.0866109	0.0174997	0	0.0249317	0	0.311485	0.314436	0.236374
VIT_09s0002g01110	Avr9/Cf-9 induced kinase 1		0.731132	0.895448	0.762689	0.049597	0.0584987	0.0529046	0	0.0927604	0.0528644	0.346357	0.525041	0.357338	0.23993	0.254547	0.295744	0.305977	0.521679	0.527917
VIT_12s0059g00220	Epoxide hydrolase		4.12513	5.01926	4.2268	0.782296	0.875334	0.738853	0.0871067	0.1388	0.263675	4.59647	3.6663	3.98794	1.7418	1.58703	1.81227	0.304391	0.280217	0.263313
VIT_08s0058g00080	Verticillium wilt disease resistance protein		0	0	0	0	0	0	0	0	0	0	0	0	0	0	0	0.29597	0.366006	0.343927
VIT_03s0038g01580	R protein PRF disease resistance protein	vv34627R_proteins_from_Plant-pathogen_interaction	0.175695	0	0.542745	0.6126	0.149864	0	0	0	0	1.23376	0.849516	1.25873	0.171708	0.407568	0.324706	0.288001	0.205608	0.193205
VIT_09s0002g08020	R protein MLA10	vv34627R_proteins_from_Plant-pathogen_interaction	0.14808	0.118509	0.0392542	0.0275096	0.108389	0.0490122	0.100383	0.0214839	0.0489749	0.319153	0.230405	0.268976	0.0630118	0.0884322	0.117422	0.273404	0.297413	0.192137
VIT_19s0027g01690	Disease resistance protein RPS2		1.33488	0.525292	0.626378	0.241999	0.288261	0.130348	0	0.114273	0.130249	0.33152	1.22552	1.15555	1.12648	0.862346	0.936851	0.272741	0.197742	0.371627
VIT_08s0007g06900	Disease resistance-responsive		0.121428	0.0892452	0	0.106163	0	0	0.153249	0.0970726	0	0.905249	0.86755	1.0751	0.177672	0.13319	0.0884263	0.269206	0	0
VIT_09s0002g07890	R protein disease resistance protein	vv34627R_proteins_from_Plant-pathogen_interaction	1.47299	1.61685	1.60666	0.427896	0.665451	0.601815	0.247024	0.241815	0.175396	5.73717	5.13433	5.34575	1.50902	1.2065	1.38174	0.267775	0.304325	0.339586
VIT_09s0096g00390	Disease resistance protein (NBS-LRR class)		0.391057	0.334121	0.66403	0.141398	0.572979	0.310912	0	0	0.103558	2.88529	2.32772	2.31877	2.59979	2.49322	2.23462	0.25318	0.0786108	0.295474
VIT_14s0036g00030	R protein disease resistance protein	vv34627R_proteins_from_Plant-pathogen_interaction	0.115195	0	0	0	0	0	0	0	0	0.638632	0.505615	0.482936	0.16577	0.529256	0.421654	0.243432	0.133499	0.0627227
VIT_05s0020g01760	Glutaredoxin-like protein		3.21587	1.34723	1.33874	0	0.369656	0.334307	0	0	0	2.83243	4.01624	3.38705	0.642902	0	0.266975	0.242468	0	0.476562
VIT_01s0011g05170	Major Latex Protein Family		180.062	151.557	174.093	15.2677	8.2881	13.6875	0	0.285702	0	194.436	184.352	189.166	42.914	32.1442	36.9562	0.241248	0.494391	0.232283
VIT_15s0045g01160	Avr9/Cf-9 rapidly elicited protein		0.213386	0.11604	0.345926	0	0	0	0	0	0	0	0	0	0.105385	0	0	0.238355	0.109206	0.102618
VIT_05s0102g00870	R protein PRF disease resistance protein	vv34627R_proteins_from_Plant-pathogen_interaction	0.249638	0.334911	0.174324	0.270004	0.131276	0.178084	0.0334878	0.0173469	0	0.41398	0.24805	0.284005	0.467455	0.666432	0.489856	0.233744	0.165098	0.225656
VIT_12s0034g02290	CC-NBS-LRR class		0	0	0	0	0	0	0	0	0	0.60671	0.63861	0.294929	0.210146	0.315136	0	0.23208	0.264965	0.373471
VIT_08s0007g06080	Beta 1-3 glucanase [Vitis vinifera]		4.61288	4.41296	4.03232	3.28652	2.50518	2.76908	0.100845	0.44138	0.251543	9.72371	8.71115	9.35172	4.7548	5.26118	6.6341	0.227741	0.620573	0.897134
VIT_01s0010g03230	HcrVf1 protein		0	0	0.074106	0	0	0.0925276	0	0	0	0.204529	0	0.117181	0.0700166	0.0556489	0	0.226363	0.280736	0.19785
VIT_06s0004g03850	Chitinase 1	vv10530Aminosugars_metabolism	0.212786	0.515203	0.341304	0	0	0	0	0	0	0.520333	0.556475	0.719589	0.270375	0.448521	0.170159	0.223136	0.16162	0.15187
VIT_14s0030g01210	R protein disease resistance protein	vv34627R_proteins_from_Plant-pathogen_interaction	0.407906	0.517593	0.88171	0.366912	0.304325	0.366963	0.892021	0.562989	0.366685	1.47563	1.53341	1.23931	0.263918	0.275879	0.21979	0.21878	0	0.130779
VIT_14s0036g00290	R protein disease resistance protein	vv34627R_proteins_from_Plant-pathogen_interaction	0	0	0	0	0	0	0	0.0784614	0	0.0800978	0.046748	0.0755635	0	0.0269136	0	0.215342	0.0339432	0.0637912
VIT_09s0002g06210	RPS5 (resistant to p. syringae 5)	vv34627R_proteins_from_Plant-pathogen_interaction	1.35306	1.67545	1.64269	0.170664	0.183885	0.0831501	0	0	0	1.39827	1.25953	1.31046	0.475578	0.733466	0.531224	0.213202	0.147165	0.118532
VIT_00s2205g00010	Disease resistance protein (NBS class)		0	0	0.0265254	0	0	0	0	0	0	0.323121	0.311386	0.251663	0.0957984	0.0597568	0.105795	0.210586	0.0753647	0.141637
VIT_13s0064g00140	R protein disease resistance protein	vv34627R_proteins_from_Plant-pathogen_interaction	0.991866	0.432222	0.479056	0.157152	0.136839	0.103128	0.0611053	0.018082	0	1.45994	1.50827	1.27123	0.549176	0.446575	0.527085	0.202818	0.140804	0.0735056
VIT_06s0004g03510	TIR-NBS-TIR type disease resistance protein		0	0	0	0	0	0	0	0	0	0.166455	0.263508	0.212968	0	0.151706	0	0.190447	0	0
VIT_13s0139g00180	Disease resistance protein (NBS class)		0	0	0	0	0	0	0	0	0	0.0397471	0.0456811	0.0615325	0.207038	0.105198	0.116403	0.183136	0.199011	0.0831138
VIT_14s0036g01180	RPS2 (resistant to p. syringae 2)	vv34626Plant-pathogen_interaction	0.332222	0.114696	0.25644	0.0539439	0.0393382	0.0355764	0	0	0	0.842988	1.07779	0.750926	0.654571	0.363744	0.312521	0.180669	0.0809561	0.10143
VIT_09s0002g08300	R protein MLA10	vv34627R_proteins_from_Plant-pathogen_interaction	0.0745039	0.069364	0	0.507653	0.444085	0.487679	0.519248	0.402388	0.458643	0.684638	0.76419	0.557068	0.346948	0.603863	0.412365	0.180284	0.478712	0.327152
VIT_08s0007g06010	Beta 1-3 glucanase [Vitis vinifera]		0.156872	0	0.19372	0	0	0	0	0	0	0	0	0.306322	0.473537	0.436414	0.772638	0.177343	0	0.172399
VIT_07s0104g01830	Glutathione S-transferase 8 GSTF8	vv10480Glutathione_metabolism	5.81689	5.89661	6.25007	0.432889	0.431446	0.487734	0	0.427585	0.292418	15.5099	18.3936	18.4483	0.636109	1.11469	0.623201	0.176882	0.517938	0.347638
VIT_18s0041g02210	TIR-NBS-LRR disease resistance		2.86862	4.97784	2.94683	0.124948	0.290602	0	0	0	0	0.303423	0.27455	0.0554729	0	0	0	0.17423	0	0
VIT_13s0074g00780	Late embryogenic abundant protein		0	0	0	0	0	0	0	0	0	0.146323	0.201119	0.130035	0.0501496	0	0.061498	0.164552	0.584121	0.548884
VIT_01s0011g05100	Bet v I allergen family		0.607147	0.516965	0.71919	0.396932	0.283692	0.384844	0	0.112461	0	4.44182	6.2315	5.95692	0.366053	0.154305	0.307333	0.161911	0	0
VIT_08s0032g01030	Glutaredoxin		0.405729	0.939957	0.435882	0	0	0	0.122636	0.272639	0.155378	0.56682	0.527933	0.853351	0.0987836	0	0	0.160767	0	0.332494
VIT_05s0049g01080	Glutathione S-transferase 25 GSTU7	vv10480Glutathione_metabolism	0.496594	0.280196	0.18562	0.498209	0.128135	0.115881	0	0	0	0	0.726341	0.342434	0	0.139389	0.185084	0.159302	0	0.247787
VIT_08s0007g00850	EFR (EF-TU receptor)	vv34626Plant-pathogen_interaction	0.0166029	0	0.0181881	0	0	0	0	0	0.0226921	0	0	0.00958674	0.0163958	0	0	0.159294	0.103353	0.0647454
VIT_12s0055g00610	Leucine-rich repeat family protein		0	0.3471	0	0	0	0	0.365262	0.188771	0	0.279427	0.112472	0.272699	0	0	0.171957	0.15864	0.489986	0.460428
VIT_18s0041g01710	R protein L6	vv34627R_proteins_from_Plant-pathogen_interaction	0.139509	0.294248	0.438591	0.216488	0.403682	0.365078	0	0	0	0.128962	0.095346	0.308235	0.408044	0.109785	0.437323	0.141733	0.138459	0.260214
VIT_04s0008g04670	Blight-associated protein p12 precursor		0.0606122	0.0746827	0.222636	0	0	0	0	0	0	0.0587195	0	0	0	0.0557286	0	0.141148	0	0.0660445
VIT_09s0096g00140	R protein MLA10	vv34627R_proteins_from_Plant-pathogen_interaction	0.731058	0.837637	0.832358	0.203904	0.359113	0.259817	0	0	0.064905	1.87091	2.23923	2.16621	1.09527	1.87515	1.40054	0.140124	0.246346	0.277782
VIT_05s0077g01660	Major allergen protein homolog		1.0661	0.631213	0.627235	0.201908	0	0	0	0	0	0	0	0	0	0	0	0.137896	0.445529	0.558203
VIT_07s0104g00360	Early-responsive to dehydration		0	0	0	0.0438026	0.0676369	0.0917533	0.178592	0.107251	0.213928	0.0470955	0.0159752	0.0516447	0.122371	0.0551832	0	0.13495	0.162392	0.0871976
VIT_01s0010g03000	Calcium-binding protein CML	vv34626Plant-pathogen_interaction	0	0	0	0	0	0.742266	0.157847	0	0	0.107457	0.129236	0.104449	0.344766	0.595228	0.987945	0.133435	0	0
VIT_01s0010g03430	HcrVf1 protein		0	0	0	0.0575744	0	0	0	0	0	0.0751588	0.142597	0.0691482	0.0774826	0.0985146	0.0436032	0.124741	0	0.0778338
VIT_05s0029g01000	HcrVf3 protein		2.23373	2.19449	2.90754	0.660915	0.602127	0.907578	0	0	0	1.55899	1.89623	1.68578	0.69394	0.545845	0.579827	0.122054	0	0.129377
VIT_12s0034g01680	Disease resistance protein (NBS class)		0.843893	0	0.936258	0.350391	0	0.167	0	0	0	0.401791	0.261688	0.140997	0	0.200877	0.133365	0.117073	0	0
VIT_00s1261g00010	CC-NBS-LRR class		0.176043	0.247157	0.368399	0.188318	0.226051	0.102217	0.127327	0.0896114	0	1.60961	1.38817	1.92021	0.689731	0.829933	0.693853	0.115174	0.193834	0.182141
VIT_14s0068g01920	Peroxidase	vv10360Phenylalanine_metabolism vv10680Methane_metabolism	0.195685	0.196734	0.130329	0.0830548	0	0	0	0	0	0.0949018	0.127496	0.068695	0.34339	0.342541	0.389857	0.112569	0.123431	0.0579927
VIT_13s0073g00520	Glutaredoxin family protein		0.297432	0.154423	0.15345	0	0	0	0	0	0	0.406708	0.433663	0.647053	0.0328657	0.0384104	0.051002	0.110239	0.145328	0
VIT_14s0036g00120	RPS2 (resistant to p. syringae 2)	vv34626Plant-pathogen_interaction	0.0783648	0.0796459	0.0659533	0.0775346	0.109267	0.049409	0.0135991	0.0721928	0	0.680114	0.593581	0.750886	0.119482	0.237728	0.21044	0.107778	0.0749553	0.117389
VIT_18s0001g03570	Thaumatin ATLP-1		0.453097	0.33531	0.277664	1.51835	0.536683	1.17873	0.165016	0	0	0.804568	0.724341	0.702496	0.868407	0.708927	0.442978	0.104239	0.105187	0.148263
VIT_14s0036g00020	R protein disease resistance protein	vv34627R_proteins_from_Plant-pathogen_interaction	0	0	0	0	0	0	0	0	0	0.744492	0.592389	0.658308	0.485338	0.596835	0.679277	0.102546	0.107532	0.40418
VIT_18s0122g00910	Mlo5		0	0	0	0.165018	0.0498256	0.0450608	0	0.0395038	0	0	0.0235367	0	0	0.0542019	0	0.101752	0.170897	0.12847
VIT_12s0059g00240	Epoxide hydrolase		0	0.207609	0	0	0	0	0	0	0	0.0836834	0	0.163108	0	0	0	0.0999651	0.097691	0.0917978
VIT_08s0007g06930	Dirigent pDIR3		0.330703	0.219856	0.436941	0	0	0	0	0	0	0.32816	0.783645	0.460613	0.17126	0	0	0.0996092	0	0
VIT_01s0011g05090	Major latex-like protein 34		0	0	0.110164	0	0	0	0	0	0	0.258719	0.215538	0.522594	0.088681	0.0827259	0.21969	0.0979278	0	0.0980393
VIT_15s0046g01580	Acidic chitinase III	vv10530Aminosugars_metabolism	0.110091	0	0.10752	0	0	0	0	0	0	0	0	0.0188909	0.0280411	0	0	0.0959991	0.10183	0.0956868
VIT_14s0030g01470	Late embryogenesis abundant protein D-34 (LEA D-34)		0	0	0	0.0585693	0	0	0.0483671	0.0711506	0	0	0.0423922	0	0	0	0	0.0953297	0.123122	0.0578473
VIT_05s0102g01100	R protein PRF disease resistance protein	vv34627R_proteins_from_Plant-pathogen_interaction	0.335351	0.247145	0.192961	0.232398	0.363279	0.197124	0.197568	0.115209	0.0437719	0.564182	0.617783	0.647231	0.113258	0.237112	0.209895	0.0942545	0.0664542	0.124891
VIT_09s0002g07610	Leucine-rich repeat family		0.0443408	0.0220653	0.0657787	0	0.0302716	0.0547536	0	0	0	0.312934	0.271695	0.161799	0.0879896	0.246979	0.0655886	0.0937207	0.0830632	0.117079
VIT_03s0038g01750	Disease resistance RPP8 2		0.0453679	0.19421	0.192986	0.0741512	0.0666096	0	0.643303	0.264054	0.421358	1.31635	1.353	1.14436	1.01877	0.760831	1.05835	0.0936428	0.137079	0.12881
VIT_09s0054g00300	Disease resistance		0.13298	0	0.0466826	0	0.0644505	0.0582872	0	0	0	0.12384	0	0.0738177	0.21602	0.280446	0.186191	0.0921922	0.044212	0
VIT_12s0034g02480	NBS-LRR resistance-like protein B8		0	0	0	0	0	0	0	0	0	0.487925	0.460819	0.266025	0.0844161	0.454803	0.100649	0.0906169	0.191198	0.269496
VIT_14s0081g00800	R protein PRF disease resistance protein	vv34627R_proteins_from_Plant-pathogen_interaction	0.747074	0.758083	0.56271	0.143477	0.187956	0.135985	0.0488432	0.0397384	0.045294	1.86527	1.88228	1.84178	0.488661	0.736072	0.714929	0.0874047	0.120339	0.0484626
VIT_14s0036g00010	R protein PRF disease resistance protein	vv34627R_proteins_from_Plant-pathogen_interaction	0.889529	0.517747	1.02897	0.311182	0.0947069	0.471076	0.0637009	0.187719	0.17117	3.86989	3.04217	3.41685	0.921673	1.95748	2.35979	0.0848684	0.0649673	0.183145
VIT_06s0004g00340	Hcr2-p4.1		0.104228	0.0836323	0.0277017	0	0.0382453	0.034588	0	0	0	0.0496102	0.0722655	0.102209	0.0786952	0.0416045	0.0552433	0.0847282	0.0262356	0.123265
VIT_14s0036g00070	R protein PRF disease resistance protein	vv34627R_proteins_from_Plant-pathogen_interaction	0.694457	0.619515	0.718212	0.354441	0.336426	0.2402	0.0666858	0.182501	0.112008	2.5081	2.14962	2.22405	1.87669	2.41736	2.23792	0.0837513	0.121464	0.148378
VIT_09s0002g02760	FRK1 (FLG22-induced receptor-like kinase 1)	vv34626Plant-pathogen_interaction	0	0	0	0	0	0	0	0	0.0572543	0.0727151	0.0598569	0.0846587	0.0564066	0.051691	0.0915151	0.0829521	0	0.0204198
VIT_09s0002g02710	FRK1 (FLG22-induced receptor-like kinase 1)	vv34626Plant-pathogen_interaction	0	0	0	0	0	0	0	0	0	0.14118	0.058135	0	0.144428	0	0	0.0818399	0.168845	0.0793296
VIT_17s0000g06110	Glutathione S-transferase 9 GSTU9	vv10480Glutathione_metabolism	0.830356	0.465328	0.554874	0	0	0	0	0	0	0.709458	0.965	0.779914	0	0	0	0.0809811	0.0875846	0.0823011
VIT_08s0007g07000	Disease resistance-responsive		21.3945	21.3005	21.0762	1.83988	1.98961	3.14885	0	0.197181	0.112374	36.7283	37.3005	41.1129	5.72567	6.96654	7.36433	0.0785569	0.170605	0.160313
VIT_16s0050g01930	EIX receptor 2		0	0	0	0	0	0	0	0	0	1.43736	2.26799	1.77322	0.443034	0.255467	0.301524	0.0759023	0.0357992	0.100919
VIT_12s0034g02400	R protein MLA10	vv34627R_proteins_from_Plant-pathogen_interaction	0	0	0	0	0	0	0	0	0.0266132	0.300261	0.278229	0.247352	0.0870729	0.25629	0.170154	0.0759012	0.0202019	0.0379665
VIT_00s1290g00010	Chitinase Class I	vv10530Aminosugars_metabolism	0	0.319297	0.0793212	0.204777	0.547558	0	0	0	0.0989639	2.5238	2.53483	2.38313	0.13269	0	0.0790919	0.0752607	0.150246	0.282365
VIT_05s0029g00780	R protein L6	vv34627R_proteins_from_Plant-pathogen_interaction	0.0224939	0	0.0476401	0.0405836	0	0.0297414	0	0	0	0.0638349	0.0776742	0.0878869	0.043976	0.0894368	0.0475024	0.0735397	0.135356	0.127191
VIT_18s0041g00200	R protein L6	vv34627R_proteins_from_Plant-pathogen_interaction	0.394912	0.344783	0.587332	0.209888	0.135146	0.183333	0	0	0	0.347507	0.223442	0.167687	0.0450746	0.128639	0.0976056	0.0733922	0.0463539	0.0217788
VIT_09s0002g09290	Disease resistance protein		1.15129	1.11996	1.28412	0	0.118191	0.106889	0	0	0	1.86337	1.84243	1.08295	0.399347	0.257144	0.256081	0.0717576	0	0.076186
VIT_06s0004g03830	Chitinase 1	vv10530Aminosugars_metabolism	0.0675628	0	0	0	0	0	0.163995	0.222373	0	0.127288	0.0883279	0.178467	0.0665079	0	0	0.0713757	0.192402	0.180795
VIT_00s1261g00020	Disease resistance protein (CC-NBS-LRR class)		0.383712	0.595756	0.0740002	0.238231	0.408662	0.0923955	0.230471	0.081001	0.369301	2.25426	2.84741	1.71621	1.50927	0.944682	0.959222	0.069929	0.140168	0.263424
VIT_15s0045g00440	Disease resistance protein (TIR-NBS-LRR class)		0.991294	0.889212	1.24924	0.402898	0.252397	0.456521	0.0365824	0.0667036	0.0380145	1.76746	1.13266	1.18844	0.925528	0.915219	1.1241	0.0672669	0.144283	0.0813476
VIT_09s0002g02730	FRK1 (FLG22-induced receptor-like kinase 1)	vv34626Plant-pathogen_interaction	0	0	0	0	0	0	0	0	0	0.0291396	0.0761777	0.0410446	0.0909219	0.0292379	0.0388226	0.0650075	0.147498	0.1386
VIT_05s0077g02000	Epoxide hydrolase		0	0	0	0	0	0	0	0	0.081404	1.51093	1.02125	1.4788	0.162236	0.342973	0.390348	0.0625034	0	0.116131
VIT_13s0139g00220	R protein MLA10	vv34627R_proteins_from_Plant-pathogen_interaction	0.217088	0.18998	0.201368	0.0605489	0.173757	0.0942844	0.0418818	0	0.0314042	0.937669	0.902874	1.02822	0.628847	0.860033	0.878438	0.0614141	0.214549	0.156805
VIT_06s0004g02300	Calcium-dependent protein kinase 19	vv34626Plant-pathogen_interaction	0.055989	0.0373853	0	0	0	0	0	0	0	0.209921	0.314966	0.234974	0.136761	0.251074	0.185212	0.0602172	0.175918	0.0330611
VIT_04s0008g04050	RD22		1.13689	1.13479	0.862312	0.986373	1.64841	1.49077	0.990854	1.45214	0.496547	21.7178	20.3322	23.1453	5.04778	4.73204	5.55576	0.0586972	0.188463	0.41322
VIT_19s0014g00460	PMR5 (powdery mildew resistant 5)		1.89174	2.40821	1.89217	3.78927	3.68801	4.0302	0	0.182751	0	6.55564	7.76709	6.92271	2.25061	2.25672	2.71906	0.0499811	0.0527066	0.198108
VIT_02s0025g03200	Dehydration-responsive protein		0	0.0292528	0.0872054	0.0362046	0.0401322	0.0725889	0.0281513	0	0	0.191889	0.208535	0.153217	0.0439512	0.0436572	0.0289844	0.049299	0.08259	0.103477
VIT_18s0001g03400	Nematode resistance-like protein		0.382632	0.626518	0.38312	0.149252	0.0661174	0.0597947	0	0	0	0	0	0	0	0	0	0.0465805	0	0
VIT_18s0117g00570	TIR-NBS-LRR-TIR disease resistance protein		0	0	0	0	0	0	0	0	0	0.204609	0.305218	0.156977	0.170808	0.31949	0.212112	0.046106	0.161175	0
VIT_16s0013g01700	Disease resistance protein		0	0	0	0	0	0	0	0	0	0	0	0.074788	0.160118	0.399561	0.424436	0.0437457	0.0671898	0.0631365
VIT_09s0070g00560	EIX receptor		0.692242	0.367489	0.365173	0.0378278	0.0265348	0.0959894	0	0	0	0.671456	0.413641	0.374827	0.190098	0.245357	0.249133	0.0407563	0.0364049	0.0342088
VIT_01s0011g00990	RPM1 (resistance to p. syringae pv maculicola 1)	vv34626Plant-pathogen_interaction	0.0189421	0	0.0233166	0	0	0	0	0.0255225	0	0.0357025	0.0456195	0.0122899	0.0372078	0.0875464	0.139495	0.0402695	0	0
VIT_09s0018g01080	EFR (EF-TU receptor)	vv34626Plant-pathogen_interaction	0	0	0	0	0	0	0	0	0	0.0317863	0.0747916	0.0402978	0.049774	0.0574118	0.0190581	0.0364508	0.0181018	0.0170098
VIT_13s0019g04980	Nodulin-like protein		0.0918832	0	0.0347588	0	0	0	0	0	0	0.0296009	0.249357	0.164889	0	0	0	0.0344178	0	0
VIT_05s0077g01340	PMR5 (powdery mildew resistant 5)		0	0	0	0	0.0578837	0	0.074427	0	0	0.0293529	0.0273432	0.0441976	0	0	0	0.0336451	0	0.0746238
VIT_15s0046g02750	R protein PRF disease resistance protein	vv34627R_proteins_from_Plant-pathogen_interaction	0.696519	0.701933	0.660798	0.241268	0.202734	0.160429	0.037107	0.0602761	0.022901	1.8323	2.13084	2.00272	0.549248	0.510002	0.439259	0.0328834	0.0521521	0.0816768
VIT_03s0017g00900	R protein PRF disease resistance protein	vv34627R_proteins_from_Plant-pathogen_interaction	0	0.0330515	0	0	0.0453437	0	0.0360035	0	0.0409764	0.3447	0.364132	0.346226	0.148659	0.0246632	0.19649	0.0321126	0.031105	0.0584572
VIT_12s0034g02440	R protein MLA10	vv34627R_proteins_from_Plant-pathogen_interaction	0.041622	0.159238	0.0632937	0	0.021846	0.0197569	0	0	0	0.235826	0.29927	0.208509	0.0819486	0.118824	0.173555	0.0300594	0.044958	0.0563278
VIT_06s0009g03150	Calcium-dependent protein kinase 17 CPK17	vv34626Plant-pathogen_interaction	0	0	0	0.0436062	0	0	0	0.0786244	0	0	0.0468451	0	0.0519661	0	0	0.0290689	0.0340138	0.0319619
VIT_12s0034g02040	R protein disease resistance protein	vv34627R_proteins_from_Plant-pathogen_interaction	0.280719	0.325994	0.32394	0	0.0372696	0.134822	0	0	0	0.123464	0.281687	0.298804	0.0259853	0.0608146	0.0538339	0.0283409	0.0255663	0
VIT_18s0089g00630	CF4	vv34626Plant-pathogen_interaction	0	0	0	0	0	0	0	0	0	0.0236925	0	0	0.0250144	0.0172303	0.0686363	0.0267064	0.0217307	0
VIT_12s0028g01860	Protein kinase Xa21	vv34626Plant-pathogen_interaction	0.0122974	0	0.0117631	0	0.0162403	0.0146873	0	0	0	0.0349578	0.0537014	0.0806029	0.0242743	0.0353335	0.0351874	0.0261628	0.0111406	0
VIT_14s0030g00130	RPS2 (resistant to p. syringae 2)	vv34626Plant-pathogen_interaction	0.256833	0.245647	0.13561	0	0.037445	0	0	0	0	0.16141	0.300702	0.142957	0.0210617	0.040734	0.0540874	0.0234769	0	0.0241371
VIT_09s0002g07750	Disease resistance protein		0	0	0.0205204	0	0	0	0	0	0	0.0372398	0.0535316	0.0216321	0.0389731	0.0308191	0.0204611	0.0211873	0	0
VIT_09s0002g02990	FRK1 (FLG22-induced receptor-like kinase 1)	vv34626Plant-pathogen_interaction	0.349917	0.302319	0.531501	0.0953995	0.0957125	0.0288532	0	0	0	0.326441	0.286348	0.243607	0.245008	0.190885	0.184335	0.0204582	0.0437714	0.0411309
VIT_00s0316g00040	Disease resistance protein	vv34626Plant-pathogen_interaction	0.0856124	0.0181886	0.0542219	0	0	0.0225669	0	0	0	0	0.0353622	0.0381063	0.0340704	0.0135724	0	0.0183552	0	0
VIT_13s0084g00060	R protein MLA10	vv34627R_proteins_from_Plant-pathogen_interaction	0.0333482	0.0362634	0.0360349	0	0	0	0.0204423	0	0	0.0159735	0	0.00949679	0.0165518	0.01353	0.0179654	0.0183416	0.0170639	0.0160345
VIT_09s0002g06140	RPS5 (resistant to p. syringae 5)	vv34627R_proteins_from_Plant-pathogen_interaction	0	0.0212217	0	0	0	0	0.0206505	0.023083	0	0	0.013753	0.0333457	0.016419	0.0158357	0	0.0182248	0.0599156	0.0187671
VIT_01s0010g02980	Calcium-binding protein CML	vv34626Plant-pathogen_interaction	0.236333	0.0786214	0.312504	0.171866	0.431446	0	0	0	0	0.0438824	0.0509518	0.123538	0.0921538	0.176003	0.0779001	0	0	0.0695276
VIT_01s0010g03020	Calcium-binding protein CML	vv34626Plant-pathogen_interaction	0.858036	0.813215	0.202023	1.6747	1.39457	1.7657	0	0	0	0.114296	0.131754	0	0.238381	0.910237	0.604316	0	0.382661	0
VIT_16s0100g00090	Cationic peroxidase	vv10360Phenylalanine_metabolism vv10680Methane_metabolism	0.161091	0	0.122046	0	0	0	0	0	0	0	0	0.064329	0.0529357	0.0458244	0.0608466	0	0	0
VIT_12s0057g00860	CF9	vv34626Plant-pathogen_interaction	0.0860593	0	0.0213046	0	0	0	0	0	0	0	0	0	0.0214759	0.0479952	0.063729	0	0.020177	0
VIT_18s0089g00660	CF9	vv34626Plant-pathogen_interaction	0.0375468	0	0.0359145	0	0	0	0	0	0	0	0.0234226	0.0378603	0.0366908	0.107878	0.0716214	0	0	0
VIT_19s0085g00160	CF9	vv34626Plant-pathogen_interaction	0.0272066	0.048567	0.0723914	0	0	0	0	0	0	0	0	0	0	0	0	0	0.0228534	0
VIT_11s0206g00030	Chitinase, class V	vv10530Aminosugars_metabolism	0.0960255	0.374738	0.212787	0.148219	0.0734438	0	0	0	0	0.233456	0.0693871	0.084118	0	0.0399473	0	0	0	0.094684
VIT_04s0008g04160	Dehydration-responsive protein (RD22)		2.97769	2.89481	2.49585	0	0	0.0528182	0	0	0	7.33815	7.91794	7.91549	0.0670068	0.254132	0.126541	0	0.0400636	0.0376468
VIT_08s0007g06990	Dirigent pDIR4		0.174491	0.219856	0	0	0	0	0	0	0	0.680153	0.926126	0.978803	0	0	0.108919	0	0	0
VIT_06s0004g00970	Dirigent protein		0.778383	0.115526	0.459192	0	0	0.143335	0	0	0	0.645385	0.299474	0.726105	0	0.172412	0	0	0.108722	0
VIT_09s0002g07680	Disease resistance protein		0	0.0657284	0	0	0	0	0	0	0	0.0602499	0.0425962	0.0516395	0	0	0.0325627	0	0	0
VIT_07s0197g00120	Disease resistance protein (CC-NBS-LRR class)		0	0	0	0	0	0	0	0	0	0	0.270591	0.437384	1.03511	0.311568	1.24112	0	0	0.738485
VIT_14s0066g00750	Disease resistance protein (NBS-LRR class)		0.800363	0.688556	0.997816	0.174367	0.236159	0.17798	0.0582412	0	0.106707	0.8537	0.557786	0.661179	0.456104	0.406761	0.397973	0	0.108001	0.202971
VIT_13s0156g00560	Disease resistance protein (TIR-NBS class)		0	0	0	0	0	0	0	0	0	0.15635	0.143387	0.0579428	0.324958	0.330202	0.219224	0	0	0.0978314
VIT_03s0017g00780	Disease resistance protein (TIR-NBS-LRR class)		0	0	0.402228	0	0	0	0	0	0	0.33161	0.262323	0.21201	0.343854	0.906144	0.401065	0	0	0.71592
VIT_16s0050g01980	EIX receptor 2		1.67837	0.930036	1.06636	0.511967	0.196296	0.133144	0	0	0	0.749414	0.741814	0.599535	0.224792	0.106769	0.212655	0	0	0.0316332
VIT_05s0020g01750	Glutaredoxin		2.98411	3.28838	5.55501	1.09701	0.451136	0.407994	2.3325	2.14607	0.815368	9.0373	10.8685	9.64512	0	0.24538	0	0	0	0
VIT_06s0004g05690	Glutathione S-transferase GSTU7	vv10480Glutathione_metabolism	1.00007	1.56203	1.66305	0	0	0	0	0	0	0.433671	0.650762	0.818138	0	0.0832566	0	0	0	0
VIT_01s0011g01890	Glutathione S-transferase, C-terminal	vv10480Glutathione_metabolism	0.224442	0.138566	0.18359	0.0602578	0.0633665	0	0	0	0	0.245431	0.299332	0.290304	0.0728764	0.344661	0.0457648	0	0	0.0408461
VIT_00s0421g00020	Hcr2-5B		0.13331	0.0492398	0.146788	0	0	0	0	0	0	0	0	0	0.0433124	0	0	0	0	0.0435444
VIT_06s0004g00330	Hcr2-p4.1		0.140286	0.087172	0.144371	0	0	0	0	0	0	0.265664	0.244803	0.152193	0	0.0433654	0.0575815	0	0	0
VIT_14s0068g02220	HcrVf1 protein		0	0.201732	0.20046	0	0	0	0.179133	0.43885	0.250102	0	0.261471	0.316981	1.08221	0.301066	1.19929	0	0.379702	0.178398
VIT_16s0050g02120	HcrVf3 protein		0.0181547	0.0157698	0.0156704	0	0	0	0.0211371	0	0	0.0513465	0.0613191	0.0660775	0.0178937	0	0	0	0.014841	0
VIT_08s0105g00600	Late embryogenesis abundant protein B19.3		0.225295	0	0	0.08064	0.137223	0.248201	0	0	0	0.0521344	0	0.104778	0.217293	0.074638	0.198212	0	0.0941327	0
VIT_09s0018g00440	Leucine-rich repeat family		0	0	0	0	0	0	0	0	0	0.184629	0.0431397	0.0871638	0	0	0.0329781	0	0	0
VIT_04s0008g00320	Leucine-rich repeat family protein		0.290797	0	0	0	0	0	0	0	0	0.280156	0	0	0.87287	0.586144	1.16744	0	0	0
VIT_01s0026g00490	Nodulin		5.13258	4.07597	4.82176	0.342512	0.266279	0.48163	0	0	0	9.20527	8.61629	10.6743	0	0.144834	0	0	0	0.0858218
VIT_13s0019g05050	Nodulin-like protein		0.15894	0.394892	0.156961	0	0.108351	0	0	0	0	0	0	0	0	0	0	0	0.0743271	0
VIT_00s0225g00170	Peroxidase	vv10360Phenylalanine_metabolism vv10680Methane_metabolism	0.241703	0.0566126	0.168767	0	0	0	0.058956	0	0	0.139075	0.220132	0.444777	0.143005	0.0844891	0	0	0	0
VIT_12s0055g01010	Peroxidase	vv10360Phenylalanine_metabolism vv10680Methane_metabolism	2.32506	2.32745	2.06674	0	0	0	0	0	0	1.52234	1.54043	1.91934	0.0805637	0.184761	0	0	0	0
VIT_13s0067g02360	Peroxidase, class III	vv10360Phenylalanine_metabolism vv10680Methane_metabolism	0.155401	0.12125	0.060243	0.360846	0.249516	0.376093	0	0	0	0	0	0.0317534	0.156065	0.226194	0.0600689	0	0	0.0536128
VIT_01s0026g02330	Phytochrome kinase substrate		0.194125	0.272348	0.33829	0	0	0	0	0	0	0.951278	0.992809	1.14118	0.355081	0.177824	0.371043	0	0.0320386	0
VIT_12s0028g01370	PMR5 (powdery mildew resistant 5)		2.21751	2.79702	1.63786	0.298554	0.0685225	0.0619698	0	0	0	2.22031	1.81265	1.15106	0	0	0.0989771	0	0.0940105	0
VIT_05s0102g00910	R protein PRF disease resistance protein	vv34627R_proteins_from_Plant-pathogen_interaction	0	0	0	0	0	0	0	0	0	0.0476349	0	0.0376188	0.0239972	0.0334969	0.0355823	0	0.0337968	0.0079395
VIT_15s0045g00640	R protein PRF disease resistance protein	vv34627R_proteins_from_Plant-pathogen_interaction	0	0	0	0	0	0	0.124906	0.0439725	0.0501201	0	0.0523984	0	0	0.0301667	0	0	0	0
VIT_03s0038g01530	R protein PRF disease resistance protein	vv34627R_proteins_from_Plant-pathogen_interaction	0.341179	0.227091	0.177305	0.0238296	0	0.0201254	0	0	0	0	0	0	0	0	0	0	0	0.0143446
VIT_12s0034g01700	R protein disease resistance protein	vv34627R_proteins_from_Plant-pathogen_interaction	0.0474877	0	0.0571865	0	0	0	0	0	0	0.0443466	0.0745912	0.0301424	0	0.0858869	0	0	0	0.101785
VIT_13s0064g00100	R protein disease resistance protein	vv34627R_proteins_from_Plant-pathogen_interaction	0	0	0.0229756	0	0	0	0	0	0.0286652	0.0202571	0.0149841	0.0121102	0.0211086	0.0172532	0	0	0	0.040894
VIT_15s0024g01760	R protein L6	vv34627R_proteins_from_Plant-pathogen_interaction	0	0	0	0	0	0	0	0	0	0.306802	0.741943	0.408845	0.272053	0.465981	0.567177	0	0	0.0460199
VIT_00s0184g00130	R protein L6	vv34627R_proteins_from_Plant-pathogen_interaction	1.70659	1.93508	0	0	0	0	0	0	0	1.6077	1.25406	2.02706	1.68067	4.3319	0	0	0	0
VIT_19s0027g01350	R protein MLA10	vv34627R_proteins_from_Plant-pathogen_interaction	0.128568	0.186309	0.215991	0.129237	0.1278	0.0963154	0.138943	0.0844374	0.211733	0.439641	0.372283	0.43099	0.0138422	0.0810978	0.13845	0	0.0292228	0.0274599
VIT_19s0027g01170	R protein MLA10	vv34627R_proteins_from_Plant-pathogen_interaction	0.107204	0.0637688	0.063367	0.0609002	0	0.026373	0.0432637	0.161844	0.131765	0.659447	0.619895	0.478733	0.0171097	0.0475846	0.084245	0	0.0200044	0
VIT_13s0067g03570	R protein MLA10	vv34627R_proteins_from_Plant-pathogen_interaction	0.0395528	0.0445111	0	0.023172	0.0610652	0.0184086	0.0160013	0	0.0367891	0.679068	0.634614	0.520667	0.0257076	0.0885717	0.0147009	0	0.055853	0
VIT_19s0014g00920	R protein MLA10	vv34627R_proteins_from_Plant-pathogen_interaction	0.0297855	0.0173885	0	0	0	0	0.0178057	0.0567407	0	0.0136324	0.0338066	0.0091075	0.028078	0.0259507	0.0344579	0	0.0163644	0
VIT_09s0002g06240	RPS5 (resistant to p. syringae 5)	vv34627R_proteins_from_Plant-pathogen_interaction	1.04174	0.872465	0.216742	0	0	0	0	0	0	0	0	0	0	0	0	0	0	0.0642959
VIT_02s0025g04230	Thaumatin [Vitis vinifera]		0.069241	0.0966872	0.480389	0	0.132646	0	0	0	0	0.0695108	0.125319	0.0506415	0	0.0721484	0	0	0.181986	0.256511
VIT_00s0160g00360	TIR-NBS-LRR disease resistance		0.414554	0.296759	0	0.21917	0	0	0	0	0	0.653117	0.480797	0.544013	0	0	0.147018	0	0	0.131217
VIT_12s0028g00460	Tobamovirus multiplication 1 homolog 2		0	0	0	0	0	0	0	0	0	0.213581	0.141354	0.114242	0	0	0.0720384	0	0	0.0642959
VIT_01s0011g00080	Universal stress protein (USP) family protein		0.178955	0	0.0866088	0.0991076	0	0	0	0	0	0.0559506	0.112968	0.228252	0.984817	0.84549	0.690867	0	0	0

## Sheet: Cluster 2_Response to stress
Table S3: Gene clusters. Lists of differentially expressed genes of secondary metabolism and stress response each grouped into the two clusters identified according to the Hierarchical Clustering Analysis.
			FPKM Nebbiolo CVT 71									FPKM Barbera CVT115
GGDB 12X V1	Functional annotation	Network	E-L 31			E-L 35			E-L 38			E-L 31			E-L 35			E-L 38
VIT_00s0153g00050	Glutathione S-transferase 8 GSTU8	vv10480Glutathione_metabolism	1372.56	1267.06	1298.21	318.974	324.625	346.245	72.2543	73.1739	70.1352	280.728	305.844	289.665	133.095	120.284	117.514	65.8526	67.3542	68.4419
VIT_07s0005g00660	Late embryogenis abundant protein 5		967.214	1153.55	1128.53	3543.84	4592.32	4926.86	1552.02	1914.16	1987.53	236.396	300.046	296.567	2884.24	2949.64	2922.83	3406.77	3913.72	4388.22
VIT_14s0060g01320	Universal stress protein (USP) family protein		617.904	609.72	712.663	164.356	194.37	238.488	8.9029	11.4953	10.7673	99.7761	104.43	98.7046	99.4614	92.916	90.4064	59.5597	57.0168	75.1377
VIT_04s0044g00020	Catalase [Vitis vinifera]	vv10680Methane_metabolism vv44146Peroxisome	522.921	486.406	489.718	350.955	297.787	361.586	196.056	190.671	187.643	516.253	497.672	491.065	215.36	222.719	220.749	25.7449	24.68	22.6438
VIT_06s0004g05680	Glutathione S-transferase 25 GSTU7	vv10480Glutathione_metabolism	502.231	510.054	494.559	232.948	211.879	219.769	24.5686	26.1492	22.9398	375.072	383.546	382.668	203.013	175.613	183	9.91292	9.53293	9.91337
VIT_14s0060g01300	Universal stress protein (USP) family protein		387.808	380.303	415.756	95.4674	125.114	137.951	8.20174	8.32941	9.0007	75.8109	88.1046	77.2486	108.718	114.73	111.743	78.8406	99.3037	104.131
VIT_04s0008g03930	RD22		385.032	428.889	434.868	763.996	965.567	881.501	947.033	1104.06	1127.88	455.902	577.201	546.783	506.332	565.277	560.954	379.11	426.346	396.963
VIT_12s0057g00090	Wound-induced		338.657	334.943	360.594	299.211	327.549	326.235	11.1752	12.937	9.5995	51.8075	54.3179	51.8435	88.7222	84.8209	81.5437	72.3775	77.0012	86.4744
VIT_11s0118g00570	Tristeza Virus Resistance Gene (Ctv)		313.715	264.148	267.537	513.619	442.999	385.108	81.7191	71.6286	71.6032	94.127	91.0789	86.5794	153.995	111.813	120.286	75.7163	59.7072	66.8767
VIT_12s0028g00930	Glutathione S-transferase 9 GSTF9	vv10480Glutathione_metabolism	307.186	293.806	301.526	362.485	346.084	349.934	317.524	325.333	331.62	123.822	129.51	127.353	193.596	174.47	175.278	286.517	310.754	341.814
VIT_12s0057g00170	Wound-induced		293.305	310.875	295.062	212.047	261.231	267.355	12.8075	15.4305	13.6457	85.2052	97.405	97.9391	97.6962	81.7667	81.7921	72.2657	81.2558	83.9245
VIT_14s0060g02300	Hypoxia-responsive		288.286	309.702	328.077	126.667	149.822	155.84	47.5184	59.9443	59.7318	25.9965	24.8693	24.9693	96.2798	94.8625	95.1402	196.972	230.052	261.322
VIT_12s0057g00080	Wound-induced		263.965	246.06	285.769	208.01	234.942	182.587	10.2123	10.7666	9.77404	41.1328	47.4585	49.5967	103.191	97.9172	92.4349	99.2786	104.532	112.712
VIT_00s0698g00010	Catalase	vv10680Methane_metabolism vv44146Peroxisome	238.843	234.782	225.015	157.871	139.039	171.982	131.787	125.649	124.355	240.102	227.101	225.876	105.745	108.516	106.195	22.0057	23.3003	19.6765
VIT_13s0067g00260	Nematode-resistance protein		237.212	268.109	252.753	57.2122	69.328	74.4089	24.5597	27.3419	29.0332	82.5899	86.2664	91.3639	92.7333	100.008	98.5016	35.3611	38.1867	36.4281
VIT_05s0094g00360	Chitinase class IV	vv10530Aminosugars_metabolism	224.234	253.303	229.976	48.3384	51.5008	51.9728	5.56617	4.66652	4.28468	70.6489	74.6061	81.8936	48.3424	41.7959	42.5087	4.81918	4.87873	5.63831
VIT_13s0067g02300	Hypoxia-responsive		215.208	176.724	194.289	103.261	106.746	135.917	124.363	124.854	129.702	1.69051	1.89717	1.12979	98.4626	76.9161	74.1936	300.554	288.263	334.504
VIT_00s0227g00140	MLO1		180.68	156.601	150.924	139.639	105.333	128.188	94.2653	84.4052	86.411	153.782	130.123	135.026	87.9953	76.6876	77.6666	39.333	34.2133	36.2323
VIT_12s0057g00120	Wound-induced		175.088	167.753	185.202	174.919	184.586	156.356	7.19184	7.72819	7.23234	73.747	75.4172	78.9715	60.1429	50.8415	50.9833	32.4149	33.6441	31.35
VIT_12s0057g00110	Wound-induced		164.564	150.739	146.904	65.3054	63.1124	71.4849	1.41495	1.70033	3.32235	16.4534	17.9458	19.8842	37.8246	32.3282	27.216	7.81083	8.40661	8.29445
VIT_08s0007g02360	Harpin inducing protein 1-like 9		141.009	137.571	110.46	44.2847	32.26	30.9717	51.9597	40.2782	42.1477	11.6717	10.9042	12.0634	41.1676	31.8517	32.1812	155.978	131.935	135.502
VIT_16s0039g01070	Glutathione S-transferase 25 GSTU7	vv10480Glutathione_metabolism	139.644	158.506	147.06	5.33064	7.81279	6.2504	1.78648	1.82653	1.0862	29.6931	26.5441	26.9214	6.3025	6.97355	5.57024	6.75797	6.45882	6.52115
VIT_19s0015g02680	Glutathione S-transferase 25 GSTU25	vv10480Glutathione_metabolism	133.144	148.863	137.266	1111.82	1023.62	1175.19	276.573	276.423	290.25	131.518	139.112	143.2	539.553	521.301	510.835	53.9551	55.6394	53.8823
VIT_14s0068g01870	Nodulin		121.818	117.133	116.445	164.594	141.697	145.204	28.1686	27.6254	25.66	194.514	191.503	187.361	122.42	126.101	125.849	9.67148	8.65707	8.20187
VIT_12s0057g00070	Wound-induced		116.884	108.391	117.189	164.311	173.79	147.416	8.24427	8.83995	7.7759	26.7588	27.8803	27.3911	43.4324	36.7167	41.3133	28.5384	27.518	32.0295
VIT_02s0025g04340	Osmotin		113.386	109.632	105.86	127.02	144.91	149.328	150.473	157.826	162.991	14.6307	13.3138	15.0237	19.9316	17.1618	17.4109	311.215	309.891	330.503
VIT_06s0009g01620	Harpin-induced protein		99.9891	106.187	96.0505	471.662	535.698	516.319	127.429	128.525	134.026	48.0765	41.3753	45.6025	329.598	263.728	268.505	216.401	192.706	202.787
VIT_07s0031g02560	UVB-resistance protein UVR8		85.7865	80.7275	87.4025	53.8431	50.2983	45.6165	27.7645	27.1474	26.0773	91.4885	95.2186	90.2625	56.4026	59.0319	59.3847	6.0716	6.93316	6.27137
VIT_04s0008g04060	RD22		85.4397	84.6847	85.1565	84.5147	87.5366	83.3288	9.30101	10.3119	10.3669	41.9553	44.2501	43.0718	64.5064	54.2498	54.4608	0.993092	1.2531	0.847806
VIT_18s0001g14480	Thaumatin SCUTL1		83.4432	82.6448	79.094	22.9797	25.1472	22.7424	13.1853	12.919	14.7691	33.2447	32.5813	31.2347	11.494	10.318	10.9604	19.6646	17.5175	19.7529
VIT_19s0093g00190	Glutathione S-transferase 25 GSTU25	vv10480Glutathione_metabolism	75.7231	78.1068	76.1758	338.321	338.13	321.464	377.5	384.452	402.198	180.108	193.872	195.448	494.741	468.67	487.534	117.075	124.833	122.566
VIT_18s0001g05780	Leucine-rich repeat family protein		71.5209	75.4631	74.2413	117.006	123.933	111.036	44.0377	45.4438	43.2134	122.954	127.557	122.921	103.976	114.795	115.532	19.3699	19.8405	18.6598
VIT_04s0044g00040	Dirigent		67.4961	61.5987	53.7569	16.2195	15.28	14.4769	8.7476	6.67541	7.51473	12.3708	12.0791	12.699	16.1699	12.7776	12.3869	23.7575	20.5358	20.4361
VIT_02s0025g04310	Thaumatin		63.8827	68.9029	59.7922	4077.85	5304.1	5971.27	3894.38	3688.81	3796.38	9.31843	7.95481	7.85409	320.528	256.795	293.081	2564.24	2487.39	2845.56
VIT_10s0003g02710	Cold acclimation protein COR413-TM1		63.11	55.3055	57.2876	48.7809	45.9812	40.927	29.3736	22.3837	25.044	62.4009	51.2863	53.1792	44.0217	35.8495	35.9074	9.94578	9.32741	8.76474
VIT_02s0025g00690	Calcium-dependent protein kinase 6 CDPK6	vv34626Plant-pathogen_interaction	59.0148	65.9834	63.5333	49.5557	52.2442	49.614	81.4363	87.9365	87.4713	45.4215	49.5401	49.1594	40.7391	46.2029	46.2897	30.6213	32.1703	32.2879
VIT_12s0057g00150	Wound-induced		57.8804	63.2106	65.9983	34.1673	51.3717	65.7815	1.11677	1.86833	1.98756	20.3595	24.0444	24.2309	23.9559	23.1568	23.2596	11.8105	14.872	14.0761
VIT_14s0060g02320	Respiratory burst oxidase protein B (ATRBOHB)	vv34626Plant-pathogen_interaction vv50105Transport_electron_carriers	50.0473	54.2945	48.1983	10.191	10.4441	10.1004	0.316393	0.314919	0.253373	10.4393	8.20059	9.10754	7.10982	7.63783	6.56424	1.95258	1.84321	1.64165
VIT_12s0028g00920	Glutathione S-transferase 9 GSTF9	vv10480Glutathione_metabolism	49.8233	56.966	53.4799	10.3914	13.8371	12.4138	17.0193	20.7126	19.4068	4.77094	5.85663	6.00119	1.73466	2.34819	1.91875	16.4483	20.1991	23.3332
VIT_10s0003g00410	MLO6 (mildew resistance locus O 6)		47.8633	48.1262	43.6743	116.121	97.8015	105.514	7.46319	6.53174	6.55861	15.7828	15.0663	15.7262	111.454	107.736	104.379	15.2068	13.2135	12.7451
VIT_07s0191g00050	Peroxidase 17	vv10360Phenylalanine_metabolism vv10680Methane_metabolism	47.7151	51.1936	53.7551	3.19662	4.53116	4.03576	18.949	20.0309	19.2329	30.4106	29.4148	29.7753	3.45472	4.29433	3.86751	7.19628	8.05332	7.34623
VIT_03s0038g03220	Chitin elicitor-binding CEBIP LysM domain-containing	vv34626Plant-pathogen_interaction	47.4795	43.4937	42.955	3.18198	5.05363	4.23997	0.313072	0.0965477	0.165068	18.8348	17.9187	18.4104	4.15399	3.54358	3.42998	0.967421	0.877118	0.824206
VIT_04s0008g04000	Dehydration-responsive protein (RD22)		44.421	42.1685	45.5571	33.1098	32.121	34.8287	22.2512	24.4002	28.1154	29.7178	29.1551	29.9195	11.3447	11.434	14.575	7.0004	5.65281	7.5883
VIT_10s0003g00390	Glutaredoxin		43.0793	45.6952	43.6501	41.7286	41.1122	52.9998	1.25757	1.51842	1.26918	12.6762	16.2844	16.9144	40.3587	36.8758	37.3457	1.29598	1.40135	1.39912
VIT_18s0001g15640	Pathogenesis-related		39.9358	44.5274	41.777	14.1241	14.4376	13.7787	3.87191	3.96896	3.99933	9.21776	9.25333	10.2207	1.6206	2.52553	2.93427	4.9912	5.27546	6.5005
VIT_18s0117g00070	R protein L6	vv34627R_proteins_from_Plant-pathogen_interaction	39.3327	27.69	31.3334	72.8182	58.1636	47.5879	8.77591	7.49361	7.30934	62.0449	48.1679	50.1362	71.7497	59.5155	60.9103	3.57322	2.43136	2.40185
VIT_05s0077g01150	Beta-1,3-glucanase		39.2856	36.4112	39.0108	21.5234	24.1199	31.8525	6.1117	6.46497	7.74034	3.21041	3.43109	3.40086	4.79891	5.03152	3.90959	38.3168	41.9757	42.8887
VIT_11s0016g05320	Peroxidase	vv10360Phenylalanine_metabolism vv10680Methane_metabolism	39.0598	39.5195	43.3986	3.19726	4.60335	4.03097	40.6337	48.9527	46.486	35.8896	34.9997	36.6278	5.488	6.43844	4.80226	4.30991	4.51117	3.95643
VIT_12s0028g03010	Glutaredoxin		37.7129	41.2489	41.8191	37.8138	34.2404	46.3843	40.8475	42.9358	45.7017	12.1461	12.1817	14.6038	70.1303	62.7291	63.9442	67.0583	61.1286	79.9742
VIT_18s0117g00050	R protein L6	vv34627R_proteins_from_Plant-pathogen_interaction	34.7752	32.536	30.3198	31.9938	25.1651	26.5411	3.54704	3.14884	3.71611	91.7691	85.6036	83.8512	44.8792	48.8629	46.6048	0.863708	0.771524	0.860916
VIT_05s0077g01990	Epoxide hydrolase 2		34.5213	36.7916	40.0363	58.7451	67.5836	68.5419	41.103	45.3584	44.0742	36.1203	40.0071	38.9838	45.6662	40.0863	40.0324	19.5167	19.9677	23.5537
VIT_09s0002g02230	Harpin-induced 1		33.3991	31.2938	33.4337	4.73671	5.37774	2.91808	0.535403	0.284246	0.64797	12.7549	8.76419	11.7027	4.00933	2.92504	3.68973	0.381253	0.737807	0.462199
VIT_03s0038g03400	Endochitinase 1, basic	vv10530Aminosugars_metabolism	32.0495	31.6827	27.2523	2.0049	3.4894	3.70454	2.21035	2.22526	2.46781	9.70285	11.3591	10.5416	2.247	1.9392	1.91749	15.4157	17.7444	18.2387
VIT_05s0077g01670	Major cherry allergen Pru av 1.0202		31.7973	31.6666	31.6371	15.1595	16.9078	13.9105	3.5638	3.16512	2.86488	4.15438	5.60196	4.70681	4.21582	2.74616	2.71361	1.61072	1.44981	1.81647
VIT_02s0025g04330	Thaumatin VVTL1 [Vitis vinifera]		31.3079	25.818	24.1089	0	0	0	9516.53	9053.84	9336.81	3.17977	3.48387	2.33404	4706.97	3962.36	3986.03	6796.84	6216.22	6932.71
VIT_04s0023g03610	MLO4 (mildew resistance locus O 4)		30.667	29.3557	25.6335	37.2873	32.0919	29.4245	1.51013	0.754262	1.14628	19.3167	14.4106	16.5378	11.1154	8.00322	8.97784	0.223043	0.217534	0.327058
VIT_18s0117g00060	R protein L6	vv34627R_proteins_from_Plant-pathogen_interaction	30.577	21.1541	24.3336	42.2416	40.0748	33.5341	8.80738	8.24542	8.7093	77.2105	68.0318	62.9035	55.2855	60.3869	59.1836	4.12702	3.47368	3.33432
VIT_19s0014g00450	PMR5 (powdery mildew resistant 5)		30.5618	30.1889	28.0153	711.401	668.824	693.026	766.531	747.591	757.147	113.474	118.486	111.86	296.062	274.868	273.558	201.623	196.576	191.16
VIT_02s0012g01010	Leucine-rich repeat		29.3329	30.8353	31.1953	13.183	12.7122	14.2266	46.7028	47.8321	48.9098	16.7775	17.4528	17.7899	7.73513	8.53316	8.50555	21.2939	22.7197	20.938
VIT_13s0067g01650	Glutaredoxin		28.659	25.7286	26.6259	72.9076	66.8608	61.3024	24.9866	22.4003	23.4449	11.9619	11.0916	12.1385	51.1604	41.203	42.5616	35.6266	33.4814	35.9278
VIT_01s0026g01380	Glutathione S-transferase 29 GSTU18	vv10480Glutathione_metabolism	28.5042	31.2537	26.9599	1.74201	1.91579	1.40257	0.761194	0.433977	0.824414	6.57081	6.59346	6.09508	1.35134	1.6871	1.71306	2.57503	2.50324	2.70506
VIT_05s0094g00340	Chitinase class IV	vv10530Aminosugars_metabolism	28.3798	24.1233	22.6857	17147.1	15007.5	16080.1	11171.2	10855.6	11036.3	9.30657	8.08798	8.80861	2527.64	2218.37	2288.03	7331.22	6692.25	7132.85
VIT_08s0007g06040	Beta-1,3-glucanase		27.7759	27.2711	23.432	3344.56	3422.11	3070.66	829.34	814.036	811.082	11.6772	11.6788	10.8446	202.375	180.43	190.903	630.789	576.041	604.911
VIT_14s0068g01570	Glutaredoxin-like		27.725	23.6604	23.9372	0.115643	0.823258	1.16998	0	0	0	11.2447	7.61118	9.9679	0.950678	0.511753	0.679516	0	0	0
VIT_10s0003g02910	FLS2 (flagellin-sensitive 2)		27.6861	29.725	26.466	1.16885	1.47932	1.11488	0	0	0	3.66985	4.37917	4.32994	0.608568	0.724165	0.96156	0	0.135305	0.127143
VIT_19s0027g01070	R protein disease resistance protein	vv34627R_proteins_from_Plant-pathogen_interaction	27.6579	22.6004	24.18	18.8201	13.1172	13.231	1.12117	1.12039	1.15683	65.0565	55.382	50.3897	20.089	27.6795	27.7482	0.48156	0.399158	0.482244
VIT_04s0023g01320	Minor allergen Alt a 7		26.4453	30.2998	28.7402	27.7802	28.7983	32.7617	13.3902	15.3938	16.0151	12.6888	14.7118	15.3228	29.8778	27.0042	27.9513	16.6106	15.9561	19.7814
VIT_18s0001g06840	Peroxidase GvPx2b class III	vv10360Phenylalanine_metabolism vv10680Methane_metabolism	25.6937	24.4616	23.4301	8.8891	8.76384	8.44126	3.98955	3.84136	3.73451	3.55036	5.55349	4.59715	2.47307	2.09274	1.54377	0.190959	0.195507	0.0459283
VIT_04s0008g01230	Harpin-induced protein		24.9509	20.4731	19.5598	11.6757	9.47523	7.28376	86.6129	68.9527	70.03	21.3061	15.6338	16.1235	15.3953	9.86573	10.5093	30.0851	21.5424	21.8134
VIT_01s0011g06140	Avr9/Cf-9 rapidly elicited protein		24.2256	27.6653	24.5468	3.93393	3.62403	3.80895	0.747356	0.543593	0.663847	3.66396	3.88653	3.51504	6.39554	5.86023	5.80063	4.07357	4.46812	3.81976
VIT_12s0035g01250	Disease resistance protein (NBS-LRR class)		23.5441	21.615	22.1384	1.112	0.967593	0.772115	0.580557	0.315884	0.668658	0.616535	0.618393	1.17341	0.237641	0.185749	0.246642	0.217308	0.156177	0.3302
VIT_04s0008g02920	Desiccation protein PCC13-62 precursor		22.0981	18.5404	20.2065	91.1977	97.9391	97.8826	40.3174	35.3654	33.3667	19.7914	20.8244	21.4437	36.1758	35.9871	35.1784	50.526	45.796	47.0242
VIT_18s0001g06890	Peroxidase GvPx2b, class III [Vitis vinifera]	vv10360Phenylalanine_metabolism vv10680Methane_metabolism	21.3742	21.5112	21.129	0.108789	0.113506	0.102651	0	0	0	2.32496	2.84175	3.38006	0	0.0617376	0	0.221619	0.0778629	0
VIT_18s0001g06260	R protein L6	vv34627R_proteins_from_Plant-pathogen_interaction	20.8941	25.361	23.5873	11.294	9.59806	15.6554	4.91562	4.89198	5.73078	7.08836	7.44863	6.54347	3.67983	4.84765	5.19896	2.33333	3.05691	2.76202
VIT_01s0011g00380	SP1L1 (SPIRAL1-like1)		19.8011	17.3858	17.0383	5.84781	5.46003	4.56663	2.11005	2.31094	2.11463	6.01286	4.63484	5.14079	4.26437	3.61735	3.85441	6.33292	5.26621	4.94853
VIT_12s0059g01090	Early-responsive to dehydration		18.9828	17.0677	15.4267	6.62096	5.77363	5.71465	5.49097	4.73016	4.92767	6.51274	5.98503	6.14742	2.64652	2.80889	2.38608	5.6482	5.43484	4.83819
VIT_19s0015g02590	Glutathione S-transferase 25 GSTU25	vv10480Glutathione_metabolism	18.8071	15.1743	19.3353	17.0199	20.4193	35.0416	60.8598	61.9142	60.4886	1.74137	2.16441	2.66194	11.4208	8.61425	11.0785	11.2069	11.1375	14.8959
VIT_02s0025g04300	Thaumatin		18.6451	22.115	19.808	4393.08	6449.78	6473.79	4513.01	4477.84	4723.84	3.97471	3.75361	4.5702	263.706	226.823	246.25	2574.08	2709.03	2938.94
VIT_13s0147g00120	TIR-NBS-LRR-TIR disease resistance protein		18.4469	15.0402	16.3817	19.752	14.8352	16.2542	16.5772	15.0856	13.7466	8.07226	7.20946	6.67961	4.21128	4.99712	4.58668	3.82361	3.59886	2.99343
VIT_05s0077g01650	Major allergen Pru ar 1		18.266	18.4948	20.1426	13.952	19.8926	21.1111	15.2252	16.0935	14.3079	2.57896	1.53419	2.78985	0.696005	0.662444	1.02621	11.5085	10.8611	10.5984
VIT_05s0077g01570	Pathogenesis protein 10 [Vitis vinifera]		18.1143	18.9848	17.6699	2.88778	5.88355	5.06136	58.2863	53.5875	54.2062	5.17542	5.42299	7.06737	5.53615	7.88333	8.2912	146.331	160.21	142.498
VIT_03s0038g01760	Disease resistance protein (CC-NBS class)		17.8422	17.4049	14.3242	12.8603	8.64293	10.731	8.09466	9.52378	7.81048	4.49241	4.01356	4.02674	2.90829	2.62939	2.53917	1.28546	0.40196	0.566567
VIT_18s0001g15660	Pathogen-related		17.3692	16.8846	18.6658	5.02374	6.65971	8.72877	18.618	19.0542	22.852	2.18736	2.96355	2.54254	0.532318	0.787462	1.18502	4.31034	4.9657	4.91501
VIT_09s0002g00220	Avr9/Cf-9 rapidly elicited protein 132		16.6738	14.5277	12.9064	3.90859	3.62975	3.64075	0.663645	0.26162	0.894586	2.86854	2.64988	3.45181	4.94006	4.30753	5.14766	1.5434	1.4487	1.61655
VIT_19s0027g00010	Leucine-rich repeat family protein		16.269	14.0478	13.8386	3.13441	3.47944	2.84523	3.39027	3.12206	3.08783	3.01759	3.63172	3.51583	0.670076	0.759277	0.857708	0.23137	0.357311	0.228314
VIT_14s0081g00050	PATHOgenesIS-related 4		15.8576	17.0422	17.8309	0	0.123706	0	0.0756401	0.0980791	0	0.541111	0.584364	1.13348	0	0	0	0.584636	1.52748	1.27585
VIT_05s0077g01560	Pathogenesis protein 10.3 [Vitis quinquangularis]		15.5555	12.0492	15.3504	2.35394	3.24957	4.98322	74.3068	65.1941	66.7755	2.40781	3.80423	4.96248	2.84216	4.76456	3.16324	111.58	125.511	106.647
VIT_04s0069g01010	Harpin-induced protein		15.415	19.3462	15.5366	21.0742	23.1193	24.1541	24.7416	28.9176	28.8121	1.50332	1.97132	1.72068	5.78149	5.17525	7.35404	56.6343	59.0864	58.6424
VIT_09s0002g02980	FRK1 (FLG22-induced receptor-like kinase 1)	vv34626Plant-pathogen_interaction	15.3933	16.0023	14.7631	9.64559	8.44181	8.18477	4.07289	4.44191	4.32982	12.028	11.604	11.1786	3.22694	3.58507	3.62517	1.35676	1.40861	1.1112
VIT_12s0034g01640	Disease resistance protein (NBS class)		14.5721	6.36616	14.9525	18.6938	19.0556	16.5153	12.4719	12.59	18.6552	7.84391	6.37606	7.88127	5.2992	6.04604	6.30775	5.73614	4.35726	4.60621
VIT_19s0014g03420	Late embryogenesis abundant protein		14.333	14.1047	15.3883	11.1246	10.5652	16.2536	18.3396	18.483	19.5622	0	0	0	0	0	0	0.037	0	0
VIT_12s0055g01000	Peroxidase	vv10360Phenylalanine_metabolism vv10680Methane_metabolism	14.1749	17.2901	12.7219	0.457979	0.905358	0.163756	0	0	0	2.86839	2.56605	2.45409	0.227142	0.049244	0.130774	0	0	0
VIT_04s0008g02840	Avirulence induced gene (AIG)		12.9405	11.9866	12.6176	7.52811	6.13186	8.19218	16.9633	20.2198	20.276	22.7668	22.251	23.0909	10.4711	9.24766	9.46104	6.50628	6.21393	5.56958
VIT_08s0058g00970	Cationic peroxidase	vv10360Phenylalanine_metabolism vv10680Methane_metabolism	12.8233	10.8478	10.0504	1.76144	2.15684	0.585176	0.451492	0.285006	0.454791	1.33411	1.35847	1.64688	2.79749	2.38539	2.85583	1.02929	0.789097	0.787839
VIT_00s0335g00010	R protein L6	vv34627R_proteins_from_Plant-pathogen_interaction	12.2198	12.8646	16.436	9.5034	8.89869	9.38901	7.12935	7.64319	7.23744	5.74829	3.78322	4.30329	2.3934	5.64684	5.67704	2.93668	3.25565	2.77245
VIT_16s0050g02220	Acidic endochitinase (CHIB1)	vv10530Aminosugars_metabolism	11.7829	13.4185	10.819	0.25484	0.196537	0.23699	0.295442	0.467468	0.296012	1.25726	0.77367	0.775348	0.198158	0.1069	0.141944	0.400259	0.404463	0.548981
VIT_01s0010g01120	Longevity-assurance (LAG1)		11.358	10.3186	15.0386	23.0996	20.7624	27.7386	35.3514	37.7861	36.246	10.5984	9.80777	9.00756	8.72418	11.5497	9.20153	13.5229	14.5663	15.8168
VIT_16s0098g00890	Harpin-induced protein		11.1158	11.5166	10.4653	15.6049	12.4735	15.3229	207.063	170.676	180.354	22.3777	19.5917	18.2151	17.6484	13.1733	13.2127	81.2135	66.8841	71.1578
VIT_00s0238g00060	RPS4 (resistant to p. syringae 4)	vv34627R_proteins_from_Plant-pathogen_interaction	11.0518	9.97299	9.29251	7.08312	5.77514	5.85382	3.13699	2.70424	2.32924	0	0	0	0	0	0	0	0	0
VIT_04s0023g03680	Histidine kinase 1 (AHK1)		10.4471	9.0476	10.0724	0.939937	1.11006	1.00391	0.709966	0.768088	0.601886	7.81956	7.60816	7.84411	0.682118	0.845292	0.801711	0.310316	0.456889	0.195149
VIT_08s0007g01400	Glutathione S-transferase 8 GSTU8	vv10480Glutathione_metabolism	10.3714	9.97189	11.1936	0.0819308	0	0	0.118542	0.334768	0.152628	1.60052	1.71534	1.61202	0.236247	0.0918651	0.243961	4.58475	4.34473	4.73585
VIT_01s0150g00440	Respiratory burst oxidase protein D (RBOHD)	vv34626Plant-pathogen_interaction vv50105Transport_electron_carriers	10.279	11.3732	11.1039	1.17999	1.56278	1.41334	0.390161	0.334344	0.201752	3.19429	3.03495	3.14419	0.457001	0.674623	0.447889	0.509833	0.374364	0.463711
VIT_05s0094g00220	Chitinase class IV	vv10530Aminosugars_metabolism	10.2609	13.9876	11.1196	2.23163	2.18065	2.36655	0.88549	0.760722	0.867074	2.39392	3.25512	3.79633	2.02611	2.13497	2.51987	9.50417	12.9245	12.5946
VIT_13s0147g00150	TIR-NBS-LRR-TIR disease resistance protein		9.93115	8.48066	6.23139	6.21804	4.01479	3.48266	3.65089	2.3386	3.6281	0.91375	0.503157	0.656899	0.176973	0.267393	0.295875	0.126168	0.224823	0.158445
VIT_14s0030g00140	CC-NBS-LRR class		9.89582	9.70288	9.77127	2.94341	2.19729	2.37998	0.334419	0.040514	0.184712	0	0	0	0	0	0	0	0	0
VIT_00s0487g00050	R protein disease resistance protein	vv34627R_proteins_from_Plant-pathogen_interaction	9.8769	10.8625	9.56833	16.6666	19.1056	17.5007	3.41457	3.46233	3.87238	4.58331	4.61571	4.97042	8.20308	8.7143	8.35794	1.16198	1.61018	1.60101
VIT_17s0000g02930	Glutathione S-transferase 25 GSTU7	vv10480Glutathione_metabolism	9.75178	9.86443	8.65747	2.0629	2.96345	2.05471	6.90527	5.40396	5.89166	0.0555281	0	0	0	0	0	0	0	0
VIT_12s0142g00570	R protein disease resistance protein	vv34627R_proteins_from_Plant-pathogen_interaction	9.699	10.3583	10.8682	9.47575	10.658	9.78996	2.32039	2.28649	2.30399	2.59853	2.34949	2.15417	1.551	1.22761	1.23763	0.898989	1.40489	1.02379
VIT_00s0238g00130	RPS4 (resistant to p. syringae 4)	vv34627R_proteins_from_Plant-pathogen_interaction	9.42768	8.93833	8.39724	7.33692	5.69951	5.11542	4.45506	4.03954	4.37017	3.06822	2.83512	3.02491	2.10886	2.41898	2.72862	1.56359	1.36249	1.61429
VIT_16s0098g01870	SOS3 (salt overly sensitive 3)		8.86292	6.87278	6.53973	1.18594	1.08574	0.671837	0.399532	0.271839	0.413124	2.69041	2.83437	3.62155	0.495957	0.652718	0.619065	1.3734	1.6464	1.32607
VIT_05s0077g01250	Endochitinase A2 precursor	vv10530Aminosugars_metabolism	8.75851	6.43052	6.15972	6.887	8.34521	9.05661	1.30152	1.57534	1.00553	5.13903	6.68285	6.19	3.13701	2.46408	2.58305	1.21	1.19946	1.22956
VIT_11s0118g00560	Nodulin		8.42676	6.79483	6.66899	20.5602	16.6189	17.7592	86.9981	72.5448	71.3627	8.06523	7.23689	6.79693	8.72369	7.33536	7.91895	93.8171	78.7015	80.5291
VIT_13s0047g00730	R protein MLA10	vv34627R_proteins_from_Plant-pathogen_interaction	8.40686	6.70026	7.14946	5.17428	3.43611	3.52318	3.38841	2.65489	2.23493	1.04093	0.754717	0.927478	0.335287	0.67854	0.458393	0.133286	0.105094	0.155186
VIT_18s0001g06850	Peroxidase GvPx2b class III	vv10360Phenylalanine_metabolism vv10680Methane_metabolism	8.40667	7.90673	6.7629	0	0	0	0	0	0	1.69567	1.55668	1.41538	0	0.074684	0	0	0	0.177018
VIT_00s0160g00310	Disease resistance protein (TIR-NBS-LRR class		8.38407	9.69332	12.9388	12.8981	10.3211	7.8981	7.75655	8.02564	7.17464	0.125622	0.375039	0.151553	0	0	0.143349	0	0	0
VIT_13s0158g00190	R protein MLA10	vv34627R_proteins_from_Plant-pathogen_interaction	8.16191	7.25326	9.10003	9.7721	7.11566	7.34016	4.71466	5.15677	5.62653	3.04537	4.01782	3.88391	2.12939	2.60038	2.97104	0.30191	0.381346	0.322507
VIT_03s0017g00610	Disease resistance protein (CC-NBS-LRR class)		7.75305	7.5157	7.97822	10.6115	11.8844	10.9726	10.2648	10.2432	10.0662	4.07503	4.42076	4.82179	2.78233	2.68025	3.22991	1.21521	1.36348	0.987617
VIT_12s0055g01020	Peroxidase	vv10360Phenylalanine_metabolism vv10680Methane_metabolism	7.61277	8.77521	6.4117	0	0.177041	0	0	0	0	1.50129	1.29628	1.21663	0.110107	0	0	0	0	0
VIT_18s0001g15650	Pathogenesis related protein		7.61103	8.4069	7.5339	4.06412	4.95304	3.58351	2.13233	2.01959	2.36588	2.64463	2.3063	1.99902	0.754442	0.885185	0.766543	1.82174	2.37839	2.69102
VIT_15s0024g00400	R protein MLA10	vv34627R_proteins_from_Plant-pathogen_interaction	7.56824	8.26008	7.07805	8.1185	6.78191	6.27054	2.07575	2.37068	1.95805	0.52295	0.696001	0.727953	0.730116	0.518553	0.672896	1.04983	1.0999	0.991647
VIT_05s0077g01690	Pathogenesis protein 10 [Vitis vinifera]		7.38994	9.22116	6.95508	1.10423	2.43867	1.92978	1.39316	1.81264	1.79058	1.56133	1.65598	1.92026	1.71921	1.65804	1.10079	4.82288	3.76399	4.42116
VIT_11s0149g00280	Chitinase A	vv10530Aminosugars_metabolism	7.37847	8.79064	8.04039	0.473323	0.54818	0.619698	0.305185	0.325965	0.123845	1.25609	1.29475	1.49115	0.069525	0.186353	0.296931	2.2653	2.02123	2.9152
VIT_11s0016g05540	Dicyanin		7.2433	7.35976	6.1457	0.654366	1.27272	0.690608	0.274225	0.201813	0.460055	0.903654	1.16234	1.23094	0.387693	0.830706	0.306397	11.3947	8.38143	10.8839
VIT_06s0004g03840	Chitinase 2	vv10530Aminosugars_metabolism	7.20534	5.69854	6.11363	43.4748	37.9132	28.3436	30.7091	28.2491	26.3839	7.57141	7.58214	6.70898	6.96168	5.94566	6.34579	4.48634	4.27136	3.79071
VIT_01s0026g01120	R protein L6	vv34627R_proteins_from_Plant-pathogen_interaction	7.05988	6.95345	7.0767	4.7573	4.33314	4.75318	1.82226	1.92022	1.90578	6.99716	6.68549	6.15175	2.28793	2.22245	2.11806	0.394454	0.542502	0.297369
VIT_04s0008g06300	Leucine-rich repeat family		6.72562	5.47215	5.47176	7.30328	5.50692	5.32083	1.99662	2.14574	1.89278	5.90236	5.40284	5.83109	2.55212	2.35528	2.71947	1.05903	0.904054	0.773667
VIT_14s0030g00470	Stress regulated protein isoform 3		6.72416	6.22605	6.23837	4.18168	3.84371	3.99113	1.64181	1.9752	2.1227	8.47722	6.35495	8.31555	5.37054	5.22665	5.08937	0.968195	0.634766	0.734122
VIT_18s0041g01570	R protein L6	vv34627R_proteins_from_Plant-pathogen_interaction	6.71049	6.89705	7.95505	8.95225	6.08279	3.82021	2.15682	2.9472	3.05385	2.08351	1.99542	1.29016	0.623131	1.01094	1.22032	0.568212	1.15908	0.762412
VIT_16s0050g01950	Disease resistance family protein / LRR family		6.55971	4.64402	5.48996	0.896861	0.659086	0.794745	0	0.0870918	0.0992677	1.75621	1.50481	1.59363	0.0774508	0.179244	0.396673	0	0	0.070808
VIT_07s0104g01420	Glutaredoxin		6.5373	4.79464	5.99964	0	0	0	0.194475	0.096577	0	0.226304	0.40279	0.232525	0.0783956	0.13251	0.17595	0.513966	0.250681	0.392598
VIT_19s0093g00320	Glutathione S-transferase 25 GSTU25	vv10480Glutathione_metabolism	6.47222	6.84975	5.66021	0.100337	0.0989183	0.0894589	0.4304	0.156853	0.268173	0.332142	0.32709	0.339885	0	0.215213	0.142882	7.87561	7.12491	9.81947
VIT_18s0089g00460	TIR-NBS-TIR type disease resistance protein		6.40828	2.74885	4.74423	6.32456	5.55752	5.38507	1.12693	2.51785	2.86985	0.125434	0.0937597	0.303107	0.131303	0.215916	0.143349	0.139205	0.136156	0.127942
VIT_08s0040g00920	Glutathione S-transferase 25 GSTU7	vv10480Glutathione_metabolism	6.30221	6.56734	5.53467	0.107881	0.114048	0	1.12852	1.08507	0.515318	0	0.215497	0	0.0655337	0	0	0.217486	0.0782351	0
VIT_10s0092g00570	Leucine-rich repeat family		6.20485	5.61623	5.77002	0.871282	0.652963	0.803109	0.365924	0.434865	0.141617	2.52612	2.2455	2.28348	0.594323	0.738728	0.848853	0.430754	0.430005	0.319885
VIT_18s0089g00010	Disease resistance protein		5.54853	4.90628	4.61385	3.5042	3.04312	2.82208	0.344463	0.368041	0.186442	0.958249	0.694393	1.0535	0.456397	0.519005	0.372511	1.07741	1.14991	1.01405
VIT_12s0034g00380	R protein L6	vv34627R_proteins_from_Plant-pathogen_interaction	5.42002	4.79966	4.21909	2.09848	2.02606	2.06135	2.73523	2.61031	1.14432	0	0	0.290065	0.5027	0.688755	0.365817	0.177873	0	0.653
VIT_13s0064g01800	R protein MLA10	vv34627R_proteins_from_Plant-pathogen_interaction	5.3165	3.83894	4.40559	3.53489	2.81954	3.17536	1.85271	1.56059	1.74672	2.4794	2.15282	2.22058	1.087	1.28282	1.46001	0.461551	0.389264	0.537242
VIT_00s0316g00010	Disease resistance protein	vv34626Plant-pathogen_interaction	5.2715	4.57101	4.33416	6.94666	5.72051	7.2948	3.61078	3.03629	2.94166	2.76817	2.74749	2.43983	1.6645	1.44508	1.5385	1.324	1.31353	0.879432
VIT_14s0066g01560	Cyclic nucleotide-gated ion channel 18	vv34626Plant-pathogen_interaction vv50101Channels_and_pores	5.22812	4.18073	4.54538	5.05224	3.91369	3.90558	3.5443	4.03917	3.3843	7.44353	6.45471	6.4919	1.41138	1.17447	1.82752	1.3175	1.34236	1.65285
VIT_12s0035g00420	Disease resistance protein		5.10901	4.37211	4.79921	4.84261	4.04525	4.13148	4.67255	3.89846	3.27746	0.691155	0.741299	0.492608	0.491266	0.531102	0.579278	1.08598	1.0765	1.16891
VIT_08s0058g00980	Cationic peroxidase	vv10360Phenylalanine_metabolism vv10680Methane_metabolism	5.10864	5.37329	5.51545	0.290178	0.486044	0.293043	0	0	0.219615	1.0848	0.956659	1.20615	0.803298	1.01341	0.702064	0.103359	0.222278	0.20887
VIT_01s0010g02000	Peroxidase	vv10360Phenylalanine_metabolism vv10680Methane_metabolism	5.02029	5.39591	4.69167	0	0	0	0.0500961	0.0564343	0.192972	0	0.0336241	0	0	0	0	0.631753	0.878907	1.14707
VIT_07s0005g06180	RPM1 (resistance to p. syringae pv maculicola 1)	vv34626Plant-pathogen_interaction	4.9555	4.17631	4.32955	2.11016	1.6252	1.51961	0.301922	0.0436788	0.199141	2.52042	1.82169	2.0507	0.836184	0.854008	0.974815	0.592892	0.529085	0.4439
VIT_18s0089g00450	R protein L6	vv34627R_proteins_from_Plant-pathogen_interaction	4.93283	6.23478	4.64662	7.48194	7.17888	3.59152	7.29951	4.35961	5.79729	0	0	0.0583138	0	0	0	0	0.104778	0
VIT_12s0035g00480	Disease resistance protein		4.91605	5.22279	5.26509	3.55688	3.06338	3.00522	2.0201	1.89362	1.78299	1.27255	1.12824	1.44705	0.525557	1.01668	0.974976	0.870643	0.819201	1.00406
VIT_12s0035g00410	Disease resistance protein		4.76729	4.3314	4.73996	5.94761	3.9866	4.82983	3.74538	3.81675	3.12681	0	0	0	0	0	0	0	0	0.0484862
VIT_14s0081g00030	Pathogenesis-related protein-4 (Chitinase )	vv10530Aminosugars_metabolism	4.59194	6.17564	7.20398	4926.15	6791.75	6094.3	1308.2	1408.73	1293.1	8.81395	9.30951	8.9303	736.132	663.995	659.786	352.925	354.149	455.903
VIT_14s0030g00840	R protein disease resistance protein	vv34627R_proteins_from_Plant-pathogen_interaction	4.58221	4.33056	4.38977	1.63213	1.7913	1.377	0.915887	1.01782	0.728446	1.92412	2.10134	1.49314	0.273668	0.58459	0.344991	0.24048	0.22528	0.0962227
VIT_18s0041g00220	TIR-NBS-LRR disease resistance		4.57738	3.61691	3.88164	1.84637	1.58786	2.69253	0.280558	0.157365	0.717464	0.324405	1.03136	0.757767	1.45963	0.539791	1.14679	0.385697	0.680779	0.383827
VIT_19s0014g05150	RPS2 (resistant to p. syringae 2)	vv34626Plant-pathogen_interaction	4.54869	5.10428	5.34015	3.83542	3.27358	3.50115	2.75142	3.47562	2.49525	3.8147	4.03403	4.41228	1.20838	1.61024	1.25408	0.683779	0.87872	0.605522
VIT_18s0041g01470	TIR-NBS-LRR-TIR disease resistance protein		4.43945	3.08919	3.91527	2.94226	2.36013	2.36394	2.04379	1.93157	2.15575	0.597785	0.491507	0.368171	0.135012	0.317478	0.238269	0.145043	0.0522261	0.0490756
VIT_14s0068g00740	Avr9/Cf-9 rapidly elicited protein 146		4.41758	3.82227	3.26406	11.071	9.83214	9.6329	51.7041	47.6814	46.7211	4.06214	4.33489	4.22292	1.65157	1.73806	2.07113	19.3712	18.9413	19.1191
VIT_18s0001g03620	Avr9/Cf-9 rapidly elicited protein 284		4.39899	5.81907	5.33759	1.27328	1.53524	1.4995	1.06495	1.16851	1.22089	1.46829	1.91458	1.71148	1.38087	2.20451	2.08451	3.66749	3.70708	4.59182
VIT_00s0487g00030	R protein MLA10	vv34627R_proteins_from_Plant-pathogen_interaction	4.11148	4.78725	4.82381	1.67474	1.48727	1.84497	0.327785	0.427839	0.499547	1.03748	1.01342	1.05019	1.05169	1.33155	1.31178	0.426839	0.442405	0.381781
VIT_10s0071g00190	R protein disease resistance protein	vv34627R_proteins_from_Plant-pathogen_interaction	4.08755	4.86293	4.26244	0.307855	0.50351	0.91072	0.10978	0.124751	0.0853151	0.928294	0.832471	1.09331	0.730869	0.599085	0.818205	0.2407	0.388574	0.263707
VIT_13s0019g04070	MLO1		3.93723	3.47117	3.95479	4.44422	4.51581	4.41812	7.89928	6.2493	6.75199	3.58975	3.6846	3.36972	2.01113	1.42908	2.31265	1.33241	1.52072	1.74654
VIT_19s0015g02700	Glutathione S-transferase 25 GSTU25	vv10480Glutathione_metabolism	3.93291	4.89926	4.86838	0.643019	0.440744	0.298947	0	0	0	0.711411	0.832797	0.925468	0.061308	0.119864	0.318315	0.068861	0	0.071026
VIT_08s0007g06060	Beta 1-3 glucanase		3.84976	3.00438	3.79506	3.47519	3.56286	2.65353	0.159022	0.221552	0.0631314	1.13342	2.37604	1.70695	2.92299	2.77385	2.72454	1.27565	1.48561	1.62115
VIT_00s0144g00040	R protein MLA10	vv34627R_proteins_from_Plant-pathogen_interaction	3.81004	4.72523	5.41782	12.5628	15.2922	13.0782	10.9385	11.07	10.8152	5.1321	7.3023	5.7748	11.3321	12.8382	10.4442	3.37356	2.39451	3.32151
VIT_15s0046g01570	Acidic endochitinase (CHIB1)	vv10530Aminosugars_metabolism	3.80755	3.34447	4.0402	2.32625	1.97927	1.95272	1.7732	1.49792	1.95124	0.610022	0.97747	1.13347	3.65816	2.78927	3.50871	39.179	38.6341	41.3488
VIT_18s0075g00400	Disease resistance protein (TIR-NBS-LRR class)		3.75838	3.20313	3.33948	3.13613	3.60197	2.41057	4.92702	4.62639	4.23156	1.6584	1.36121	1.7327	1.43407	1.33224	1.76897	1.50364	1.03778	1.25379
VIT_00s0153g00070	Glutathione S-transferase 8 GSTU8	vv10480Glutathione_metabolism	3.75078	2.43607	2.6282	1.13231	1.14585	1.20899	0.280916	0.378532	0.172581	0.22222	0	0.255186	0.171321	0.207749	0.0689633	0	0	0.0615513
VIT_05s0094g00200	Chitinase class IV	vv10530Aminosugars_metabolism	3.74904	4.13883	4.84935	5.6038	5.42385	5.21175	1.00915	1.00787	0.919022	0.0445562	0.200166	0.0970647	0.321629	0.184383	0.18362	0.652819	0.697625	0.71017
VIT_01s0011g05110	Major latex protein 22		3.67773	1.54222	2.52862	6975.99	8235.26	7828.8	5869.39	6372.58	6387.32	141.174	168.908	157.877	6343.44	6408.29	6471.37	1676.15	1781.22	1917.08
VIT_07s0130g00220	Peroxidase ATP32, class III	vv10360Phenylalanine_metabolism vv10680Methane_metabolism	3.64424	4.08942	3.32993	0.0673884	0.0779209	0.0704695	0	0	0	1.74354	1.25149	2.05265	0.259555	0.127148	0.337658	0.0483245	0	0
VIT_00s2851g00010	Stress-induced-phosphoprotein 1		3.63616	3.43492	3.59612	5.00645	6.98444	4.33786	3.44744	3.40259	3.57411	0	0	0.0642534	0	0	0	0	0	0
VIT_05s0049g01070	Glutathione S-transferase 19 GSTU1	vv10480Glutathione_metabolism	3.604	4.41693	5.17913	1.39412	0.96954	0.876824	0.167759	0	0.438079	2.41241	1.66022	1.57314	1.0279	0.791024	0.875281	1.3978	1.24704	0.781208
VIT_13s0158g00200	R protein MLA10	vv34627R_proteins_from_Plant-pathogen_interaction	3.56466	2.46597	3.04879	1.66078	1.8489	2.02785	2.24816	2.02728	1.38642	0.185585	0.371653	0.330408	0.167266	0.0855869	0.113644	0.0613512	0.0539707	0.0760724
VIT_02s0025g04280	Osmotin		3.52381	4.08033	3.40956	692.979	846.546	583.571	336.802	395.706	410.443	0.637338	1.08177	1.06857	34.7542	29.9632	29.8623	299.893	301.966	353.047
VIT_07s0129g00360	Peroxidase 73	vv10360Phenylalanine_metabolism vv10680Methane_metabolism	3.50192	2.88147	3.22626	1.32418	1.16923	1.25883	0.262382	0.397292	0.452835	0.388272	0.394516	0.573927	1.24773	1.24164	1.24656	0.7756	0.611102	0.717797
VIT_18s0001g06240	R protein L6	vv34627R_proteins_from_Plant-pathogen_interaction	3.486	3.62331	3.31078	2.83231	1.99977	1.67935	0.207488	0.2265	0.232349	0.974822	0.728734	1.06886	0.776432	0.808012	0.928466	0.486378	0.470334	0.441961
VIT_12s0035g01680	CC-NBS-LRR class		3.3565	3.53353	3.10447	1.28293	1.24148	1.14949	0.0858824	0.187485	0.186985	1.16421	1.18687	1.32035	1.13768	1.43091	1.57977	0.260146	0.304155	0.266753
VIT_08s0007g01420	Glutathione S-transferase 8 GSTU8	vv10480Glutathione_metabolism	3.31474	3.03704	2.64066	0.615734	0.434015	0.314009	0	0	0.0784425	0.381261	0.49205	0.695932	0.293547	0.236068	0.0626912	0.734684	0.714545	0.8393
VIT_12s0034g00270	R protein L6	vv34627R_proteins_from_Plant-pathogen_interaction	3.25885	3.20992	3.18969	4.10799	2.93582	2.38956	2.98973	4.30613	3.58162	0	0	0	0	0	0	0	0	0
VIT_19s0014g03950	R protein PRF disease resistance protein	vv34627R_proteins_from_Plant-pathogen_interaction	3.24821	4.34158	3.59518	0.286357	0.165452	0.14963	0.109936	0	0	0.464274	1.2505	0.94749	0.322657	0.44996	0.716958	0.088606	0	0
VIT_15s0021g01540	AvrPto-dependent Pto-interacting protein 3		3.2473	3.09817	2.95298	2.86675	2.97818	2.90257	5.43728	5.70819	5.19976	4.40912	4.1249	4.69153	3.34832	3.80593	3.29945	2.50762	3.17356	2.38569
VIT_12s0034g00910	R protein L6	vv34627R_proteins_from_Plant-pathogen_interaction	3.21939	2.92235	2.89125	2.09046	1.59317	1.32999	1.42347	1.51299	1.89854	0.347258	0.44659	0.441142	0.475598	0.647535	0.708079	0.465523	0.528431	0.394985
VIT_08s0007g02110	EFR (EF-TU receptor)	vv34626Plant-pathogen_interaction	3.17088	2.72148	2.42492	0	0	0	0.0117493	0.0218463	0	0.312876	0.351438	0.257733	0	0.0149873	0.0298507	0	0.0283528	0.00888081
VIT_00s1818g00020	Wound-responsive		3.12346	2.83447	3.2709	6.79097	6.02112	6.01256	2.96965	1.79017	2.83396	2.0858	2.37022	2.15507	3.58248	2.04687	2.1743	1.578	1.29075	1.69803
VIT_09s0002g08640	Protein kinase Xa21	vv34626Plant-pathogen_interaction	3.11511	2.16961	2.53639	2.74355	2.3637	2.35538	1.53954	1.68316	1.18669	0.65081	0.847764	0.902411	0.607066	0.761869	0.900978	2.45886	1.95175	1.59418
VIT_12s0035g00440	R protein disease resistance protein	vv34627R_proteins_from_Plant-pathogen_interaction	3.01619	2.65799	3.20721	2.02641	1.56279	1.29557	0.78465	0.413016	0.823825	0.768008	0.553676	0.944683	0.4025	0.425015	0	0.174363	0.0893374	0.251844
VIT_14s0128g00550	Protein kinase Xa21	vv34626Plant-pathogen_interaction	3.01064	2.43682	2.55983	2.5769	2.79388	2.39713	2.63059	2.12044	2.35215	0.448207	0.518886	0.546997	0.21972	0.23379	0.310431	0.219363	0.21295	0.307852
VIT_00s0467g00010	RPM1 (resistance to p. syringae pv maculicola 1)	vv34626Plant-pathogen_interaction	2.98754	2.85346	2.97585	2.3784	1.51161	1.8578	4.53332	3.77979	3.62521	3.08064	2.71892	2.24922	1.06911	1.82358	2.14146	1.82427	2.06059	2.0737
VIT_13s0139g00290	R protein disease resistance protein	vv34627R_proteins_from_Plant-pathogen_interaction	2.97783	3.14044	2.97437	3.87799	3.3996	3.37891	3.94768	3.9763	4.22803	4.83862	5.29473	4.78037	2.83556	3.31373	3.30611	2.093	2.0319	1.3886
VIT_12s0034g00370	R protein L6	vv34627R_proteins_from_Plant-pathogen_interaction	2.97307	2.40825	2.39308	1.47838	2.1145	1.55374	2.55914	2.93381	3.34397	0.627358	0.374569	0.908182	0.488805	0.287528	0.0954463	0.695727	0.815912	0.681504
VIT_06s0004g01000	Dirigent protein		2.90041	2.81049	2.79278	0.585249	0.817883	1.16234	0.290618	0.092636	0	1.22466	1.54541	1.47204	2.14306	2.79627	3.3754	0.859579	0.961807	0.753155
VIT_07s0104g00180	Nectarin IV NEC4		2.89761	2.6008	3.46048	123.251	123.431	112.229	4.16258	3.97965	4.42672	0.97091	0.971298	1.03898	2.41207	2.53281	1.57237	9.39199	8.17259	7.67958
VIT_18s0041g01330	RPS4 (resistant to p. syringae 4)	vv34627R_proteins_from_Plant-pathogen_interaction	2.89396	2.26516	2.52538	2.75861	2.34964	1.83363	0.96135	0.67605	0.83906	0.513588	0.599719	0.636613	1.10891	1.31924	1.49169	0.416466	0.376957	0.317574
VIT_18s0041g00210	TIR-NBS-LRR disease resistance		2.87839	2.00014	3.76585	1.49008	1.15537	1.04489	0.106088	0.229007	0.130511	0.245463	0.34111	0.716783	0	0.157107	0.208609	0.0886712	0.0990707	0
VIT_03s0110g00230	Seed maturation protein PM23		2.86258	2.2513	1.78969	1.63206	2.47086	3.91051	6.98382	5.06075	8.37329	0	0	0	0	0	0	0	0	0
VIT_09s0002g00270	R protein disease resistance protein	vv34627R_proteins_from_Plant-pathogen_interaction	2.83176	2.38409	2.18203	1.4848	2.66824	4.1256	3.50137	4.70868	4.58916	0.622462	0.365931	0.558631	1.07496	1.12359	1.80274	2.03679	2.83412	3.60635
VIT_07s0005g02560	Chitinase Class I	vv10530Aminosugars_metabolism	2.81867	3.26944	2.26434	0.647951	0.407761	0.122922	0	0	0	0.723961	0.449444	0.31135	0.0832294	0.147859	0.294495	0.0891436	0.186478	0.262843
VIT_09s0002g03840	RPS5 (resistant to p. syringae 5)	vv34627R_proteins_from_Plant-pathogen_interaction	2.77454	2.77488	3.33267	0.571237	0.328652	0.346761	0.0197863	0	0.0494996	0	0	0.010456	0	0	0	0	0	0
VIT_04s0023g03550	Thaumatin		2.75114	2.33462	2.35732	25.8648	22.6785	19.2016	3.8183	2.94896	4.15486	3.70403	2.95276	3.43172	79.8929	68.7569	70.366	0.70761	0.673312	0.532796
VIT_14s0030g01170	ì		2.70729	2.74913	2.77973	0.585247	0.330838	0.448801	0.128148	0.131151	0.0597946	0	0.109397	0.101046	0	0.0359897	0.0716817	0.0468287	0	0
VIT_12s0034g01270	RPS4 (resistant to p. syringae 4)	vv34627R_proteins_from_Plant-pathogen_interaction	2.66358	1.99743	2.23295	2.64013	2.15309	2.45612	0.496189	0.446163	0.508539	1.20345	1.32914	1.02751	0.74476	1.27757	1.25461	0.453274	0.402814	0.362743
VIT_18s0001g14490	Thaumatin		2.64406	3.84558	3.1949	0.271298	0	0.391088	0.0538159	0.137143	0	0	0.163422	0.132078	0	0.0470425	0.062464	0.0526158	0.0593296	0
VIT_17s0000g02830	R protein MLA10	vv34627R_proteins_from_Plant-pathogen_interaction	2.50708	2.75593	2.33657	1.03927	0.69374	0.941098	0.850708	0.687532	0.87769	0.469309	0.278553	0.370798	0.311111	0.320736	0.375776	0.389269	0.690046	0.558982
VIT_02s0025g04250	Osmotin		2.48743	2.55377	1.97374	3.34239	3.50353	4.92877	3.05831	3.90942	3.16609	0	0	0.0990798	3.82161	3.38779	2.62405	17.5755	14.3312	13.383
VIT_11s0149g00300	Chitinase, class V	vv10530Aminosugars_metabolism	2.48026	2.21329	2.02571	5.47598	5.59342	4.914	2.90839	2.97758	2.56345	1.05293	1.01915	1.03722	1.61912	1.99926	1.93329	1.94991	1.58961	2.52387
VIT_15s0048g00020	Thaumatin SE39b		2.35543	1.77453	1.51144	0.545292	0.521676	0.629052	0.499393	0.275738	0.314287	0.190893	0.164287	0	0.0974902	0.378331	0.125589	0.230367	0.238574	0
VIT_18s0041g01620	R protein L6	vv34627R_proteins_from_Plant-pathogen_interaction	2.32352	2.10089	1.89017	2.42173	1.96693	2.14869	0.605096	0.63305	0.387175	0.939722	0.772752	0.736064	0.718534	1.12281	1.16739	0.58736	0.467573	0.351493
VIT_09s0002g04910	R protein PRF disease resistance protein	vv34627R_proteins_from_Plant-pathogen_interaction	2.30584	2.76171	2.70912	2.76982	2.23443	3.07506	1.18367	1.57899	1.40467	1.62735	2.56992	1.96574	1.01149	1.84944	1.19278	0.562847	0.866354	0.563602
VIT_16s0039g02360	Disease resistance protein (NBS-LRR class)		2.28313	2.09983	1.74515	2.74631	2.67126	2.22634	0.788326	0.830543	0.615327	1.59265	1.73196	1.31978	0.805641	0.655249	1.13485	0.906633	0.395232	0.810304
VIT_18s0041g00230	TIR-NBS-LRR disease resistance		2.2294	1.70766	1.7777	1.47808	1.00404	0.504457	0.282476	0.0884492	0.100815	0.526766	0.579687	0.553686	0.394055	0.242717	0.563997	0.251999	0.0765281	0.143823
VIT_12s0028g01840	Peroxidase	vv10360Phenylalanine_metabolism vv10680Methane_metabolism	2.20826	2.09427	1.81427	0	0	0	0	0	0	0.402175	0.487209	0.393763	0.0927795	0.0400707	0.0532066	0	0	0
VIT_17s0000g03070	R protein MLA10	vv34627R_proteins_from_Plant-pathogen_interaction	2.20317	2.95564	2.51192	1.65143	1.60061	1.5923	1.29683	1.39593	1.01251	0.424967	0.680489	0.529602	0.475936	0.609419	0.462399	0.863515	0.768593	0.825403
VIT_18s0001g01140	Peroxidase 64	vv10360Phenylalanine_metabolism vv10680Methane_metabolism	2.19212	1.60121	1.20925	1.82543	1.14229	1.03306	2.31982	2.92597	2.14395	5.41133	5.06392	5.30033	2.74843	2.58083	2.60189	1.13431	0.602763	1.01952
VIT_01s0011g01000	RPM1 (resistance to p. syringae pv maculicola 1)	vv34626Plant-pathogen_interaction	2.12949	2.44347	2.07634	2.12425	2.61599	2.37999	4.14156	4.1357	4.81298	0.196184	0.273788	0.0897062	0.223002	0.247087	0.1697	0.367125	0.322369	0.181753
VIT_12s0034g01470	RPM1 (resistance to p. syringae pv maculicola 1)	vv34626Plant-pathogen_interaction	1.99489	1.57843	1.73739	1.17189	1.03276	0.84361	1.52565	1.26784	1.23435	0.222448	0.0472119	0.139908	0.0833222	0.108723	0.0962428	0.538133	0.251387	0.279172
VIT_03s0038g01520	R protein PRF disease resistance protein	vv34627R_proteins_from_Plant-pathogen_interaction	1.99488	2.00091	1.63041	0.17381	0.192155	0.0993024	0	0.021764	0.0496135	0	0	0	0.0166927	0	0	0	0	0
VIT_12s0034g01660	R protein MLA10	vv34627R_proteins_from_Plant-pathogen_interaction	1.99117	1.68076	1.67017	0.846967	0.686267	0.794419	0.679069	0.522337	0.520942	0.604764	0.505721	0.565925	0.118634	0.328479	0.218081	0.264268	0.150646	0.123863
VIT_09s0002g00250	Disease resistance protein (NBS-LRR class)		1.9438	1.38854	1.74997	1.97428	1.90495	1.59672	2.06208	1.80502	1.6375	0.336351	0.219479	0.301551	0.289517	0.151629	0.302004	0.580283	0.382467	0.62894
VIT_14s0171g00040	Cf-2 gene	vv34626Plant-pathogen_interaction	1.93487	1.51685	1.78301	0.628985	0.609066	0.50492	0.122509	0.100603	0.206401	1.02971	0.731267	0.813851	0.596967	0.690169	0.641494	0.125675	0.121861	0.179944
VIT_11s0016g01860	RPS2 (resistant to p. syringae 2)	vv34626Plant-pathogen_interaction	1.88442	1.64207	1.45436	0.341878	0.538707	0.708642	0.405395	0.504765	0.265539	0.559088	0.50895	0.729183	0.318343	0.266374	0.389067	0.284853	0.13438	0.410387
VIT_09s0002g05870	RPS5 (resistant to p. syringae 5)	vv34627R_proteins_from_Plant-pathogen_interaction	1.84827	2.23422	2.28742	1.50847	1.53258	1.55402	0.0512992	0.0736418	0.104922	1.44936	1.42598	1.49823	0.463114	0.669401	0.670825	0.22361	0.191149	0.239491
VIT_13s0019g04060	MLO1		1.83901	1.97933	1.73739	0.0434495	0.0905154	0.0409298	0.172453	0.107647	0.0408987	0.268118	0.277926	0.22462	0.0276879	0.0492328	0.130745	0.276579	0.341506	0.0875195
VIT_01s0011g05150	Bet v I allergen		1.81215	1.26598	1.48	2.84651	3.06496	3.32624	7.84522	7.8571	8.30928	2.26885	0.337828	1.87222	0.627755	0.666834	0.737863	2.84735	2.10251	2.30496
VIT_17s0000g03090	R protein disease resistance protein	vv34627R_proteins_from_Plant-pathogen_interaction	1.80553	1.01224	1.56914	3.11205	2.38856	2.61227	2.76019	2.33416	3.16246	0.200883	0.236159	0.127242	0.174757	0.151067	0.441299	0.531952	0.914519	0.429676
VIT_13s0019g02020	Thaumatin		1.79862	1.49994	1.19239	0.244741	0	0.0744401	0.838329	0.652599	0.446301	0.378718	0.116647	0.219974	0.440738	0.0895411	0.178342	0.781647	1.35514	1.43257
VIT_17s0000g03750	Chitin elicitor-binding CEBIP LysM domain-containing	vv34626Plant-pathogen_interaction	1.74538	1.61803	1.33221	3.28129	3.04429	2.52374	5.79762	4.72671	4.52781	1.95857	1.91742	2.25185	1.53598	1.58685	1.46577	0.561712	0.69611	0.367941
VIT_16s0022g01330	R protein PRF disease resistance protein	vv34627R_proteins_from_Plant-pathogen_interaction	1.71072	2.00836	1.57869	0.453096	0.616854	0.70663	0.125248	0.195627	0.0371628	0	0	0	0	0	0	0	0	0
VIT_12s0034g00770	TIR-NBS-LRR-TIR disease resistance protein		1.70033	2.15877	2.35143	1.46814	0.996702	0.901389	1.27141	1.10632	0.900704	0.514224	0.457372	0.402264	0.37914	0.325274	0.329071	0.436323	0.214884	0.201921
VIT_05s0020g04930	RPM1 (resistance to p. syringae pv maculicola 1)	vv34626Plant-pathogen_interaction	1.67656	2.04735	1.89168	0.139089	0.295661	0.490209	1.25442	1.17206	1.0242	0.618514	0.90782	0.752514	0.447117	0.455642	0.177944	1.05016	0.709863	0.603513
VIT_14s0036g01350	R protein disease resistance protein	vv34627R_proteins_from_Plant-pathogen_interaction	1.67089	1.12771	1.58752	0.553308	0.472728	0.466388	0.246398	0.102218	0.233017	0.651031	0.710527	0.492213	0.0482345	0.14025	0.186227	0.0531287	0.0589607	0.0277019
VIT_13s0019g01120	R protein PRF disease resistance protein	vv34627R_proteins_from_Plant-pathogen_interaction	1.66026	1.71684	1.79132	1.04951	1.58986	1.0118	1.31802	1.02708	1.11746	0.994788	0.611943	0.606976	0.444697	0.672584	0.382745	1.08372	0.969437	0.607304
VIT_15s0021g00130	RPP13 (recognition of peronospora parasitica 13)	vv34626Plant-pathogen_interaction	1.62864	1.34711	1.60635	0.730633	0.739246	1.00283	0.1245	0.146526	0	0.43357	0.392857	0.493901	0.296457	0.251305	0.467164	0.110932	0	0.0595649
VIT_13s0067g03640	R protein MLA10	vv34627R_proteins_from_Plant-pathogen_interaction	1.6261	1.34481	1.72004	0.163838	0.127868	0.0826004	0.182134	0.0144828	0.0660301	0.0323386	0.0517738	0.0139479	0.0224763	0.0198714	0	0.049143	0.0250616	0.0353246
VIT_04s0023g02570	Peroxidase 72	vv10360Phenylalanine_metabolism vv10680Methane_metabolism	1.60175	2.23758	2.07847	0	0.133468	0.241409	0.146682	0.0529093	0	0.344782	0.378286	0.484074	0.0397845	0	0	0.219497	0.0457782	0.215083
VIT_11s0016g01060	Avr9/Cf-9 induced kinase 1		1.58979	1.72715	1.67896	1.54794	2.52403	2.04973	0.486073	0.612598	0.930989	0.454729	0.462322	0.471978	1.17018	0.952597	1.00446	1.30083	1.5901	1.36136
VIT_08s0007g01410	Glutathione S-transferase 8 GSTU8	vv10480Glutathione_metabolism	1.57626	1.73779	1.594	0	0	0	0	0	0.0828639	0.509423	0.129946	0.175037	0	0	0	0.243169	0.251606	0.0591071
VIT_13s0067g03590	R protein MLA10	vv34627R_proteins_from_Plant-pathogen_interaction	1.57226	1.50294	1.66096	0.329024	0.154161	0.121991	0.208923	0.16806	0.226383	0.0344734	0.0637199	0.0367846	0	0.0104813	0.0139173	0	0.013219	0
VIT_14s0030g00870	CC-NBS-LRR class		1.54191	0.866291	1.34603	0.437291	0.432172	0.469013	0.154994	0.274115	0.214801	0.054347	0.061245	0.0494983	0.0140816	0.0705196	0.0624249	0.0307837	0.0592925	0.0557157
VIT_12s0055g00990	Peroxidase	vv10360Phenylalanine_metabolism vv10680Methane_metabolism	1.54048	2.01287	2.26688	0	0	0	0	0	0	0.0517126	0.0434824	0.0702851	0	0	0	0	0	0
VIT_05s0094g00260	Chitinase, class IV [Vitis vinifera]	vv10530Aminosugars_metabolism	1.4656	1.93898	1.92676	0.18148	0.204623	0.185055	0.13318	0	0.184915	0.199712	0.338311	0.234363	0.103989	0	0.147784	0.642276	0.772023	1.12115
VIT_09s0002g06890	Dicyanin blue copper protein		1.41136	1.7025	1.40176	0.258874	0.133468	0.181056	1.97176	1.26982	1.26643	0.486683	0.220667	0.254776	0.594911	0.290381	0.337377	2.54238	2.28891	2.23687
VIT_14s0066g00760	Disease resistance protein (NBS-LRR class)		1.40496	1.69418	1.3519	0.275434	0.316944	0.38218	0.100196	0.0279207	0.0636483	0.329461	0.365979	0.551234	0.524279	0.612946	0.432375	0.0659123	0.144945	0.0908011
VIT_11s0037g01270	R protein disease resistance protein	vv34627R_proteins_from_Plant-pathogen_interaction	1.39576	2.32362	1.9444	2.11034	1.34223	0.75867	0.581698	1.06417	1.51619	0.177586	0	0	0.0914517	0.182515	0.242347	0	0.460373	0.2163
VIT_05s0094g00330	Chitinase, class IV [Vitis vinifera]	vv10530Aminosugars_metabolism	1.322	1.04947	1.16319	586.458	514.832	779.053	617.884	618.175	623.78	0.504381	0.444697	0.338263	178.384	128.582	135.299	444.715	445.778	437.698
VIT_12s0034g00850	R protein L6	vv34627R_proteins_from_Plant-pathogen_interaction	1.28944	0.989867	1.14757	0.705253	0.724271	0.593603	0.88326	0.843403	1.04313	0.630043	0.481124	0.302435	0.671429	0.787886	0.604817	0.480599	0.357102	0.539813
VIT_00s0400g00030	HcrVf1 protein		1.27815	1.1991	0.974901	0.766012	0	0.405749	0	0	0	0.242055	0.211935	0.399668	0.083393	0.162686	0.108009	0	0	0.0964007
VIT_19s0015g02880	Glutathione S-transferase 20 GSTU20	vv10480Glutathione_metabolism	1.27693	1.07637	0.916789	2.58729	3.2698	2.28938	13.5541	14.4674	18.3964	2.36313	3.13901	2.49668	5.68074	4.47493	4.5707	6.17731	5.42668	6.93507
VIT_14s0036g00240	CC-NBS-LRR class		1.26362	1.21647	1.52076	1.3746	0.430681	0.681618	0.411818	0.0426827	0.24325	0.431347	0.3306	0.349404	0.119793	0.263537	0.311048	0.0333172	0.14772	0.138809
VIT_14s0128g00510	Protein kinase Xa21	vv34626Plant-pathogen_interaction	1.24722	1.11665	1.20898	1.05438	0.800268	0.889166	0.751501	0.815768	0.785178	0.287072	0.324028	0.38409	0.142936	0.186548	0.264216	0.199146	0.188218	0.147387
VIT_14s0060g01940	Epoxide hydrolase		1.23983	1.08616	1.1428	0.729197	1.13949	0.63417	1.05005	1.04243	1.02974	0.828061	0.7039	1.13778	0.302028	0.238381	0.379832	0.226902	0.180386	0.226006
VIT_07s0005g06200	RPM1 (resistance to p. syringae pv maculicola 1)	vv34626Plant-pathogen_interaction	1.23884	1.30707	1.4169	0.847617	0.787911	0.687993	0.198495	0.150787	0.122763	0.0307532	0.0770058	0.0518635	0.0317603	0.0738893	0.0784894	0.0174367	0	0.0525402
VIT_12s0055g01030	Peroxidase	vv10360Phenylalanine_metabolism vv10680Methane_metabolism	1.23714	1.19927	1.02147	0	0	0	0	0	0	0.194845	0.259069	0.0897342	0	0	0	0	0	0
VIT_14s0068g02290	Disease resistance protein	vv34626Plant-pathogen_interaction	1.23459	1.06992	1.1033	0.754006	0.609289	0.851582	0.42309	0.461112	0.325357	0.475839	0.313982	0.296054	0.172035	0.105446	0.140014	0.0828271	0.0569948	0.0714088
VIT_09s0002g03800	RPS5 (resistant to p. syringae 5)	vv34627R_proteins_from_Plant-pathogen_interaction	1.22161	1.09421	1.16639	1.13272	1.3101	1.2095	2.27534	2.27215	2.29383	1.41135	1.58584	1.78185	0.947158	0.964956	0.887046	0.0852872	0.093615	0.0351871
VIT_12s0034g00660	TIR-NBS-LRR-TIR disease resistance protein		1.16327	1.168	1.02293	0.47865	0.678976	0.589485	0.666427	0.667517	0.711753	0.428833	0.359224	0.290325	0.266663	0.32499	0.411913	0.264964	0.223568	0.297615
VIT_11s0016g04840	Avr9/Cf-9 rapidly elicited protein 11		1.12257	1.29539	1.32874	0.16501	0.171982	0.155536	0	0	0.0518059	0.0935539	0.135402	0.0437729	0.0325762	0.0935441	0	0	0	0
VIT_09s0070g00620	Leucine-rich repeat family protein		1.08605	0.762099	0.876869	1.12583	1.07305	0.846017	1.99412	1.46155	1.74048	0.412837	0.441901	0.346641	0.376309	0.448959	0.576266	0.926551	0.603972	0.815835
VIT_06s0004g01030	Dirigent protein		1.08045	0.464972	0	3.1148	2.97686	3.26909	7.69998	4.21461	4.41952	0.126928	0.301332	0.487074	0.928051	0.925238	0.460706	50.4938	44.7799	36.596
VIT_01s0010g03040	Calcium-binding protein CML	vv34626Plant-pathogen_interaction	1.05582	0.598256	0.99081	1.57273	2.18867	1.97938	0	0	0	0	0.258473	0.104449	0.348626	0.297614	0.197589	0	0	0
VIT_14s0036g01360	Disease resistance protein RPS2		1.05362	0.960035	1.11298	0.463178	0.219513	0.170161	0.168944	0	0.141693	0.189471	0.148135	0.131695	0.0586849	0.0341134	0.0679448	0.0218094	0	0
VIT_13s0158g00170	R protein MLA10	vv34627R_proteins_from_Plant-pathogen_interaction	1.03898	0.915478	0.972446	0.867961	0.606322	0.705009	1.16736	1.18462	1.09585	0.579296	0.552372	0.537367	0.315147	0.44757	0.484818	0.444718	0.371363	0.502503
VIT_02s0025g04270	Thaumatin		1.03342	0.630873	0.861983	0	0	0	0.071883	0	0	0.0571205	0	0	0	0	0	0	0	0.0697378
VIT_19s0014g00410	PMR5 (powdery mildew resistant 5)		1.02427	0.839453	0.637889	4.26402	5.75826	5.08508	127.45	135.619	136.703	0.639167	0.736027	0.568994	2.25522	2.39507	2.3974	22.0455	22.3063	27.9475
VIT_18s0001g06380	R protein L6	vv34627R_proteins_from_Plant-pathogen_interaction	1.00431	0.774121	0.749518	0.55182	0.708016	0.615682	0.448166	0.431803	0.393737	0.190832	0.167227	0.145549	0.0595142	0.133304	0.177004	0.108863	0.0934013	0.0351067
VIT_12s0121g00060	R protein MLA10	vv34627R_proteins_from_Plant-pathogen_interaction	0.98639	0.889735	0.915149	0.590005	0.364049	0.619738	1.14911	0.96777	0.83214	0.307438	0.252897	0.188041	0.221307	0.31449	0.247459	0.711153	0.543533	0.593568
VIT_15s0046g03210	Disease resistance protein RGA4		0.977608	0.93903	0.74649	0.928711	1.03061	0.932056	0.209932	0	0.116418	0	0.0608553	0	0.0890999	0	0	0	0	0
VIT_17s0000g03080	R protein MLA10	vv34627R_proteins_from_Plant-pathogen_interaction	0.914953	0.745878	0.971198	1.61702	1.23499	1.21262	0.862203	0.895224	0.956607	0.0433998	0.0666728	0.10777	0.0224661	0.057577	0.0764519	0.123403	0.169436	0.159215
VIT_19s0090g00260	R protein disease resistance protein	vv34627R_proteins_from_Plant-pathogen_interaction	0.914324	0.640281	0.919022	1.40791	2.07402	1.47848	0.516366	0.522329	0.418952	0.763249	0.864467	0.950181	0.460538	0.86266	0.669652	0.22013	0.234334	0.157284
VIT_19s0093g00110	Glutathione S-transferase 22 GSTU22	vv10480Glutathione_metabolism	0.879839	1.11957	1.01138	0	0	0	0	0	0.126183	0	0	0	0	0.0759483	0.100846	0.0920966	0	0.180014
VIT_19s0027g01400	R protein PRF disease resistance protein	vv34627R_proteins_from_Plant-pathogen_interaction	0.856425	0.773187	0.799674	1.41129	1.21228	1.1355	1.41624	0.89249	1.34983	1.24425	1.2578	0.785145	0.165999	0.188394	0.359595	0.119289	0.1188	0.0976794
VIT_09s0002g00240	R protein disease resistance protein	vv34627R_proteins_from_Plant-pathogen_interaction	0.796339	0.89538	0.62805	0.584056	0.722576	0.392087	0.231151	0.286444	0.32649	0	0	0	0	0	0	0	0	0
VIT_10s0042g00450	CC-NBS-LRR class		0.735345	0.77088	0.933154	0.260402	0.346116	0.121729	0.163357	0.137208	0.05213	0.0582783	0.0181666	0.0513878	0.0486444	0.052294	0.0138874	0.0128065	0	0.0123948
VIT_19s0027g01330	R protein PRF disease resistance protein	vv34627R_proteins_from_Plant-pathogen_interaction	0.733752	0.509198	0.58095	0.889465	0.827938	0.725365	0.943	1.00515	1.30934	0.0159669	0.0611098	0.0592668	0.0664194	0.0562912	0.0373723	0.0178907	0	0.0166778
VIT_06s0004g03860	Chitinase 2	vv10530Aminosugars_metabolism	0.679134	0.135235	0.537531	0.0952225	0.0927651	0	1.95336	1.9858	1.76044	0.117779	0.306744	0.0708316	0.182846	0.100913	0.0669971	0.326515	0.0636353	0.119593
VIT_08s0040g02170	MLO6 (mildew resistance locus O 6)		0.63886	0.753503	0.651091	0.0866671	0.269671	0.162588	0.0675289	0.0356344	0.0406162	0.289217	0.233544	0.257387	0.0544998	0.26891	0.0649208	0.120216	0.0616632	0.115887
VIT_12s0142g00640	FLS2 (flagellin-sensitive 2)	vv34626Plant-pathogen_interaction	0.628401	0.612615	0.780453	0.352943	0.301701	0.331317	0.123954	0.0683431	0.116847	0.35886	0.397014	0.444278	0.143738	0.1641	0.155639	0.0312995	0	0
VIT_06s0009g01660	RPS2 (resistant to p. syringae 2)	vv34626Plant-pathogen_interaction	0.601813	0.636381	0.781164	0.130214	0.231103	0.139336	0.0181727	0.0203587	0	0	0	0	0	0	0	0	0	0
VIT_15s0046g02810	R protein PRF disease resistance protein	vv34627R_proteins_from_Plant-pathogen_interaction	0.582874	0.845795	0.762282	0.41272	0.242865	0.317258	0.122044	0.0641845	0.0731577	0	0.0254944	0.0618139	0.0326361	0.102743	0.0194892	0	0	0
VIT_00s0448g00020	R protein PRF disease resistance protein	vv34627R_proteins_from_Plant-pathogen_interaction	0.57284	0.764988	0.579174	0.206602	0.12494	0.112992	0.0733892	0.0198115	0.0225812	0.226895	0.342312	0.276657	0.221173	0.149505	0.270703	0.0161711	0.0342826	0.0161073
VIT_15s0024g00440	R protein PRF disease resistance protein	vv34627R_proteins_from_Plant-pathogen_interaction	0.559203	0.514905	0.570698	0.192446	0.135847	0.171998	0.660591	0.775476	0.58926	0.147015	0.205349	0.15559	0.0852319	0.133001	0.117734	0.436304	0.41003	0.560429
VIT_00s0276g00060	CC-NBS-LRR class		0.51444	0.886879	1.00719	1.60684	0.782176	1.49335	0.629889	0.551237	0.392689	0.0525778	0.123162	0.298619	0.0541577	0.0945419	0.313837	0.0583002	0	0
VIT_18s0157g00040	CF9	vv34626Plant-pathogen_interaction	0.493594	0.19272	0.212784	0.263147	0.176263	0.212543	0.656874	0.605576	0.477858	0	0	0.0112156	0.0212476	0	0	0	0	0
VIT_05s0094g00320	Chitinase, class IV [Vitis vinifera]	vv10530Aminosugars_metabolism	0.493483	0.631828	0.392404	0	0.108351	0	0	0	0.0979153	0	0	0.0413663	0.064105	0.353604	0.156508	0.223169	0.445963	0.279373
VIT_15s0107g00280	R protein L6	vv34627R_proteins_from_Plant-pathogen_interaction	0.472529	0.611127	0.520522	0.391898	0.239546	0.758235	0.467816	0.474805	0.216474	0.144778	0.0565786	0.182907	0.15117	0.19544	0.0865029	0	0.0821623	0.0772058
VIT_09s0002g03010	FRK1 (FLG22-induced receptor-like kinase 1)	vv34626Plant-pathogen_interaction	0.460992	0.554136	0.359116	0.0348675	0.0330532	0	0	0	0	0.0196673	0.0312275	0.0378572	0.0408252	0	0.0238718	0.0224076	0.022674	0
VIT_01s0010g01090	Peroxidase ATP23a	vv10360Phenylalanine_metabolism vv10680Methane_metabolism	0.458552	0.453428	0.550697	1.10041	1.17501	0.937625	1.58139	1.69879	1.4366	0.0781471	0.16325	0.211102	0.731142	0.601511	0.499186	3.02727	2.13362	2.80687
VIT_12s0035g02190	MLO-like protein 13		0.444472	0.131246	0.347784	0.60248	0.360115	0.542797	2.37038	1.95102	2.33225	0.310284	0.311872	0.343712	0.440362	0.522328	0.47682	0.940362	1.0293	0.967212
VIT_19s0090g00240	R protein disease resistance protein	vv34627R_proteins_from_Plant-pathogen_interaction	0.42819	0.224015	0.30608	6.52465	5.35905	5.64565	6.00418	5.77177	6.02323	0.374973	0.3085	0.359329	4.27678	5.30737	5.06346	2.99711	2.55622	2.42678
VIT_09s0002g00600	RPP27 (resistance to peronospora parasitica 27)		0.415979	0.359661	0.436816	0	0.0548247	0.0991639	0	0	0	0	0	0	0	0	0	0	0	0
VIT_19s0093g00050	R protein PRF disease resistance protein	vv34627R_proteins_from_Plant-pathogen_interaction	0.37224	0.376523	0.476191	0.461537	0.211318	0.233579	0.253232	0.316468	0.25462	0.180198	0.23292	0.179282	0.0433292	0.102168	0	0.140547	0.064427	0.0454053
VIT_13s0019g05060	Nodulin-like protein		0.369883	0.339071	0.224623	0	0	0.14023	0	0	0	0	0	0.059198	0	0	0	0	0	0
VIT_00s0207g00140	Allergen V5/Tpx-1		0.364734	0.321758	0.239798	0	0	0	0	0	0	0	0.0521301	0.0421316	0	0	0	0	0	0
VIT_15s0107g00290	R protein L6	vv34627R_proteins_from_Plant-pathogen_interaction	0.355152	0.395157	0.319041	0.0894299	0.0338825	0	0	0	0	0	0	0	0	0	0	0	0	0
VIT_05s0102g01040	R protein PRF disease resistance protein	vv34627R_proteins_from_Plant-pathogen_interaction	0.344543	0.342007	0.482946	0.564304	0.370423	0.446666	0.168727	0.195791	0.133898	0.0888385	0.116654	0.0848519	0.046022	0.0671597	0	0	0.0169402	0
VIT_16s0050g00200	HcrVf3 protein	vv34626Plant-pathogen_interaction	0.256812	0.291828	0.303797	0.63338	0.438491	0.396558	0.0154779	0.0453461	0	0.0479077	0.0270176	0.0436713	0.037878	0	0.0275381	0	0.0261563	0.0122892
VIT_08s0040g02660	RARE-cold-inducible 2A	vv50109Incompletely_characterized_transport_systems	0.243878	0.284119	0.282328	2.13901	2.33871	2.82009	0.61143	1.23615	0.704486	0	0	0.148812	0.737217	0.212011	1.12605	0	0.267386	0.251256
VIT_01s0026g02400	Glutathione S-transferase 10 GSTU10	vv10480Glutathione_metabolism	0.237954	0.21751	0.288186	0.0926821	0.298404	0.0899561	0.654641	0.31545	0.80899	0.056037	0.140961	0.0759497	0	0.162307	0.0718382	5.37628	5.79984	5.32173
VIT_13s0067g00760	R protein PRF disease resistance protein	vv34627R_proteins_from_Plant-pathogen_interaction	0.233307	0.25951	0.187545	0.126257	0.0970973	0.0585414	0.0237091	0.128305	0.0877453	0	0	0.0370698	0.0376757	0.0704172	0.0233753	0.0200969	0.0222024	0.104315
VIT_16s0098g00430	EFR (EF-TU receptor)	vv34626Plant-pathogen_interaction	0.193421	0.163697	0.234962	0	0	0	0.0214917	0.0197839	0.0450995	0.0503469	0.0117874	0.0285797	0	0.0135724	0	0	0	0
VIT_16s0050g00180	HcrVf1 protein	vv34626Plant-pathogen_interaction	0.172827	0.161891	0.160871	0.950546	0.444201	0.691856	0	0	0	0	0.0349721	0.00942148	0	0	0	0	0	0.0159073
VIT_18s0075g00370	R protein L6	vv34627R_proteins_from_Plant-pathogen_interaction	0.150033	0	0	1.483	1.29895	0.587367	1.75535	1.02986	1.56512	0.55298	0.204533	0.165304	0.432364	1.53079	0.469066	0.614715	0.14851	0.139551
VIT_09s0002g03020	FRK1 (FLG22-induced receptor-like kinase 1)	vv34626Plant-pathogen_interaction	0.143608	0.101446	0.100807	0	0.0278349	0	0	0	0	0.0167293	0	0	0	0.0151399	0.0201031	0	0	0
VIT_13s0084g00560	CF2	vv34626Plant-pathogen_interaction	0.0913908	0.0394019	0	0.083601	0.108112	0.0488866	0.746993	0.900012	0.635043	0.0732984	0.0595817	0.0825497	0.015231	0.0196013	0.0130135	0	0.0123605	0.0116148
VIT_10s0071g00230	HcrVf1 protein		0.0790843	0.0824391	0.0204799	0.108612	0.0848242	0.0767126	1.49495	1.47955	1.55864	0	0	0	0	0	0	0.0638976	0.058188	0.0182259
VIT_12s0055g00810	Cationic peroxidase	vv10360Phenylalanine_metabolism vv10680Methane_metabolism	0.0778892	0.100567	0.149901	4.09145	3.72518	5.24058	2.44	2.46123	2.68064	0	0.0325871	0.0526739	7.04244	6.67891	7.87194	0.734353	0.425901	0.75595
VIT_08s0058g00070	Disease resistance protein SlVe2 precursor		0.0583851	0.0541451	0.0538039	0.105393	0	0.0671787	0	0.058894	0.0671277	0	0	0	0	0	0	0	0	0
VIT_15s0045g01020	R protein PRF disease resistance protein	vv34627R_proteins_from_Plant-pathogen_interaction	0.0543322	0.0589352	0.0878456	0	0.0404269	0	0.032779	0	0.146132	0	0.0190969	0.0154341	0.0807665	0.0219888	0.0583945	0	0.0277321	0.0781776
VIT_15s0045g00880	R protein PRF disease resistance protein	vv34627R_proteins_from_Plant-pathogen_interaction	0.0435376	0.0990706	0.0492231	0.259314	0.237853	0.122918	0.476894	0.619618	0.614125	0	0.0481531	0.0389174	0.107207	0.129372	0.122702	0.21332	0.209781	0.262834
VIT_18s0041g01790	Nematode resistance protein		0.0361856	0.0366758	0.0364447	0.0677633	0	0	0.0435303	0	0	0	0	0	0.0357682	0	0.0363393	0	0	0
VIT_04s0023g02870	Disease resistance protein Hcr2-5D		0.0293932	0.0294676	0.0292819	0	0	0	0	0	0	0	0	0	0	0	0	0	0	0
VIT_18s0089g01040	Avr9 elicitor response		0	0	0	0	0	0	0.388663	0.350436	0.45649	0	0	0	0	0	0	0.0346935	0.0866299	0
VIT_18s0001g15390	Gaiacol peroxidase	vv10360Phenylalanine_metabolism vv10680Methane_metabolism	0	0	0	4.45192	4.88071	6.28143	4.23453	4.31612	3.56242	0.136971	0.0886753	0	2.21823	2.39944	1.76248	0.813196	0.965793	1.81506
VIT_10s0042g00080	Peroxidase 50	vv10360Phenylalanine_metabolism vv10680Methane_metabolism	0	0	0	0.155395	0.155335	0.21072	0.64544	0.677356	0.491307	0	0	0	0.190036	0.126734	0.112186	0.206653	0.159835	0.150193
VIT_02s0025g04290	Thaumatin		0	0	0	24.9836	26.1739	25.8648	35.3018	37.9605	41.0753	0.213113	0	0	7.20463	6.0418	5.5327	138.388	136.019	145.673
