# Supplementary material for: Secondary Metabolism and Defense Responses Are Differently Regulated in Two Grapevine Cultivars during Ripening
Source: Int J Mol Sci. 2021 Mar 17;22(6):3045. doi: 10.3390/ijms22063045 (PMC8002507; doi:10.3390/ijms22063045)
Supplement: Supplementary file 1 [file ijms-22-03045-s001.zip › supps resubmitted/Table S4.xlsx]

## Sheet: Table S4
Table S4. List of the oligonucleotides used in this study.
Target (Gene ID)	Gene abbreviation	Gene Description	Primer	Primer sequences 5'-3'	References
VIT_16s0100g01200	VvSTS48	Stilbene synthase 48	Forward	CTTGAAGGGGGAAAATGCT	[52]
			Reverse	TTACTGCATTGAAGGGTAAACC
VIT_16s0100g00920	VvSTS16	Stilbene synthase 16	Forward	CTTTTGACCCAATTGGAATCAAC	[52]
			Reverse	TGACATGTTCCCATATTCACTTAG
VIT_05s0020g03140	VvSTP13	Sugar transporter 13	Forward	AGTACGACAACCAAGGGCTACAG	[14]
			Reverse	GAGGTCAAGCCCGCAAGATA
VIT_01s0010g03510	VvAOMT	Anthocyanin O Methyltransferase	Forward	GATGAATGTCCCTGTCGATGAG	[47]
			Reverse	CAAGAGCTGTTGCCAAGAGA
VIT_06s0009g02830	F3'5'H	Flavonoid 3',5'-hydroxylase	Forward	AACGTCCCTAAAATGTACTCAACC	[31]
			Reverse	GAACCTTCCTCGTGTCTCAAA
VIT_16s0039g02230	VvUFGT	UDP-glucose:flavonoid 3-O-glucosyltransferase	Forward	AATCTGAGAGCCCTAAGAGA	[31]
			Reverse	GGTGGTACAAGCAACAGTTC
VIT_03s0017g00870	Vv3AT	Anthocyanin Acyltransferase	Forward	AGTGAGTCGCGAGGATGTGTTGT	[48]
			Reverse	TCCAAGCAGGATTTCCCCAACCA
VIT_02s0025g04310	VvTHAU	Thaumatin	Forward	ACCCCACTCCAACCATCAAG	[70]
			Reverse	GATTTTGCAGAGGCCCATTG
VIT_04s0023g02480	VvDH	Dehydrin 1b	Forward	AACCCGGCGTGCTTCAT	[56]
			Reverse	CATGCCCGGTATCCTCTCTTT
VIT_18s0072g00160	VvPOX	Peroxidase	Forward	CGCCGCTGGCTTGCT	[70]
			Reverse	GGCATCACATCCCTGAACAAA
VIT_04s0008g05760	VvWRKY18	WRKY 18	Forward	GCTGCCACTCCTGCTTCAG	[14]
			Reverse	TTACTGTTGGGCGTGGAGAGA
VIT_08s0007g06040	VvBgluc	Beta-1,3-glucanase	Forward	CGCAGTTGGAAACGAAGTGAGT	[21]
			Reverse	GCATGGCAGGGAGAACAAA
VIT_04s0044g00580		Actin	Forward	TCCGTTCTCAGAGATCAACAA	[71]
			Reverse	ACTCTCTCATCTCAAGATATTCTATGG
VIT_16s0098g01190		Ubiquitin	Forward	TCTGAGGCTTCGTGGTGGTA	[71]
			Reverse	AGGCGTGCATAACATTTGCG
